# Supplementary material for: Proteomics and acetyl-proteomics reveal the antibacterial mechanism of berberine sulfate against methicillin-resistant Staphylococcus aureus
Source: Front Microbiol. 2026 Jan 14;16:1732962. doi: 10.3389/fmicb.2025.1732962 (PMC12847299; doi:10.3389/fmicb.2025.1732962)
Supplement: Supplementary file 2 [file Table_1.xlsx]

## Sheet: report.pg_matrix
Tabel S1.List of proteins found in Staphylococcus aureus after berberine sulfate treatment.
Protein.Group	Protein.Ids	Protein.Names	Genes	First.Protein.Description	control1	control2	beberine sulfate1	beberine sulfate2
O05154	O05154	TAGX_STAA8	tagX	Putative glycosyltransferase TagX	3127520	2995970	1933950	2140200
O05204	O05204	AHPF_STAA8	ahpF	Alkyl hydroperoxide reductase subunit F	18793800	18501000	19631600	19627500
O06446	O06446	SECA1_STAA8	secA1	Protein translocase subunit SecA 1	22684200	25325300	38321000	39431500
O07325	O07325	FTSA_STAA8	ftsA	Cell division protein FtsA	31704800	31082700	31272700	28284800
O08387	O08387	SECY_STAA8	secY	Protein translocase subunit SecY	8534460	8419590	8039010	7276390
O33599	O33599	LYTM_STAA8	lytM	Glycyl-glycine endopeptidase LytM	649810	940050	293420	454345
O34090	O34090	HEM3_STAA8	hemC	Porphobilinogen deaminase	8460490	6983030	9552750	9293640
O50581	O50581	RECG_STAA8	recG	ATP-dependent DNA helicase RecG	723943	832115	853721	951204
O52582	O52582	CDR_STAA8	cdr	Coenzyme A disulfide reductase	12391300	11863000	6342570	7642840
P02976	P02976	SPA_STAA8	spa	Immunoglobulin G-binding protein A	296636	274107	132219
P0A084	P0A084	MSRA1_STAA8	msrA1	Peptide methionine sulfoxide reductase MsrA 1	8154050	8026770	7254520	7812590
P0A086	P0A086	MSRA2_STAA8	msrA2	Peptide methionine sulfoxide reductase MsrA 2	1491360	1480410	2824730	2887220
P0A088	P0A088	MSRB_STAA8	msrB	Peptide methionine sulfoxide reductase MsrB	13473700	11680800	11806800	11884700
P0A0B7	P0A0B7	AHPC_STAA8	ahpC	Alkyl hydroperoxide reductase C	154147000	151587000	108593000	121214000
P0A0F4	P0A0F4	RL11_STAA8	rplK	Large ribosomal subunit protein uL11	75216200	80823200	82054500	102674000
P0A0F8	P0A0F8	RL15_STAA8	rplO	Large ribosomal subunit protein uL15	71070800	61103600	48143000	67794400
P0A0G2	P0A0G2	RL30_STAA8	rpmD	Large ribosomal subunit protein uL30	74791200	67918100	46814000	56221100
P0A0G6	P0A0G6	RXL7_STAA8	SAOUHSC_00526	RNA-binding protein SAOUHSC_00526	982907	988132	1791490	1923720
P0A0H0	P0A0H0	RS12_STAA8	rpsL	Small ribosomal subunit protein uS12	50664200	65565500	95324000	108609000
P0A0J0	P0A0J0	SIGA_STAA8	sigA	RNA polymerase sigma factor SigA	6310340	5902660	6642870	7245560
P0A0J3	P0A0J3	SODM1_STAA8	sodA	Superoxide dismutase [Mn] 1	50399000	43979300	56388100	58057400
P0A0K3	P0A0K3	Y2013_STAA8	SAOUHSC_02013	Uncharacterized protein SAOUHSC_02013	18741300	17030900	11083900	14232300
P0A0M9	P0A0M9	ATSE_STAA8	SAOUHSC_00995	Putative acetyltransferase SAOUHSC_00995	745799	763779	983404	1650500
P0A0Q0	P0A0Q0	LACR_STAA8	lacR	Lactose phosphotransferase system repressor	2109630	1946680	1906920	1479620
P0A0Q4	P0A0Q4	Y996_STAA8	SAOUHSC_00996	Uncharacterized protein SAOUHSC_00996	943725	1860840	1342210	1313200
P0C0V7	P0C0V7	GLMM_STAA8	glmM	Phosphoglucosamine mutase	33670700	33203600	41937800	43977100
P0C7Y1	P0C7Y1	PSMA1_STAA8	psmA1	Phenol-soluble modulin alpha 1 peptide	762441	1141060	14108900	12437500
P0C818	P0C818	PSMA4_STAA8	psmA4	Phenol-soluble modulin alpha 4 peptide	17132900	15741400	7546120	10951800
P47768	P47768	RPOB_STAA8	rpoB	DNA-directed RNA polymerase subunit beta	39049800	40690800	40712900	43475900
P48860	P48860	RL7_STAA8	rplL	Large ribosomal subunit protein bL12	194857000	164077000	116153000	142115000
P48940	P48940	RS7_STAA8	rpsG	Small ribosomal subunit protein uS7	84107900	79770500	108796000	113185000
P52078	P52078	Y997_STAA8	SAOUHSC_00997	Uncharacterized protein SAOUHSC_00997	3252450	3404640	2903520	3829590
P60070	P60070	RSBV_STAA8	rsbV	Anti-sigma-B factor antagonist	19823600	17860200	9032970	9636680
P60393	P60393	RSMH_STAA8	rsmH	Ribosomal RNA small subunit methyltransferase H	9900520	11040400	14158900	15070600
P60430	P60430	RL2_STAA8	rplB	Large ribosomal subunit protein uL2	91613400	109372000	200402000	200315000
P60611	P60611	LYTR_STAA8	lytR	Transcriptional regulatory protein LytR	1211390	1574930	1392500	1710790
P60643	P60643	LRGB_STAA8	lrgB	Antiholin-like protein LrgB	995512	1076680	695446	916042
P69848	P69848	MOAA_STAA8	moaA	GTP 3',8-cyclase	1285360	1357740	1646820	1343420
P72360	P72360	SCDA_STAA8	scdA	Iron-sulfur cluster repair protein ScdA	47073300	41317700	25268200	27247800
P95689	P95689	SYS_STAA8	serS	Serine--tRNA ligase	31542500	28729900	9061540	10591000
Q05615	Q05615	AROA_STAA8	aroA	3-phosphoshikimate 1-carboxyvinyltransferase	2406320	2300200	4270990	4030700
Q2FUQ1	Q2FUQ1	RNPA_STAA8	rnpA	Ribonuclease P protein component	131563	439752	256501	355226
Q2FUQ2	Q2FUQ2	MNME_STAA8	mnmE	tRNA modification GTPase MnmE	4867510	4961990	7951170	8230270
Q2FUQ3	Q2FUQ3	MNMG_STAA8	mnmG	tRNA uridine 5-carboxymethylaminomethyl modification enzyme MnmG	12715300	11675500	13883400	16251400
Q2FUQ4	Q2FUQ4	RSMG_STAA8	rsmG	Ribosomal RNA small subunit methyltransferase G	2823720	3181640	2264380	2514120
Q2FUQ5	Q2FUQ5	Q2FUQ5_STAA8	SAOUHSC_03049	ParB/Sulfiredoxin domain-containing protein	2332820	2193810	4258280	4627700
Q2FUR2	Q2FUR2	Q2FUR2_STAA8	SAOUHSC_03041	Phage tail protein	1198110	1490660	312249	575185
Q2FUR8	Q2FUR8	Q2FUR8_STAA8	SAOUHSC_03034	Arylamine N-acetyltransferase	1951500	1677130	2963420	3804110
Q2FUS2	Q2FUS2	Q2FUS2_STAA8	SAOUHSC_03030	Sodium, sulfate symporter, putative	1846080	2153350	1334120	1087790
Q2FUS7	Q2FUS7	TRHO_STAA8	trhO	tRNA uridine(34) hydroxylase	297692	230855	1228600	1547250
Q2FUS8	Q2FUS8	DRP35_STAA8	drp35	Lactonase drp35	2146940	1912270	2308490	2271720
Q2FUS9	Q2FUS9	Y3022_STAA8	SAOUHSC_03022	UPF0312 protein SAOUHSC_03022	8595200	9294710	4055350	6070940
Q2FUU5	Q2FUU5;Q2G155	LIP1_STAA8	lipA	Lipase 1	13380300	13140200	33291500	38082300
Q2FUV4	Q2FUV4	Q2FUV4_STAA8	SAOUHSC_02997	N-acetyltransferase domain-containing protein	177050		142906	154724
Q2FUV6	Q2FUV6	Q2FUV6_STAA8	SAOUHSC_02995	Flavin reductase like domain-containing protein	1214660	907676	1351120
Q2FUV7	Q2FUV7	Q2FUV7_STAA8	SAOUHSC_02994	DoxX family protein	3743100	2654900	3528030	4258830
Q2FUW0	Q2FUW0	Q2FUW0_STAA8	SAOUHSC_02991	Flavin reductase like domain-containing protein	317390	462824	487802	494134
Q2FUW1	Q2FUW1	SRAP_STAA8	sraP	Serine-rich adhesin for platelets	1147220	1023790	133973	431321
Q2FUW5	Q2FUW5	ASP3_STAA8	asp3	Accessory Sec system protein Asp3	91250.1	70896.1	54091.6
Q2FUW7	Q2FUW7	Q2FUW7_STAA8	gtfA	UDP-N-acetylglucosamine--peptide N-acetylglucosaminyltransferase GtfA subunit	1694720	1879260	919948	1420260
Q2FUW8	Q2FUW8	Q2FUW8_STAA8	gtfB	UDP-N-acetylglucosamine--peptide N-acetylglucosaminyltransferase stabilizing protein GtfB	12483400	11193500	10121900	7885610
Q2FUW9	Q2FUW9	SASF_STAA8	sasF	Surface protein F	1819850	1249040	895699	1237320
Q2FUX0	Q2FUX0	Q2FUX0_STAA8	SAOUHSC_02975	PTS system, fructose-specific IIABC component, putative	9320900	8745660	6581360	5213880
Q2FUX1	Q2FUX1	Q2FUX1_STAA8	SAOUHSC_02974	Uncharacterized protein	2011150	2092500	1077870	916912
Q2FUX3	Q2FUX3	ISAB_STAA8	isaB	Immunodominant staphylococcal antigen B	27385500	14194600	18610100	15713300
Q2FUX4	Q2FUX4	Q2FUX4_STAA8	SAOUHSC_02971	Neutral metalloproteinase	532836	797273	437491
Q2FUX5	Q2FUX5	Q2FUX5_STAA8	argR	Arginine repressor	1682840	1519110	792239	962438
Q2FUX7	Q2FUX7	ARCA_STAA8	arcA	Arginine deiminase	254399000	265183000	119055000	135395000
Q2FUX8	Q2FUX8	Q2FUX8_STAA8	argF	Ornithine carbamoyltransferase	137022000	126042000	92749700	106158000
Q2FUY1	Q2FUY1	ARCR_STAA8	arcR	HTH-type transcriptional regulator ArcR	8213810	10786200	3639830	3060060
Q2FUY3	Q2FUY3	Q2FUY3_STAA8	SAOUHSC_02962	S-formylglutathione hydrolase	2075590	1947120	1251870	1700080
Q2FUY4	Q2FUY4	Q2FUY4_STAA8	SAOUHSC_02961	HTH marR-type domain-containing protein	729455	835663	213078	472026
Q2FUZ1	Q2FUZ1	Q2FUZ1_STAA8	SAOUHSC_02954	Putative hemin import ATP-binding protein HrtA	543988	646722	845557	726374
Q2FUZ8	Q2FUZ8	Q2FUZ8_STAA8	SAOUHSC_02947	Sulfite reductase (NADPH) flavoprotein alpha-component, putative	2066350	2593050	1870960	2134450
Q2FV01	Q2FV01	Q2FV01_STAA8	SAOUHSC_02943	Citrate transporter, putative	1278290	1262730	770585	830674
Q2FV02	Q2FV02	Q2FV02_STAA8	SAOUHSC_02942	Anaerobic ribonucleoside-triphosphate reductase, putative	4084810	4412970	1620070	2263630
Q2FV08	Q2FV08	Q2FV08_STAA8	SAOUHSC_02935	HTH-type transcriptional regulator	768478	1072830	595519	350794
Q2FV10	Q2FV10	Q2FV10_STAA8	SAOUHSC_02933	aldehyde dehydrogenase (NAD(+))	1854060	1773090	7583810	7710550
Q2FV11	Q2FV11	BETA_STAA8	betA	Oxygen-dependent choline dehydrogenase	5413130	5237640	21407000	18410200
Q2FV13	Q2FV13	Q2FV13_STAA8	SAOUHSC_02930	Signal transduction protein TRAP	2038850	1672180	1380870	1537580
Q2FV14	Q2FV14	Q2FV14_STAA8	SAOUHSC_02929	Putative long chain fatty acid-CoA ligase VraA	25306700	25336900	35500300	40151700
Q2FV16	Q2FV16	Q2FV16_STAA8	mqo	Probable malate:quinone oxidoreductase	89217800	96083400	110896000	119013000
Q2FV17	Q2FV17	ALF1_STAA8	fda	Fructose-bisphosphate aldolase class 1	33521800	27141100	48845900	43957200
Q2FV19	Q2FV19	Q2FV19_STAA8	SAOUHSC_02921	Alpha-acetolactate decarboxylase	1269350	863782	447105	556736
Q2FV20	Q2FV20	Q2FV20_STAA8	SAOUHSC_02920	2-dehydropantoate 2-reductase	2923770	3073660	3652220	2441280
Q2FV21	Q2FV21	PANB_STAA8	panB	3-methyl-2-oxobutanoate hydroxymethyltransferase	3839440	3360730	2611460	2768300
Q2FV22	Q2FV22	PANC_STAA8	panC	Pantothenate synthetase	5664350	5164970	6329670	6229240
Q2FV24	Q2FV24	Q2FV24_STAA8	SAOUHSC_02915	Xaa-Pro dipeptidyl-peptidase C-terminal domain-containing protein	273207	192558	292403	359082
Q2FV27	Q2FV27	Q2FV27_STAA8	SAOUHSC_02912	PhnB-like domain-containing protein	8275960	8951520	4997640	5859130
Q2FV28	Q2FV28	Q2FV28_STAA8	queH	Epoxyqueuosine reductase QueH	1331170	1222640	1759790	1766990
Q2FV30	Q2FV30	Q2FV30_STAA8	SAOUHSC_02909	Dihydroorotate dehydrogenase (quinone)	10226300	9927560	6156740	5713120
Q2FV31	Q2FV31	KT3K_STAA8	SAOUHSC_02908	Probable ketoamine kinase SAOUHSC_02908	1824130	1476830	1213960	1273730
Q2FV32	Q2FV32	Q2FV32_STAA8	SAOUHSC_02907	TIGR04197 family type VII secretion effector	710843	627913	117654	340911
Q2FV34	Q2FV34	Q2FV34_STAA8	SAOUHSC_02905	DUF4176 domain-containing protein	10978000	10986600	2504390	2978090
Q2FV39	Q2FV39	Y2900_STAA8	SAOUHSC_02900	Uncharacterized hydrolase SAOUHSC_02900	7079980	6312720	5753020	6044720
Q2FV40	Q2FV40	Q2FV40_STAA8	SAOUHSC_02899	Amidohydrolase-related domain-containing protein	1159510	1054930	1031270	855430
Q2FV41	Q2FV41	Q2FV41_STAA8	SAOUHSC_02898	SDR family NAD(P)-dependent oxidoreductase	692770	667206	582806	1036700
Q2FV42	Q2FV42	Y2897_STAA8	SAOUHSC_02897	HTH-type transcriptional regulator SAOUHSC_02897	267952	257566
Q2FV43	Q2FV43	Q2FV43_STAA8	SAOUHSC_02896	DUF2316 family protein	484252		466246	591462
Q2FV44	Q2FV44	Q2FV44_STAA8	SAOUHSC_02895	NmrA-like domain-containing protein	2435410	2825920	3164370	2162610
Q2FV45	Q2FV45	Q2FV45_STAA8	SAOUHSC_02894	VOC domain-containing protein		171632	187993	167057
Q2FV48	Q2FV48	Q2FV48_STAA8	SAOUHSC_02891	HTH tetR-type domain-containing protein	469963	476421	482598	439381
Q2FV52	Q2FV52	ISAA_STAA8	isaA	Probable transglycosylase IsaA	13960400	13819700	43334800	34154200
Q2FV54	Q2FV54	OATA_STAA8	oatA	O-acetyltransferase OatA	3302050	2641830	2355280	3076220
Q2FV55	Q2FV55	SSAA_STAA8	ssaA	Staphylococcal secretory antigen SsaA	15419300	16474200	37240700	51776600
Q2FV57	Q2FV57	CRTP_STAA8	crtP	4,4'-diaponeurosporene oxygenase	4757300	5445090	4396180	4425900
Q2FV58	Q2FV58	CRTQ_STAA8	crtQ	4,4'-diaponeurosporenoate glycosyltransferase	723742	542028	620906	631459
Q2FV59	Q2FV59	CRTM_STAA8	crtM	4,4'-diapophytoene synthase	664398	693258	1018090	926378
Q2FV60	Q2FV60	CRTN_STAA8	crtN	4,4'-diapophytoene desaturase (4,4'-diaponeurosporene-forming)	6726930	7083890	6944050	6734480
Q2FV62	Q2FV62	Q2FV62_STAA8	SAOUHSC_02875	D-lactate dehydrogenase	2313220	2508690	2873900	2573140
Q2FV63	Q2FV63	COPZ_STAA8	copZ	Copper chaperone CopZ	10328600	6643710	1585060	2867910
Q2FV64	Q2FV64	COPA_STAA8	copA	Copper-exporting P-type ATPase	3612910	3741400	2430720	2868970
Q2FV65	Q2FV65	Q2FV65_STAA8	SAOUHSC_02872	Uncharacterized protein			232912	317061
Q2FV67	Q2FV67	ROCA_STAA8	rocA	1-pyrroline-5-carboxylate dehydrogenase	56226400	60492800	64215400	64481200
Q2FV69	Q2FV69	Q2FV69_STAA8	SAOUHSC_02867	HTH tetR-type domain-containing protein	3043180	2689250	1866960	3074290
Q2FV74	Q2FV74	CLPL_STAA8	clpL	ATP-dependent Clp protease ATP-binding subunit ClpL	95214500	74855200	46034300	54742200
Q2FV75	Q2FV75	Q2FV75_STAA8	SAOUHSC_02861	Methylated-DNA--protein-cysteine methyltransferase	792560	725476	1022720	1001820
Q2FV76	Q2FV76	Q2FV76_STAA8	SAOUHSC_02860	HMG-CoA synthase, putative	21775600	22641500	13911200	19031600
Q2FV77	Q2FV77	Q2FV77_STAA8	SAOUHSC_02859	3-hydroxy-3-methylglutaryl coenzyme A reductase	4193950	3981140	4668600	4844430
Q2FV81	Q2FV81	Q2FV81_STAA8	SAOUHSC_02855	LysM domain protein	8561770	14048400	17476500	19365900
Q2FV83	Q2FV83	Q2FV83_STAA8	SAOUHSC_02852	HTH lysR-type domain-containing protein	802647	524823	609745	608816
Q2FV86	Q2FV86	Q2FV86_STAA8	SAOUHSC_02849	Pyruvate oxidase, putative	7894100	7647670	10724200	11064700
Q2FV87	Q2FV87	PTU3C_STAA8	glcB	PTS system glucoside-specific EIICBA component	2382220	2008940	3353780	3416690
Q2FV88	Q2FV88	Q2FV88_STAA8	SAOUHSC_02846	Acyl-CoA thioesterase	296162	190474
Q2FV89	Q2FV89	Q2FV89_STAA8	SAOUHSC_02845	Thioredoxin domain-containing protein	1461510	1258750	1178990	1259570
Q2FV90	Q2FV90	Q2FV90_STAA8	SAOUHSC_02844	Alpha/beta hydrolase fold-3 domain-containing protein	15581900	15988500	14524400	15722300
Q2FV91	Q2FV91	Q2FV91_STAA8	SAOUHSC_02843	EamA domain-containing protein	222260	75148.6	135704
Q2FV94	Q2FV94	Q2FV94_STAA8	SAOUHSC_02840	L-serine deaminase	2422530	2321200	2122540	2719260
Q2FV95	Q2FV95	Q2FV95_STAA8	SAOUHSC_02839	L-serine dehydratase	865987	720052	726422	640946
Q2FV99	Q2FV99	SRTA_STAA8	srtA	Sortase A	7905880	7116720	5854300	7062080
Q2FVA1	Q2FVA1	Q2FVA1_STAA8	SAOUHSC_02832	ABC transporter domain-containing protein	56857.3	74525.8	24944.6	29032.7
Q2FVA2	Q2FVA2	Q2FVA2_STAA8	SAOUHSC_02831	HAD family hydrolase	12974300	14927800	5470770	6702730
Q2FVA3	Q2FVA3	Q2FVA3_STAA8	SAOUHSC_02830	D-lactate dehydrogenase	3056630	2769970	2959120	2710810
Q2FVA4	Q2FVA4	Y2829_STAA8	SAOUHSC_02829	Putative NAD(P)H nitroreductase SAOUHSC_02829	4136780	3536680	5524340	6465470
Q2FVA5	Q2FVA5	Q2FVA5_STAA8	SAOUHSC_02828	VOC domain-containing protein	788860	726143	781347	532008
Q2FVA6	Q2FVA6	Q2FVA6_STAA8	SAOUHSC_02827	Uncharacterized protein	13810800	15048400	7441020	9942540
Q2FVA7	Q2FVA7	Q2FVA7_STAA8	SAOUHSC_02826	HTH marR-type domain-containing protein	1286680	919696	1430690	1137680
Q2FVB2	Q2FVB2	F16PC_STAA8	fbp	Fructose-1,6-bisphosphatase class 3	7910780	7951170	7176190	7082670
Q2FVB4	Q2FVB4	Q2FVB4_STAA8	SAOUHSC_02820	ABC transporter domain-containing protein	4666880	5129150	1869550	2210930
Q2FVB9	Q2FVB9	Q2FVB9_STAA8	SAOUHSC_02815	Major facilitator superfamily (MFS) profile domain-containing protein	3011240	2654900	1706260	2152060
Q2FVC1	Q2FVC1	PGCA_STAA8	pgcA	Phosphoglucomutase	3941670	3939090	4237910	4544430
Q2FVC2	Q2FVC2	Q2FVC2_STAA8	SAOUHSC_02791	8-oxo-dGTP diphosphatase	2360730	2856780	2714490	2494540
Q2FVC3	Q2FVC3	Q2FVC3_STAA8	SAOUHSC_02790	DUF3427 domain-containing protein	6379310	6147210	5081860	5552810
Q2FVC4	Q2FVC4	Y2789_STAA8	SAOUHSC_02789	Uncharacterized lipoprotein SAOUHSC_02789	526864	497556	893510	809556
Q2FVD0	Q2FVC5;Q2FVD0	Y2783_STAA8	SAOUHSC_02783	Uncharacterized protein SAOUHSC_02783	784205	609209	666252	571718
Q2FVD2	Q2FVD2	Q2FVD2_STAA8	SAOUHSC_02781	Uncharacterized protein	621225		584386	1015130
Q2FVD4	Q2FVD4	Q2FVD4_STAA8	SAOUHSC_02779	DUF1413 domain-containing protein	2125260	2201830	2008960	1862740
Q2FVD5	Q2FVD5	Y2778_STAA8	SAOUHSC_02778	Uncharacterized oxidoreductase SAOUHSC_02778	5582060	5284210	2317520	2422780
Q2FVE0	Q2FVE0	Q2FVE0_STAA8	SAOUHSC_02774	Carboxymuconolactone decarboxylase-like domain-containing protein	13370000	11964800	3247350	4171020
Q2FVE7	Q2FVE7	CNTA_STAA8	cntA	Metal-staphylopine-binding protein CntA	3206690	2321060	1901110	1675240
Q2FVF3	Q2FVF3	Q2FVF3_STAA8	SAOUHSC_02761	CPBP family intramembrane metalloprotease		90651.2
Q2FVF4	Q2FVF4	Q2FVF4_STAA8	SAOUHSC_02760	Glutamate synthase alpha subunit, putative	2309070	2372650	2223560	2453150
Q2FVF5	Q2FVF5	Q2FVF5_STAA8	SAOUHSC_02759	DUF1307 domain-containing protein	12142900	13561400	3456240	4063220
Q2FVF8	Q2FVF8	Q2FVF8_STAA8	SAOUHSC_02756	Putative mRNA interferase YoeB	3621670	4344740		5650940
Q2FVF9	Q2FVF9	Q2FVF9_STAA8	SAOUHSC_02755	Uncharacterized protein	4615810	4656350	3021870	3147150
Q2FVG0	Q2FVG0	Q2FVG0_STAA8	SAOUHSC_02754	ABC transporter, ATP-binding protein, putative	1328440	1360900	1126400	1229250
Q2FVG1	Q2FVG1	Q2FVG1_STAA8	SAOUHSC_02753	Membrane protein, putative	4023460	4131460	3368400	4142920
Q2FVG3	Q2FVG3	Q2FVG3_STAA8	SAOUHSC_02751	Carboxylic ester hydrolase	16910900	18064400	3579720	5086770
Q2FVG5	Q2FVG5	Q2FVG5_STAA8	SAOUHSC_02747	YdhG-like domain-containing protein	2810450	2389520	1180080	1392830
Q2FVG8	Q2FVG8	Q2FVG8_STAA8	SAOUHSC_02744	Amino acid ABC transporter, ATP-binding protein, putative	4951350	4427640	5104850	5199480
Q2FVH0	Q2FVH0	Q2FVH0_STAA8	SAOUHSC_02742	Amino acid transporter, putative	3619200	3252000	2760380	2673400
Q2FVH2	Q2FVH2	Q2FVH2_STAA8	SAOUHSC_02740	Quinolone resistance protein NorB	889050	984250	1067370	1420600
Q2FVH3	Q2FVH3	Q2FVH3_STAA8	SAOUHSC_02739	2-dehydropantoate 2-reductase	1669340	1410110	1874220	1857150
Q2FVH6	Q2FVH6	FLP_STAA8	flp	Protein flp	1076610	1148460	1171120	1092790
Q2FVH8	Q2FVH8	Q2FVH8_STAA8	SAOUHSC_02733	Membrane protein, putative	1250250	1343680	1456900	1825000
Q2FVI0	Q2FVI0	Q2FVI0_STAA8	SAOUHSC_02731	Cation/H+ exchanger domain-containing protein	894054	1166590	961506	1633190
Q2FVI1	Q2FVI1	Q2FVI1_STAA8	SAOUHSC_02729	Amino acid ABC transporter-like protein, putative	773594	1069200	776130	837274
Q2FVI3	Q2FVI3	Q2FVI3_STAA8	SAOUHSC_02727	Peptidase C39-like domain-containing protein	5341180	5244180	4766460	5293390
Q2FVI4	Q2FVI4	Q2FVI4_STAA8	SAOUHSC_02726	Positive transcriptional activator, putative	173254	335855		164299
Q2FVI6	Q2FVI6	Q2FVI6_STAA8	SAOUHSC_02724	Uncharacterized protein	3344800	3272360	3169540	3406560
Q2FVI7	Q2FVI7	Q2FVI7_STAA8	SAOUHSC_02723	Glycerate kinase, putative	1143480	1047090	1645800	1502220
Q2FVK1	Q2FVK1	HLGB_STAA8	hlgB	Gamma-hemolysin component B	7578480	9808330	2040040	2585740
Q2FVK2	Q2FVK2	HLGC_STAA8	hlgC	Gamma-hemolysin component C	12033600	14317000	1467470	1422500
Q2FVK3	Q2FVK3	Q2FVK3_STAA8	SAOUHSC_02708	Gamma-hemolysin h-gamma-ii subunit, putative	2293780	2741880	385434	342885
Q2FVK5	Q2FVK5	SBI_STAA8	sbi	Immunoglobulin-binding protein Sbi	13151500	14020900	17837100	17125100
Q2FVK8	Q2FVK8	GPMA_STAA8	gpmA	2,3-bisphosphoglycerate-dependent phosphoglycerate mutase	24805300	26265900	8268460	11487000
Q2FVL2	Q2FVL2	Q2FVL2_STAA8	SAOUHSC_02699	Amino acid ABC transporter substrate-binding protein	26795300	21438700	13256400	16588100
Q2FVL3	Q2FVL3	Q2FVL3_STAA8	SAOUHSC_02698	Amino acid ABC transproter, permease protein, putative	7874630	7900780	7113010	5977090
Q2FVL4	Q2FVL4	Q2FVL4_STAA8	SAOUHSC_02697	Amino acid ABC transporter, ATP-binding protein, putative	2917860	3344200	3283290	3985240
Q2FVL6	Q2FVL6	Q2FVL6_STAA8	SAOUHSC_02695	DUF4467 domain-containing protein		119231		197381
Q2FVL7	Q2FVL7	Q2FVL7_STAA8	SAOUHSC_02694	Thioredoxin-like fold domain-containing protein	2176320	1877010	1432720	1476790
Q2FVL8	Q2FVL8	Q2FVL8_STAA8	SAOUHSC_02684	Assimilatory nitrite reductase [NAD(P)H], large subunit, putative	8641850	7636520	7143470	7138950
Q2FVL9	Q2FVL9	Q2FVL9_STAA8	SAOUHSC_02683	Assimilatory nitrite reductase [NAD(P)H], small subunit, putative	3350700	2954000	4134930	4414910
Q2FVM0	Q2FVM0	Q2FVM0_STAA8	SAOUHSC_02682	uroporphyrinogen-III C-methyltransferase	498002	336404	476525	427469
Q2FVM1	Q2FVM1	Q2FVM1_STAA8	SAOUHSC_02681	nitrate reductase (quinone)	6015700	5710520	3237790	3275080
Q2FVM2	Q2FVM2	Q2FVM2_STAA8	SAOUHSC_02680	Nitrate reductase, beta subunit	17332000	17670300	9524780	10788500
Q2FVM3	Q2FVM3	Q2FVM3_STAA8	SAOUHSC_02679	Respiratory nitrate reductase, delta subunit, putative	4694090	4258960	2056940	2703490
Q2FVM4	Q2FVM4	Q2FVM4_STAA8	SAOUHSC_02678	Respiratory nitrate reductase, gamma subunit	2215920	2149240	521667	560705
Q2FVM5	Q2FVM5	Q2FVM5_STAA8	SAOUHSC_02677	GAF domain-containing protein	1270510	1068260	590964	791096
Q2FVM6	Q2FVM6	NREB_STAA8	nreB	Oxygen sensor histidine kinase NreB	503107	463453	655112	396094
Q2FVM7	Q2FVM7	NREC_STAA8	nreC	Oxygen regulatory protein NreC	1924980	2116750	1038320	1773490
Q2FVN1	Q2FVN1	NART_STAA8	narT	Probable nitrate transporter NarT	3414090	3411760	1166950	1096430
Q2FVN2	Q2FVN2	Q2FVN2_STAA8	SAOUHSC_02670	SHSP domain-containing protein	4397590	3750790	4862970	4648780
Q2FVN3	Q2FVN3	SARZ_STAA8	sarZ	HTH-type transcriptional regulator SarZ	3881190	3901250	2028650	2203380
Q2FVN4	Q2FVN4	Q2FVN4_STAA8	SAOUHSC_02668	DUF3139 domain-containing protein	2374690	1876740	2254300	2220730
Q2FVN5	Q2FVN5	Q2FVN5_STAA8	SAOUHSC_02667	Cation:dicarboxylase symporter family transporter	3580360	4171730	3437470	5073040
Q2FVN6	Q2FVN6	Q2FVN6_STAA8	SAOUHSC_02666	DUF4889 domain-containing protein	22373400	25861500	10854100	10805700
Q2FVN7	Q2FVN7	Q2FVN7_STAA8	SAOUHSC_02665	Pyridoxamine 5'-phosphate oxidase putative domain-containing protein	15977500	13406600	8700000	10986600
Q2FVN8	Q2FVN8	Q2FVN8_STAA8	SAOUHSC_02664	Transcriptional regulator, putative	2243660	1932940	1609080	1273990
Q2FVN9	Q2FVN9	Q2FVN9_STAA8	SAOUHSC_02663	DUF1722 domain-containing protein	247275	340806	405563	506283
Q2FVP0	Q2FVP0	Q2FVP0_STAA8	SAOUHSC_02662	PTS system sucrose-specific IIBC component	331685	295361	129526	469735
Q2FVP1	Q2FVP1	Q2FVP1_STAA8	SAOUHSC_02661	PTS system sucrose-specific IIBC component, putative	8088970	8962220	8023030	10393800
Q2FVP2	Q2FVP2	Q2FVP2_STAA8	SAOUHSC_02660	Magnesium transporter CorA family protein	549697	735821	177657	590026
Q2FVP4	Q2FVP4	Q2FVP4_STAA8	SAOUHSC_02658	Membrane protein, putative	794116	787240	433036	391861
Q2FVP8	Q2FVP8	FENR_STAA8	SAOUHSC_02654	Ferredoxin--NADP reductase	6468750	4013670	6266150	7437460
Q2FVP9	Q2FVP9	Q2FVP9_STAA8	SAOUHSC_02653	N-acetyltransferase domain-containing protein	169825			340238
Q2FVQ0	Q2FVQ0	Q2FVQ0_STAA8	SAOUHSC_02652	Enoyl reductase (ER) domain-containing protein	4473980	4664940	5344830	5955700
Q2FVQ1	Q2FVQ1	Q2FVQ1_STAA8	SAOUHSC_02651	N-acetyltransferase domain-containing protein	592740	543366	1145400	1091390
Q2FVQ2	Q2FVQ2	Y2650_STAA8	SAOUHSC_02650	Uncharacterized lipoprotein SAOUHSC_02650	21157500	19114600	8647970	7325340
Q2FVQ3	Q2FVQ3	Q2FVQ3_STAA8	SAOUHSC_02649	CDP-glycerol glycerophosphotransferase family protein	1882260	2117340	1372330	1613350
Q2FVQ4	Q2FVQ4	Q2FVQ4_STAA8	SAOUHSC_02648	L-lactate permease	16822900	17711200	4131280	4576500
Q2FVQ5	Q2FVQ5	Q2FVQ5_STAA8	mqo	Probable malate:quinone oxidoreductase	12837000	13423100	13905200	13837500
Q2FVQ7	Q2FVQ7	Y2645_STAA8	SAOUHSC_02645	Uncharacterized HTH-type transcriptional regulator SAOUHSC_02645		190017	21962900	14868800
Q2FVQ8	Q2FVQ8	HSSS_STAA8	hssS	Heme sensor protein HssS	56983.3	219398	132433	155022
Q2FVR6	Q2FVR6	Q2FVR6_STAA8	SAOUHSC_02636	Transcriptional regulator, MarR family	647675	628862	389266	516804
Q2FVR7	Q2FVR7	Q2FVR7_STAA8	SAOUHSC_02625	Thioesterase	413695	398770	178741	298570
Q2FVR8	Q2FVR8	Q2FVR8_STAA8	corA	Magnesium transport protein CorA	593012	761542	849588	770162
Q2FVR9	Q2FVR9	IDI2_STAA8	fni	Isopentenyl-diphosphate delta-isomerase	2949800	3309730	2407090	2886930
Q2FVS0	Q2FVS0	Q2FVS0_STAA8	SAOUHSC_02622	Sodium/glutamate symporter	729545	747018	415171	337039
Q2FVS1	Q2FVS1	3MGH_STAA8	SAOUHSC_02621	Putative 3-methyladenine DNA glycosylase	2385560	2620110	1610570	1843900
Q2FVS2	Q2FVS2	Q2FVS2_STAA8	SAOUHSC_02620	DUF805 domain-containing protein	18630300	18008000	7473170	6390870
Q2FVS3	Q2FVS3	Q2FVS3_STAA8	SAOUHSC_02619	ABC transporter domain-containing protein	4452740	3811030	5128900	3981110
Q2FVS7	Q2FVS7	Q2FVS7_STAA8	SAOUHSC_02614	Aldose 1-epimerase	1147390	1482830	1597890	1296960
Q2FVS9	Q2FVS9	Q2FVS9_STAA8	SAOUHSC_02613	MOSC domain-containing protein	720463	772055	836558	961283
Q2FVT0	Q2FVT0	Q2FVT0_STAA8	rpiA	Ribose-5-phosphate isomerase A	14192900	13110100	7729650	8180020
Q2FVT1	Q2FVT1	LYRA_STAA8	lyrA	Lysostaphin resistance protein A	2465050	2415740	4791360	4634480
Q2FVT2	Q2FVT2	HUTG_STAA8	hutG	Formimidoylglutamase	6195950	5577700	4480680	4423450
Q2FVT4	Q2FVT4	Q2FVT4_STAA8	SAOUHSC_02608	HTH lysR-type domain-containing protein	1622160	1976240	1015750	2844250
Q2FVT5	Q2FVT5	Q2FVT5_STAA8	hutU	Urocanate hydratase	11317000	11396100	3328860	3350820
Q2FVT6	Q2FVT6	HUTI_STAA8	hutI	Imidazolonepropionase	2348230	2659530	942677	817181
Q2FVT8	Q2FVT8	Q2FVT8_STAA8	SAOUHSC_02604	SDR family oxidoreductase	19950600	17238700	14202100	15091700
Q2FVU1	Q2FVU1	Q2FVU1_STAA8	SAOUHSC_02601	Na+/H+ antiporter, putative	944815	1245230	1242680	1213480
Q2FVU2	Q2FVU2	Q2FVU2_STAA8	SAOUHSC_02600	Activator of Hsp90 ATPase homologue 1-like C-terminal domain-containing protein	4857640	4810820	3387140	3714580
Q2FVU3	Q2FVU3	Q2FVU3_STAA8	SAOUHSC_02599	Hex regulon repressor, putative	690787	723438	323408	492075
Q2FVU4	Q2FVU4	Q2FVU4_STAA8	SAOUHSC_02597	PTS system component, putative	7589690	7147760	6173740	6948450
Q2FVU5	Q2FVU5	Q2FVU5_STAA8	SAOUHSC_02596	Uncharacterized protein	3605720	3386730	1252090	1668180
Q2FVU7	Q2FVU7	Q2FVU7_STAA8	SAOUHSC_02594	HAD family hydrolase	2475800	2525760	5573140	5059390
Q2FVV1	Q2FVV1	Q2FVV1_STAA8	SAOUHSC_02590	Amino acid permease/ SLC12A domain-containing protein	2552890	2922270		3709210
Q2FVV2	Q2FVV2	Q2FVV2_STAA8	SAOUHSC_02589	MurR/RpiR family transcriptional regulator	10513100	12000000	3479040	3269970
Q2FVV4	Q2FVV4	Q2FVV4_STAA8	SAOUHSC_02587	CPBP family intramembrane metalloprotease SdpB	184709	258875		199536
Q2FVV6	Q2FVV6	Q2FVV6_STAA8	SAOUHSC_02585	Lactose phosphotransferase system repressor	4379570	4356870	3381190	3302010
Q2FVV7	Q2FVV7	Q2FVV7_STAA8	SAOUHSC_02584	Inositol monophosphatase family protein	2556010	2622490	2598910	2646940
Q2FVV8	Q2FVV8	Q2FVV8_STAA8	SAOUHSC_02583	Transcriptional regulator, putative	17392200	13024700	10566700	10633300
Q2FVV9	Q2FVV9	FDHL_STAA8	SAOUHSC_02582	Putative formate dehydrogenase SAOUHSC_02582	20081200	21552400	13552000	14016000
Q2FVW0	Q2FVW0	Q2FVW0_STAA8	SAOUHSC_02581	DUF1641 domain-containing protein	9439530	9158990	5699030	4599500
Q2FVW2	Q2FVW2	Q2FVW2_STAA8	SAOUHSC_02580	N-acetylmuramoyl-L-alanine amidase, putative	319296	300967	323174	388593
Q2FVW3	Q2FVW3	Q2FVW3_STAA8	SAOUHSC_02579	FAD-binding domain-containing protein	3863590	4598280	4213120	4315850
Q2FVW4	Q2FVW4	Y2577_STAA8	SAOUHSC_02577	Putative 2-hydroxyacid dehydrogenase SAOUHSC_02577	37624300	40078700	45605400	48077100
Q2FVW7	Q2FVW7	Q2FVW7_STAA8	SAOUHSC_02556	Acyl-CoA dehydrogenase	1668140	1583040	725221	946072
Q2FVW8	Q2FVW8	Q2FVW8_STAA8	SAOUHSC_02555	Acyl-CoA dehydrogenase C-terminal domain-containing protein	3414520	3318470	1980400	2305160
Q2FVW9	Q2FVW9	Q2FVW9_STAA8	SAOUHSC_02554	Fe/B12 periplasmic-binding domain-containing protein	6327070	6459870	8938770	10210500
Q2FVX0	Q2FVX0	Q2FVX0_STAA8	SAOUHSC_02553	Inosine/uridine-preferring nucleoside hydrolase domain-containing protein	401065	384442	334756	396535
Q2FVX2	Q2FVX2	Q2FVX2_STAA8	SAOUHSC_02551	N-acetyltransferase domain-containing protein	1438150	1257550	1857960	1253870
Q2FVX4	Q2FVX4	Q2FVX4_STAA8	SAOUHSC_02549	Molybdenum ABC transporter, periplasmic molybdate-binding protein	13175100	12577600	6086240	7199360
Q2FVX6	Q2FVX6	Q2FVX6_STAA8	SAOUHSC_02546	Molybdenum transport ATP-binding protein ModC, putative	395056	460467	239741	168563
Q2FVX7	Q2FVX7	Q2FVX7_STAA8	SAOUHSC_02545	THIF-type NAD/FAD binding fold domain-containing protein		322590	558455	627511
Q2FVX8	Q2FVX8	Q2FVX8_STAA8	SAOUHSC_02544	Molybdenum cofactor biosynthesis protein B	8670700	8418840	6042690	5814170
Q2FVX9	Q2FVX9	MOAC_STAA8	moaC	Cyclic pyranopterin monophosphate synthase	836067	834759	1853360	1312630
Q2FVY0	Q2FVY0	Q2FVY0_STAA8	SAOUHSC_02542	Molybdopterin molybdenumtransferase	9036240	10216500	4682050	5459250
Q2FVY1	Q2FVY1	Q2FVY1_STAA8	SAOUHSC_02541	Molybdopterin-guanine dinucleotide biosynthesis protein MobB	239507	161104	161968	190756
Q2FVY2	Q2FVY2	Q2FVY2_STAA8	SAOUHSC_02540	Molybdopterin synthase catalytic subunit	1184680	1098120	1773920	1682220
Q2FVY3	Q2FVY3	Q2FVY3_STAA8	SAOUHSC_02538	Molybdopterin synthase sulfur carrier subunit	269024		476917
Q2FVY4	Q2FVY4	MOBA_STAA8	mobA	Probable molybdenum cofactor guanylyltransferase	782010	938461	886234	1026560
Q2FVZ2	Q2FVZ2	Q2FVZ2_STAA8	SAOUHSC_02529	Glyoxalase-like domain-containing protein	5007290	5087030	4798960	4960750
Q2FVZ4	Q2FVZ4	FEMX_STAA8	femX	Lipid II:glycine glycyltransferase	7441610	6886950	7492760	7782590
Q2FVZ5	Q2FVZ5	Q2FVZ5_STAA8	SAOUHSC_02525	Efflux RND transporter permease subunit	1957220	1826210	1370520	1387930
Q2FVZ7	Q2FVZ7	Q2FVZ7_STAA8	SAOUHSC_02523	DNA repair/chromosome segregation ATPase	800540	664778	1518900	1707150
Q2FW01	Q2FW01	Q2FW01_STAA8	SAOUHSC_02519	N-acetyltransferase domain-containing protein	1094430	1192850	1571890	1299310
Q2FW03	Q2FW03	TOP3_STAA8	topB	DNA topoisomerase 3	2219070	2906190	3726350	3501370
Q2FW05	Q2FW05	Q2FW05_STAA8	SAOUHSC_02515	Integral membrane protein	2847900	2932330	4493230	3273840
Q2FW06	Q2FW06	RL3_STAA8	rplC	Large ribosomal subunit protein uL3	34102500	32166100	42064400	43718600
Q2FW07	Q2FW07	RL4_STAA8	rplD	Large ribosomal subunit protein uL4	100629000	104141000	176650000	182120000
Q2FW08	Q2FW08	RL23_STAA8	rplW	Large ribosomal subunit protein uL23	32543100	34625400	62804600	56357600
Q2FW10	Q2FW10	RS19_STAA8	rpsS	Small ribosomal subunit protein uS19	51262300	55134600	52852800	62317200
Q2FW11	Q2FW11	RL22_STAA8	rplV	Large ribosomal subunit protein uL22	96780500	92089000	72899200	75740600
Q2FW12	Q2FW12	RS3_STAA8	rpsC	Small ribosomal subunit protein uS3	116869000	134005000	163742000	189458000
Q2FW13	Q2FW13	RL16_STAA8	rplP	Large ribosomal subunit protein uL16	60119600	71665300	63891000	67724300
Q2FW14	Q2FW14	RL29_STAA8	rpmC	Large ribosomal subunit protein uL29	28914000	31446700	30948900	34251700
Q2FW15	Q2FW15	RS17_STAA8	rpsQ	Small ribosomal subunit protein uS17	17223300	13765400	51260300	45773000
Q2FW16	Q2FW16	RL14_STAA8	rplN	Large ribosomal subunit protein uL14	72457200	76735600	117733000	121235000
Q2FW17	Q2FW17	RL24_STAA8	rplX	Large ribosomal subunit protein uL24	120991000	95433200	70890400	81619900
Q2FW18	Q2FW18	RL5_STAA8	rplE	Large ribosomal subunit protein uL5	144308000	151755000	349340000	300902000
Q2FW20	Q2FW20	RS8_STAA8	rpsH	Small ribosomal subunit protein uS8	43611000	45774900	55861700	56460100
Q2FW21	Q2FW21	RL6_STAA8	rplF	Large ribosomal subunit protein uL6	71388100	68274800	113670000	118175000
Q2FW22	Q2FW22	RL18_STAA8	rplR	Large ribosomal subunit protein uL18	47819600	42146200	41098400	47729300
Q2FW23	Q2FW23	RS5_STAA8	rpsE	Small ribosomal subunit protein uS5	86616400	79843500	170450000	159867000
Q2FW27	Q2FW27	Q2FW27_STAA8	adk	Adenylate kinase	23257600	21621700	17387000	20748500
Q2FW28	Q2FW28	IF1_STAA8	infA	Translation initiation factor IF-1	20651700	18429200	13890300	12802600
Q2FW29	Q2FW29	RL36_STAA8	rpmJ	Large ribosomal subunit protein bL36	10956600	16746100	14261300	23073500
Q2FW30	Q2FW30	RS13_STAA8	rpsM	Small ribosomal subunit protein uS13	50499000	45694100	75809100	81425700
Q2FW31	Q2FW31	RS11_STAA8	rpsK	Small ribosomal subunit protein uS11	25681000	27724600	57656000	57595700
Q2FW32	Q2FW32	RPOA_STAA8	rpoA	DNA-directed RNA polymerase subunit alpha	53718200	51890700	43513800	41857400
Q2FW33	Q2FW33	RL17_STAA8	rplQ	Large ribosomal subunit protein bL17	41390500	32960700	31684600	38314000
Q2FW34	Q2FW34	ECFA1_STAA8	ecfA1	Energy-coupling factor transporter ATP-binding protein EcfA1	689115	605431	582376	539357
Q2FW35	Q2FW35	ECFA2_STAA8	ecfA2	Energy-coupling factor transporter ATP-binding protein EcfA2	874859	781927	674915	655150
Q2FW36	Q2FW36	Q2FW36_STAA8	ecfT	Energy-coupling factor transporter transmembrane protein EcfT	830389	831508	341375	424371
Q2FW37	Q2FW37	TRUA_STAA8	truA	tRNA pseudouridine synthase A	1127940	1347960	1944030	1812770
Q2FW38	Q2FW38	RL13_STAA8	rplM	Large ribosomal subunit protein uL13	94277900	90240700	98087400	110488000
Q2FW39	Q2FW39	RS9_STAA8	rpsI	Small ribosomal subunit protein uS9	81708600	71098400	75334600	65796100
Q2FW43	Q2FW43	Q2FW43_STAA8	SAOUHSC_02474	Uncharacterized protein	1319610	1091950	642456	668848
Q2FW45	Q2FW45	Q2FW45_STAA8	SAOUHSC_02472	AAA+ ATPase domain-containing protein	1383200	1100550	1019090	895236
Q2FW46	Q2FW46	Q2FW46_STAA8	SAOUHSC_02471	Uncharacterized protein	527766	710798	234278	357549
Q2FW49	Q2FW49	Q2FW49_STAA8	SAOUHSC_02468	Acetolactate synthase, putative	444946	496808	654524	428073
Q2FW51	Q2FW51	Q2FW51_STAA8	SAOUHSC_02466	Truncated MHC class II analog protein	12655900	11896900	6584340	9341160
Q2FW52	Q2FW52	Y2465_STAA8	SAOUHSC_02465	Uncharacterized hydrolase SAOUHSC_02465	3276670	3797430	3793580	4026610
Q2FW57	Q2FW57	Q2FW57_STAA8	SAOUHSC_02460	NADP-dependent oxidoreductase domain-containing protein	2265380	2501240	2256770	2803820
Q2FW59	Q2FW59	Q2FW59_STAA8	SAOUHSC_02458	DUF3885 domain-containing protein			245198	376349
Q2FW62	Q2FW62	Q2FW62_STAA8	SAOUHSC_02445	Zinc-type alcohol dehydrogenase-like protein	6329790	6036500	9190100	8383160
Q2FW64	Q2FW64	Q2FW64_STAA8	SAOUHSC_02443	Alkaline shock response membrane anchor protein AmaP	31136900	28850000	30943500	30253500
Q2FW65	Q2FW65	Q2FW65_STAA8	SAOUHSC_02442	DUF2273 domain-containing protein	644435	203094	726135	462720
Q2FW66	Q2FW66	ASP23_STAA8	asp23	Alkaline shock protein 23	155236000	136777000	49418200	67431400
Q2FW70	Q2FW70	SFNAD_STAA8	sfnaD	D-ornithine--citrate ligase	3965270	4368250	3142790	2991880
Q2FW72	Q2FW72	SFNAB_STAA8	sfnaB	Staphyloferrin A synthase	1014830	974418	946277	1322410
Q2FW75	Q2FW75	Q2FW75_STAA8	SAOUHSC_02430	ABC transporter periplasmic binding protein, putative	7422460	8026990	12722200	10537100
Q2FW78	Q2FW78	Q2FW78_STAA8	SAOUHSC_02426	Membrane protein, putative	1153480	986795	641396	523786
Q2FW79	Q2FW79	Y2425_STAA8	SAOUHSC_02425	UPF0457 protein SAOUHSC_02425	103366000	90855800	88327500	97086500
Q2FW81	Q2FW81	URTF_STAA8	SAOUHSC_02423	Probable uridylyltransferase SAOUHSC_02423	5968300	5698050	6109460	6081310
Q2FW83	Q2FW83	Q2FW83_STAA8	SAOUHSC_02420	Major facilitator superfamily (MFS) profile domain-containing protein	778854	1004390	999016	838912
Q2FW86	Q2FW86	Q2FW86_STAA8	SAOUHSC_02417	Iron-sulfur cluster carrier protein	8362720	7670280	17611000	15076800
Q2FW91	Q2FW91	Q2FW91_STAA8	SAOUHSC_02409	Arginase	12538100	11618000	10737400	11273600
Q2FW92	Q2FW92	Q2FW92_STAA8	dacA	Diadenylate cyclase	3932970	3945280	4418100	4045450
Q2FW93	Q2FW93	Q2FW93_STAA8	SAOUHSC_02406	YbbR-like domain-containing protein	7539410	6679150	5145960	5835730
Q2FW95	Q2FW95	Q2FW95_STAA8	SAOUHSC_02404	DUF1542 domain-containing protein	155877	171818	367353	355429
Q2FW96	Q2FW96	MTLD_STAA8	mtlD	Mannitol-1-phosphate 5-dehydrogenase	5528500	5068370	3820480	4242610
Q2FW97	Q2FW97	Q2FW97_STAA8	SAOUHSC_02402	Mannitol-specific phosphotransferase enzyme IIA component	2535720	2635060	1258120	1879900
Q2FW98	Q2FW98	Q2FW98_STAA8	SAOUHSC_02401	Uncharacterized protein	707651	804237	1687430	1801130
Q2FWA0	Q2FWA0	Q2FWA0_STAA8	glmS	Glutamine--fructose-6-phosphate aminotransferase [isomerizing]	49300400	52584700	58133500	58726000
Q2FWA1	Q2FWA1	Q2FWA1_STAA8	SAOUHSC_02397	ABC transporter, ATP-binding protein, putative		199663	226372	240671
Q2FWA2	Q2FWA2	Q2FWA2_STAA8	SAOUHSC_02396	Cof-type HAD-IIB family hydrolase	6428150	6024780	3706570	3897990
Q2FWA5	Q2FWA5	Q2FWA5_STAA8	SAOUHSC_02393	SAP domain-containing protein	587139	485588	292745	285861
Q2FWA8	Q2FWA8	Q2FWA8_STAA8	SAOUHSC_02390	Lytic regulatory protein, putative	5037500	5880320	6096500	6112210
Q2FWB1	Q2FWB1	Q2FWB1_STAA8	SAOUHSC_02387	NAD(P)-binding domain-containing protein	21154500	20360400	16964800	16693000
Q2FWB3	Q2FWB3	Q2FWB3_STAA8	SAOUHSC_02385	Mannose-6-phosphate isomerase	1191160	1250140	1645870	1644090
Q2FWB5	Q2FWB5	Q2FWB5_STAA8	SAOUHSC_02383	EVE domain-containing protein	4876660	4725940	5816490	6207220
Q2FWB6	Q2FWB6	Q2FWB6_STAA8	SAOUHSC_02382	DUF393 domain-containing protein	6640050	5946700	4055900	4649030
Q2FWB7	Q2FWB7	Q2FWB7_STAA8	SAOUHSC_02381	Ferritin/DPS protein domain-containing protein	6241950	6631760	3042260	4080990
Q2FWB8	Q2FWB8	Q2FWB8_STAA8	deoD	Purine nucleoside phosphorylase DeoD-type	36645300	34984100	23617800	26847600
Q2FWB9	Q2FWB9	Q2FWB9_STAA8	deoC	Deoxyribose-phosphate aldolase	13245700	13552600	5965100	6830060
Q2FWC1	Q2FWC1	PDP_STAA8	pdp	Pyrimidine-nucleoside phosphorylase	36177000	34394100	28653400	33944500
Q2FWC2	Q2FWC2	Q2FWC2_STAA8	SAOUHSC_02376	DoxX family membrane protein	9685720	17266800	5953160	5767620
Q2FWC3	Q2FWC3	LUXS_STAA8	luxS	S-ribosylhomocysteine lyase	15967500	15490500	18693900	19265000
Q2FWC4	Q2FWC4	Q2FWC4_STAA8	SAOUHSC_02374	Peptidase M20 domain-containing protein 2	343329	362828	417108	337347
Q2FWC5	Q2FWC5	LDMS_STAA8	SAOUHSC_02373	L-aspartate--L-methionine ligase	199883	322410	530685	477061
Q2FWC6	Q2FWC6	Q2FWC6_STAA8	SAOUHSC_02372	DUF2750 domain-containing protein	4351220	3847290	5601230	5159300
Q2FWC7	Q2FWC7	COAW_STAA8	coaW	Type II pantothenate kinase	1456330	1337510	2143500	1982810
Q2FWC9	Q2FWC9	Q2FWC9_STAA8	SAOUHSC_02370	N-acetyltransferase domain-containing protein	4293180	5308630	7062090	6489370
Q2FWD0	Q2FWD0	RPOE_STAA8	rpoE	Probable DNA-directed RNA polymerase subunit delta	6603060	5309420	3857540	4305080
Q2FWD1	Q2FWD1	PYRG_STAA8	pyrG	CTP synthase	20020600	21137800	20561600	19470200
Q2FWD2	Q2FWD2	Q2FWD2_STAA8	SAOUHSC_02367	DUF2529 domain-containing protein	209197	1130280	463632	225470
Q2FWD3	Q2FWD3	Q2FWD3_STAA8	SAOUHSC_02366	Fructose-bisphosphate aldolase	80165500	76741400	43104200	50027600
Q2FWD4	Q2FWD4	Q2FWD4_STAA8	murA	UDP-N-acetylglucosamine 1-carboxyvinyltransferase	7731230	7576370	14131900	13499800
Q2FWD5	Q2FWD5	Q2FWD5_STAA8	SAOUHSC_02364	HTH hxlR-type domain-containing protein	1333470	1195960	745659	1115930
Q2FWD6	Q2FWD6	ALDH_STAA8	SAOUHSC_02363	Putative aldehyde dehydrogenase	11149600	10140600	17751600	16125300
Q2FWD7	Q2FWD7	Q2FWD7_STAA8	rho	Transcription termination factor Rho	8696860	8546510	13402300	14883700
Q2FWD8	Q2FWD8	RL31B_STAA8	rpmE2	Large ribosomal subunit protein bL31B	40684900	40509900	30906900	35070300
Q2FWD9	Q2FWD9	Q2FWD9_STAA8	tdk	Thymidine kinase	2989870	2910810	2843410	3299110
Q2FWE0	Q2FWE0	RF1_STAA8	prfA	Peptide chain release factor 1	5481750	4676920	5341360	5585240
Q2FWE1	Q2FWE1	PRMC_STAA8	prmC	Release factor glutamine methyltransferase	594898	647033	535562	408810
Q2FWE2	Q2FWE2	Q2FWE2_STAA8	SAOUHSC_02357	Threonylcarbamoyl-AMP synthase	382095	385957	481727	601017
Q2FWE3	Q2FWE3	PTPB_STAA8	ptpB	Low molecular weight protein-tyrosine-phosphatase PtpB	1065410	900291	1138990	1035780
Q2FWE4	Q2FWE4	Y2355_STAA8	SAOUHSC_02355	UPF0340 protein SAOUHSC_02355	2092950	1478490	1479440	2060010
Q2FWE5	Q2FWE5	GLYA_STAA8	glyA	Serine hydroxymethyltransferase	23503500	23493500	15576900	17442400
Q2FWE6	Q2FWE6	UPP_STAA8	upp	Uracil phosphoribosyltransferase	34158700	35122100	57608300	51167200
Q2FWE7	Q2FWE7	ATPD_STAA8	atpH	ATP synthase subunit delta	28311700	33225000	24613300	26498100
Q2FWE8	Q2FWE8	ATPA_STAA8	atpA	ATP synthase subunit alpha	278229000	282548000	171022000	184798000
Q2FWE9	Q2FWE9	Q2FWE9_STAA8	atpG	ATP synthase gamma chain	29697300	37857000	19518700	22789700
Q2FWF0	Q2FWF0	ATPB_STAA8	atpD	ATP synthase subunit beta	178646000	194314000	120830000	138559000
Q2FWF1	Q2FWF1	ATPE_STAA8	atpC	ATP synthase epsilon chain	13220400	16469800	6396430	7580590
Q2FWF4	Q2FWF4	Q2FWF4_STAA8	murA	UDP-N-acetylglucosamine 1-carboxyvinyltransferase	9357910	8698350	10789200	12728900
Q2FWF5	Q2FWF5	FABZ_STAA8	fabZ	3-hydroxyacyl-[acyl-carrier-protein] dehydratase FabZ	27411200	7003150	26306800	5956010
Q2FWF6	Q2FWF6	Q2FWF6_STAA8	SAOUHSC_02335	YwpF protein	1702880	1771140	2129420	1823820
Q2FWF8	Q2FWF8	SCED_STAA8	sceD	Probable transglycosylase SceD	11201400		6031130	3756730
Q2FWG0	Q2FWG0	TENA_STAA8	tenA	Aminopyrimidine aminohydrolase	16797800	16656000	12220900	15461600
Q2FWG1	Q2FWG1	Q2FWG1_STAA8	SAOUHSC_02330	Hydroxymethylpyrimidine/phosphomethylpyrimidine kinase	7794470	9654840	13661800	14340300
Q2FWG2	Q2FWG2	THIM_STAA8	thiM	Hydroxyethylthiazole kinase	7345250	6577260	6106470	6250490
Q2FWG3	Q2FWG3	THIE_STAA8	thiE	Thiamine-phosphate synthase	5371880	5990390	10210500	10975400
Q2FWG4	Q2FWG4	YIDC_STAA8	yidC	Membrane protein insertase YidC	3838450	4237550	4593070	4092780
Q2FWG7	Q2FWG7	Q2FWG7_STAA8	SAOUHSC_02324	HD domain-containing protein	802424	469906	396614	496652
Q2FWG8	Q2FWG8	Q2FWG8_STAA8	SAOUHSC_02323	Cardiolipin synthase	3284940	3938520	2152560	2428850
Q2FWH2	Q2FWH2	Q2FWH2_STAA8	SAOUHSC_02319	Rod shape-determining protein RodA	4190710	4912950	2454270	4515910
Q2FWH3	Q2FWH3	DDL_STAA8	ddl	D-alanine--D-alanine ligase	10472000	11512500	9739180	11190400
Q2FWH4	Q2FWH4	MURF_STAA8	murF	UDP-N-acetylmuramoyl-tripeptide--D-alanyl-D-alanine ligase	6759420	6972660	8799130	8868460
Q2FWH5	Q2FWH5	CSHA_STAA8	cshA	DEAD-box ATP-dependent RNA helicase CshA	11168400	12475200	19910500	19025000
Q2FWH6	Q2FWH6	KDPE_STAA8	kdpE	Transcriptional regulatory protein KdpE	15214700	17190600	20875100	23427200
Q2FWI2	Q2FWI2	Q2FWI2_STAA8	SAOUHSC_02309	DUF304 domain-containing protein	1700970	638223	1120860	1305060
Q2FWI3	Q2FWI3	Q2FWI3_STAA8	SAOUHSC_02308	DUF304 domain-containing protein	860356	992470	1088940	1214800
Q2FWI4	Q2FWI4	Q2FWI4_STAA8	SAOUHSC_02307	DUF304 domain-containing protein	497982	618679	1067230	997979
Q2FWI8	Q2FWI8	MAZF_STAA8	mazF	Endoribonuclease MazF	2200200	2508280	1535530	1561320
Q2FWJ0	Q2FWJ0	Q2FWJ0_STAA8	SAOUHSC_02302	SigmaB regulation protein RsbU, putative	8101260	7781140	5610430	7646430
Q2FWJ1	Q2FWJ1	Q2FWJ1_STAA8	SAOUHSC_02301	SigmaB regulation protein RsbU, putative	6797140	6395360	4616890	4646360
Q2FWJ3	Q2FWJ3	RSBW_STAA8	rsbW	Serine-protein kinase RsbW	14276100	14262700	9007690	9239160
Q2FWJ4	Q2FWJ4	Q2FWJ4_STAA8	SAOUHSC_02298	RNA polymerase sigma factor	7313300	6775600	5520380	5490820
Q2FWJ5	Q2FWJ5	Q2FWJ5_STAA8	SAOUHSC_02297	Small ribosomal subunit protein bS1	4306890	4259110	7542300	7289390
Q2FWJ9	Q2FWJ9	ILVA_STAA8	ilvA	L-threonine dehydratase biosynthetic IlvA	26481.3		50914.2	64943.5
Q2FWK4	Q2FWK4	ILVC_STAA8	ilvC	Ketol-acid reductoisomerase (NADP(+))	321104	263374	2141580	1559960
Q2FWK5	Q2FWK5	Q2FWK5_STAA8	SAOUHSC_02283	acetolactate synthase			83237.4	147321
Q2FWK6	Q2FWK6	Q2FWK6_STAA8	SAOUHSC_02282	Acetolactate synthase	7268160		3122180	3489500
Q2FWK9	Q2FWK9	Q2FWK9_STAA8	SAOUHSC_02280	tRNA threonylcarbamoyladenosine biosynthesis protein TsaE	1745330	1770590	2840810	2885430
Q2FWL0	Q2FWL0	Q2FWL0_STAA8	SAOUHSC_02279	Gcp-like domain-containing protein	2443860	2734860	3818240	3719470
Q2FWL2	Q2FWL2	TSAD_STAA8	tsaD	tRNA N6-adenosine threonylcarbamoyltransferase	3206800	3560650	5161990	5544520
Q2FWL3	Q2FWL3	Q2FWL3_STAA8	SAOUHSC_02276	MutS domain V protein	4490430	3852330	1918950	1994380
Q2FWL5	Q2FWL5	Q2FWL5_STAA8	SAOUHSC_02274	ABC transporter, ATP-binding protein, putative	2843240	2667860	2177280	2220820
Q2FWL6	Q2FWL6	REX_STAA8	rex	Redox-sensing transcriptional repressor Rex	4848160	4527410	5322410	7257560
Q2FWL8	Q2FWL8	Q2FWL8_STAA8	SAOUHSC_02271	UPF0033 domain-containing protein	501977		594953	388171
Q2FWM0	Q2FWM0	Q2FWM0_STAA8	SAOUHSC_02269	Sucrose operon repressor, putative	2364760	2122230	2908470	2517360
Q2FWM1	Q2FWM1	Q2FWM1_STAA8	SAOUHSC_02268	Sucrose-6-phosphate hydrolase	6904090	7031370	9688200	8793320
Q2FWM2	Q2FWM2	Q2FWM2_STAA8	SAOUHSC_02267	Fructokinase, putative	2074970	1989530	3844380	4014400
Q2FWM4	Q2FWM4	Q2FWM4_STAA8	SAOUHSC_02265	Accessory gene regulator protein A	9802220	11594000	7827940	8598010
Q2FWM5	Q2FWM5	Q2FWM5_STAA8	SAOUHSC_02264	Accessory gene regulator protein C	5948520	6092620	3796000	3790470
Q2FWM7	Q2FWM7	AGRB_STAA8	agrB	Accessory gene regulator protein B	1037340	941809	1124770	971853
Q2FWM8	Q2FWM8	HLD_STAA8	hld	Delta-hemolysin	324563000	398703000	49452800	64405800
Q2FWM9	Q2FWM9	Q2FWM9_STAA8	SAOUHSC_02259	CN hydrolase domain-containing protein	1344240	1327470	2198210	2350670
Q2FWN0	Q2FWN0	Q2FWN0_STAA8	SAOUHSC_02258	Nitroreductase domain-containing protein	9720410	10665600	11408300	9619560
Q2FWN3	Q2FWN3	CH10_STAA8	groES	Co-chaperonin GroES	25593000	23468000	23047000	32255900
Q2FWN4	Q2FWN4	CH60_STAA8	groEL	Chaperonin GroEL	27250600	25612500	29172600	34341300
Q2FWN6	Q2FWN6	Q2FWN6_STAA8	SAOUHSC_02246	Fe/B12 periplasmic-binding domain-containing protein	380017	430840	450812	383808
Q2FWN8	Q2FWN8	Q2FWN8_STAA8	SAOUHSC_02244	Probable succinyl-diaminopimelate desuccinylase	20591100	19436000	9766580	13586300
Q2FWN9	Q2FWN9	LUKL2_STAA8	SAOUHSC_02243	Uncharacterized leukocidin-like protein 2	43119700	41148400	30523800	37769500
Q2FWP0	Q2FWP0	LUKL1_STAA8	SAOUHSC_02241	Uncharacterized leukocidin-like protein 1	8086050	7423660	17754400	21878200
Q2FWP9	Q2FWP9	Q2FWP9_STAA8	SAOUHSC_02232	Phi PVL orf 33-like protein	3750600	3135310	1532890	1665580
Q2FWQ3	Q2FWQ3	Q2FWQ3_STAA8	SAOUHSC_02227	Conserved hypothetical phage protein	407236	517675	262285	775089
Q2FWV3	Q2FWV3	Q2FWV3_STAA8	SAOUHSC_02171	Staphylokinase	912029	964882	797841	710708
Q2FWV6	Q2FWV6	SCIN_STAA8	scn	Staphylococcal complement inhibitor	2795440	3296220	3759310	2180260
Q2FWW1	Q2FWW1	Q2FWW1_STAA8	SAOUHSC_02161	MHC class II analog protein	52070800	72198800	20170500	27663600
Q2FWW2	Q2FWW2	Q2FWW2_STAA8	SAOUHSC_02160	MAP domain-containing protein	540513	847405	371647	501324
Q2FWW3	Q2FWW3	Q2FWW3_STAA8	SAOUHSC_02158	Aminotransferase class I/classII domain-containing protein	8667020	8906960	9315750	9894860
Q2FWW6	Q2FWW6	Q2FWW6_STAA8	SAOUHSC_02155	HTH gntR-type domain-containing protein	132102	235163	164307	128418
Q2FWW7	Q2FWW7	Q2FWW7_STAA8	SAOUHSC_02154	ABC transporter, ATP-binding protein, putative	1267900	1356860	541528	543670
Q2FWW9	Q2FWW9	Q2FWW9_STAA8	SAOUHSC_02152	ABC transporter, ATP-binding protein, putative	13760400	14180000	9087320	8947580
Q2FWX1	Q2FWX1	Q2FWX1_STAA8	SAOUHSC_02150	Thioredoxin family protein	15594900	17489200	16903300	17918100
Q2FWX2	Q2FWX2	Q2FWX2_STAA8	SAOUHSC_02149	Uncharacterized protein	4592780	4101110	4330680	3475730
Q2FWX3	Q2FWX3	Q2FWX3_STAA8	SAOUHSC_02148	DUF1700 domain-containing protein	761102	653532	710281	983044
Q2FWX4	Q2FWX4	Q2FWX4_STAA8	SAOUHSC_02147	Putative adhesin domain-containing protein	3085750	2969950	4476360	3401480
Q2FWX5	Q2FWX5	Q2FWX5_STAA8	SAOUHSC_02146	Peptidase C45 hydrolase domain-containing protein	1209780	1363380	1565530	1477280
Q2FWX6	Q2FWX6	Q2FWX6_STAA8	SAOUHSC_02145	Phage protein	57523800	49289000	57196200	70445500
Q2FWX8	Q2FWX8	Y2143_STAA8	SAOUHSC_02143	Uncharacterized protein SAOUHSC_02143	8237180	8725940	4338850	5657910
Q2FWX9	Q2FWX9	DIALD_STAA8	aldH1	4,4'-diaponeurosporen-aldehyde dehydrogenase	4014140	4089630	4338410	4686090
Q2FWY1	Q2FWY1	PPAC_STAA8	ppaC	Probable manganese-dependent inorganic pyrophosphatase	37681800	34640400	45522600	47806200
Q2FWY2	Q2FWY2	Q2FWY2_STAA8	SAOUHSC_02139	Pyrazinamidase/nicotinamidase, putative	2843490	2457430	2953730	3173220
Q2FWY3	Q2FWY3	Q2FWY3_STAA8	SAOUHSC_02138	Pectate lyase superfamily protein domain-containing protein	3406640	3393010	1777780	3090400
Q2FWY4	Q2FWY4	SDCS_STAA8	sdcS	Sodium-dependent dicarboxylate transporter SdcS	646470	789576	2853510	2768110
Q2FWY6	Q2FWY6	Q2FWY6_STAA8	SAOUHSC_02121	CamS family sex pheromone protein	3003790	2134880	5210510	5196200
Q2FWY8	Q2FWY8	GATC_STAA8	gatC	Aspartyl/glutamyl-tRNA(Asn/Gln) amidotransferase subunit C	19464500	19833700	13283500	17050400
Q2FWY9	Q2FWY9	GATA_STAA8	gatA	Glutamyl-tRNA(Gln) amidotransferase subunit A	13015500	13724200	21483900	23972000
Q2FWZ0	Q2FWZ0	GATB_STAA8	gatB	Aspartyl/glutamyl-tRNA(Asn/Gln) amidotransferase subunit B	11243000	11072200	18171300	18148800
Q2FWZ2	Q2FWZ2	DAGK_STAA8	dagK	Diacylglycerol kinase	6643110	6702060	6756460	6508310
Q2FWZ3	Q2FWZ3	Q2FWZ3_STAA8	SAOUHSC_02113	RNA methyltransferase, TrmA family, putative	1658390	1496150	1111090	1430210
Q2FWZ5	Q2FWZ5	Q2FWZ5_STAA8	dinB	DNA polymerase IV	365469	327747	543354	307161
Q2FWZ6	Q2FWZ6	Q2FWZ6_STAA8	SAOUHSC_02110	Exonuclease domain-containing protein	250564	645803	431605	451081
Q2FWZ8	Q2FWZ8	FTN_STAA8	ftnA	Bacterial non-heme ferritin	252957000	313267000	141359000	212649000
Q2FWZ9	Q2FWZ9	Q2FWZ9_STAA8	murT	Lipid II isoglutaminyl synthase (glutamine-hydrolyzing) subunit MurT	5407360	5651430	6703910	6853510
Q2FX00	Q2FX00	Q2FX00_STAA8	gatD	Lipid II isoglutaminyl synthase (glutamine-hydrolyzing) subunit GatD	1438670	1928180	4153750	3878510
Q2FX02	Q2FX02	Q2FX02_STAA8	SAOUHSC_02104	Cytosolic protein	851058	899020	671969	792060
Q2FX03	Q2FX03	Y2103_STAA8	SAOUHSC_02103	UPF0421 protein SAOUHSC_02103	1100250	1221660	671058	785475
Q2FX05	Q2FX05	Q2FX05_STAA8	map	Methionine aminopeptidase	7826050	6729860	4690680	5250190
Q2FX07	Q2FX07	Q2FX07_STAA8	SAOUHSC_02100	Cell wall-active antibiotics response LiaF-like C-terminal domain-containing protein	2062150	2029150	1944410	2180990
Q2FX08	Q2FX08	Q2FX08_STAA8	SAOUHSC_02099	Sensor protein VraS	2012110	2212190	2272270	2307120
Q2FX09	Q2FX09	VRAR_STAA8	vraR	Response regulator protein VraR	7408540	6407480	7230090	7345460
Q2FX10	Q2FX10	Q2FX10_STAA8	SAOUHSC_02097	YihY/virulence factor BrkB family protein	2578620	3499770	2051380	1918690
Q2FX11	Q2FX11	Q2FX11_STAA8	SAOUHSC_02096	YtxH domain-containing protein	16157700	15084100	8154470	11246700
Q2FX12	Q2FX12	PTPA_STAA8	ptpA	Low molecular weight protein-tyrosine-phosphatase PtpA	4885740	4324280	4152160	5259400
Q2FX13	Q2FX13	Y2093_STAA8	SAOUHSC_02093	UPF0435 protein SAOUHSC_02093	2328250	2035350	2046500	1991620
Q2FX14	Q2FX14	Q2FX14_STAA8	SAOUHSC_02092	Aminopeptidase PepS, putative	13009300	12452300	11354800	13571400
Q2FX15	Q2FX15	Q2FX15_STAA8	SAOUHSC_02091	HotDog ACOT-type domain-containing protein	2735230	2640530	2454010	2429650
Q2FX21	Q2FWP5;Q2FX21;Q2FY86	Q2FX21_STAA8	SAOUHSC_02085	Conserved hypothetical phage protein	575636	1040390	909093	1070850
Q2FX65	Q2FX65	Q2FX65_STAA8	SAOUHSC_02033	Phage tape measure protein	255068		313863	283637
Q2FX85	Q2FX85	Q2FX85_STAA8	SAOUHSC_01992	Phosphotransferase system, EIIC domain protein	2023480	2398960	2014690	2154990
Q2FX86	Q2FX86	Q2FX86_STAA8	SAOUHSC_01991	ABC transporter, permease protein, putative	4443960	3730140	306539	329678
Q2FX87	Q2FX87	Q2FX87_STAA8	SAOUHSC_01990	Amino acid ABC transporter, ATP-binding protein, putative	4789540	3662760	570660	561007
Q2FX88	Q2FX88	QUEG_STAA8	queG	Epoxyqueuosine reductase	131156	137417	161532	176227
Q2FX89	Q2FX89	Q2FX89_STAA8	SAOUHSC_01988	Putative tRNA (cytidine(34)-2'-O)-methyltransferase	3956700	4168100	3865080	3869180
Q2FX90	Q2FX90	Q2FX90_STAA8	SAOUHSC_01987	Glucosamine-6-phosphate isomerase	29414700	28748100	19107200	23549200
Q2FX91	Q2FX91	Q2FX91_STAA8	SAOUHSC_01986	Staphylococcal protein	1328730	869371	264647	466363
Q2FX93	Q2FX93	Q2FX93_STAA8	SAOUHSC_01984	DUF2975 domain-containing protein	780966	325967	1025530	1348830
Q2FX94	Q2FX94	Q2FX94_STAA8	fumC	Fumarate hydratase class II	18329600	18746100	9869250	10804100
Q2FX95	Q2FX95	Q2FX95_STAA8	SAOUHSC_01982	Ribosomal large subunit pseudouridine synthase, RluD subfamily, putative	13840700	13743300	22887600	20924700
Q2FX96	Q2FX96	Q2FX96_STAA8	SAOUHSC_01981	Sensor histidine kinase, putative			114235
Q2FX97	Q2FX97	Q2FX97_STAA8	SAOUHSC_01980	DNA-binding response regulator, putative	1924610	1665860	2461640	2351580
Q2FX98	Q2FX98	Q2FX98_STAA8	SAOUHSC_01979	HTH cro/C1-type domain-containing protein	4543000	6119300	5474760	5684730
Q2FX99	Q2FX99	Y1978_STAA8	SAOUHSC_01978	UPF0754 membrane protein SAOUHSC_01978	2651040	3185680	4143920	3753860
Q2FXA0	Q2FXA0	Y1977_STAA8	SAOUHSC_01977	UPF0342 protein SAOUHSC_01977	107874000	87086900	69693800	74960300
Q2FXA3	Q2FXA3	DCUP_STAA8	hemE	Uroporphyrinogen decarboxylase	4452890	3990680	6434340	5592600
Q2FXA4	Q2FXA4	CPFC_STAA8	cpfC	Coproporphyrin III ferrochelatase	5565370	5837860	6174190	7679330
Q2FXA5	Q2FXA5	CGOX_STAA8	cgoX	Coproporphyrinogen III oxidase	16050100	15289400	14211400	14441600
Q2FXA7	Q2FXA7	Q2FXA7_STAA8	SAOUHSC_01958	Serine hydrolase family protein	3373110	2808250	2219520	2311260
Q2FXA8	Q2FXA8	Q2FXA8_STAA8	SAOUHSC_01957	DUF1828 domain-containing protein	1418680	1449550	1251440	1138270
Q2FXB7	Q2FXB7	Q2FXB7_STAA8	SAOUHSC_01948	ABC transporter domain protein	4913760	4614810	4041410	4134940
Q2FXC0	Q2FXC0	Q2FXC0_STAA8	SAOUHSC_01944	DUF4888 domain-containing protein	107952	113570		68383.2
Q2FXC3	Q2FXC3	SPLB_STAA8	splB	Serine protease SplB	437784	404414		231425
Q2FXC4	Q2FXC4	SPLC_STAA8	splC	Serine protease SplC		218795		262327
Q2FXC8	Q2FXC8	SPLF_STAA8	splF	Serine protease SplF	156155	171566	207554
Q2FXD0	Q2FXD0;Q2G0X6	Q2FXD0_STAA8	SAOUHSC_01933	site-specific DNA-methyltransferase (adenine-specific)	3170650	3757400	3371080	3014270
Q2FXD1	Q2FXD1;Q2G0X5	Q2FXD1_STAA8	SAOUHSC_01932	Type I restriction-modification enzyme, S subunit, EcoA family, putative	3095740	3281020	2703080	2496580
Q2FXD2	Q2FXD2	Q2FXD2_STAA8	SAOUHSC_01931	SMEK domain-containing protein	1306770	1457160	441908	372984
Q2FXE1	Q2FXE1	Q2FXE1_STAA8	SAOUHSC_01922	Phage protein	781346	745833
Q2FXE2	Q2FXE2	Q2FXE2_STAA8	SAOUHSC_01907	NADP-dependent oxidoreductase domain-containing protein	11400200	11509700	5173610	6926640
Q2FXE7	Q2FXE7	Q2FXE7_STAA8	SAOUHSC_01902	Uncharacterized protein	344224		384097	339089
Q2FXE8	Q2FXE8	Q2FXE8_STAA8	SAOUHSC_01901	Transaldolase	31065400	30378100	24520900	29067600
Q2FXF0	Q2FXF0	Q2FXF0_STAA8	SAOUHSC_01899	Staphylococcal protein	341426	382348	427015	349261
Q2FXF4	Q2FXF4	Q2FXF4_STAA8	SAOUHSC_01895	Mannosyl-glycoprotein endo-beta-N-acetylglucosamidase-like domain-containing protein	3465610	2830410	4722020	4625450
Q2FXF5	Q2FXF5	ARSC_STAA8	arsC	Arsenate reductase	948368	1058060	1145190	1202750
Q2FXF8	Q2FXF8	Q2FXF8_STAA8	SAOUHSC_01890	FAD-dependent urate hydroxylase HpyO/Asp monooxygenase CreE-like FAD/NAD(P)-binding domain-containing protein	1762240	1751040	1044930	1116390
Q2FXF9	Q2FXF9	Q2FXF9_STAA8	SAOUHSC_01889	Riboflavin biosynthesis protein RibD	853413	701703	13378700	12912400
Q2FXG0	Q2FXG0	Q2FXG0_STAA8	SAOUHSC_01888	Riboflavin synthase	1625280	1233420	4485390	4466350
Q2FXG1	Q2FXG1	Q2FXG1_STAA8	ribBA	Riboflavin biosynthesis protein RibBA	1171510	637452	4359790	4756280
Q2FXG2	Q2FXG2	RISB_STAA8	ribH	6,7-dimethyl-8-ribityllumazine synthase	5245850	5566920	35908100	48421900
Q2FXG3	Q2FXG3	Q2FXG3_STAA8	SAOUHSC_01884	proline dehydrogenase	26269900	35750200	17102800	18424300
Q2FXG5	Q2FXG5	Q2FXG5_STAA8	SAOUHSC_01882	Serine aminopeptidase S33 domain-containing protein	6210360	5764350	4508200	5462400
Q2FXG9	Q2FXG9	MNMM_STAA8	mnmM	tRNA (mnm(5)s(2)U34)-methyltransferase	471936	610883	523351	618003
Q2FXH0	Q2FXH0	Q2FXH0_STAA8	SAOUHSC_01877	Radical SAM core domain-containing protein	3582780	4042710	5564460	5089160
Q2FXH1	Q2FXH1	Q2FXH1_STAA8	SAOUHSC_01876	Major facilitator superfamily (MFS) profile domain-containing protein	203066	110221	161361	181911
Q2FXH2	Q2FXH2	SYL_STAA8	leuS	Leucine--tRNA ligase	4494270	4225920	2826290	3315130
Q2FXH3	Q2FXH3	Q2FXH3_STAA8	SAOUHSC_01874	Rhodanese domain-containing protein	7748000	8641070	5798760	7449930
Q2FXH5	Q2FXH5	Q2FXH5_STAA8	SAOUHSC_01872	NAD(P)/FAD-dependent oxidoreductase	1247940	1255110	1596010	1772680
Q2FXH6	Q2FXH6	Q2FXH6_STAA8	SAOUHSC_01871	Polysaccharide biosynthesis protein, putative	2670610	2632270	2962600	3220930
Q2FXH7	Q2FXH7	Q2FXH7_STAA8	SAOUHSC_01870	Pseudouridine synthase	346008	694679	725835	665543
Q2FXH8	Q2FXH8	Q2FXH8_STAA8	SAOUHSC_01869	YtxH domain-containing protein	22416800	19581800	9084020	9986470
Q2FXH9	Q2FXH9	PEPVL_STAA8	SAOUHSC_01868	Putative dipeptidase SAOUHSC_01868	7824890	7916320	5119500	6636960
Q2FXI0	Q2FXI0	Q2FXI0_STAA8	SAOUHSC_01867	D-alanine aminotransferase	9588290	10535300	11775800	10924800
Q2FXI1	Q2FXI1	Q2FXI1_STAA8	SAOUHSC_01866	Aminoglycoside phosphotransferase domain-containing protein	471671	500759	439566	417737
Q2FXI2	Q2FXI2	TRMB_STAA8	trmB	tRNA (guanine-N(7)-)-methyltransferase	5467410	6571330	7013150	6873750
Q2FXI3	Q2FXI3	Q2FXI3_STAA8	SAOUHSC_01864	Metallo-beta-lactamase domain-containing protein	111012	85160.2	68351.9	73229.9
Q2FXI4	Q2FXI4	Q2FXI4_STAA8	SAOUHSC_01863	PepSY domain-containing protein	8298820	11309700	10964800	11813400
Q2FXI5	Q2FXI5	Q2FXI5_STAA8	SAOUHSC_01861	Glutamyl aminopeptidase	5604880	5540880	4802580	4634200
Q2FXI6	Q2FXI6	Q2FXI6_STAA8	SAOUHSC_01860	Thioredoxin domain-containing protein	17400000	13772700	13994100	13593400
Q2FXI7	Q2FXI7	Y1859_STAA8	SAOUHSC_01859	UPF0354 protein SAOUHSC_01859	1988780	1765690	3306890	3082120
Q2FXI8	Q2FXI8	Q2FXI8_STAA8	SAOUHSC_01858	tRNA-binding domain-containing protein	13744900	12612600	15748700	19337000
Q2FXI9	Q2FXI9	Q2FXI9_STAA8	SAOUHSC_01857	FtsK domain-containing protein	6102360	5534310	3887710	4908700
Q2FXJ0	Q2FXJ0	MURC_STAA8	murC	UDP-N-acetylmuramate--L-alanine ligase	6680930	8287560	9054670	10983900
Q2FXJ5	Q2FXJ5	SYY_STAA8	tyrS	Tyrosine--tRNA ligase	11928100	13894100	9390650	9702780
Q2FXJ6	Q2FXJ6	Q2FXJ6_STAA8	SAOUHSC_01838	Serine protease HtrA-like	20318300	18424700	10564600	10036900
Q2FXJ7	Q2FXJ7	Q2FXJ7_STAA8	SAOUHSC_01837	1-acyl-sn-glycerol-3-phosphate acyltransferases domain protein	8897860	8716850	9584350	10275700
Q2FXJ8	Q2FXJ8	Q2FXJ8_STAA8	SAOUHSC_01836	PTS glucose transporter subunit IIBC	1836800	2279710	1995360	1862450
Q2FXJ9	Q2FXJ9	Q2FXJ9_STAA8	SAOUHSC_01835	HAD family hydrolase	904950			481024
Q2FXK1	Q2FXK1	Q2FXK1_STAA8	SAOUHSC_01833	D-3-phosphoglycerate dehydrogenase	443500	492445	625746	646155
Q2FXK2	Q2FXK2	Q2FXK2_STAA8	SAOUHSC_01832	Aminotransferase class V domain-containing protein	278931	349103
Q2FXK3	Q2FXK3	Q2FXK3_STAA8	SAOUHSC_01831	Uncharacterized protein	1699650	1667620	1052410	1403970
Q2FXK4	Q2FXK4	Q2FXK4_STAA8	SAOUHSC_01830	GP-PDE domain-containing protein	772043	837092	1377180	1230700
Q2FXK6	Q2FXK6	RS4_STAA8	rpsD	Small ribosomal subunit protein uS4	154718000	176906000	191489000	203761000
Q2FXK7	Q2FXK7	Q2FXK7_STAA8	SAOUHSC_01828	GAF domain protein	1603440	1358890	2621160	2266830
Q2FXK8	Q2FXK8	EZRA_STAA8	ezrA	Septation ring formation regulator EzrA	30566100	27827500	43196400	44581400
Q2FXL0	Q2FXL0	Q2FXL0_STAA8	SAOUHSC_01825	Aminotransferase class V domain-containing protein	547014	484212	697387	846698
Q2FXL1	Q2FXL1	THII_STAA8	thiI	Probable tRNA sulfurtransferase	1791650	1474790	1546770	1943850
Q2FXL3	Q2FXL3	Q2FXL3_STAA8	tpx	Thiol peroxidase	29253500	28370900	31527800	33592600
Q2FXL4	Q2FXL4	Q2FXL4_STAA8	SAOUHSC_01821	DNA methylase adenine-specific domain-containing protein	2039540	2722780	4270430	4140520
Q2FXL5	Q2FXL5	ACKA_STAA8	ackA	Acetate kinase	22551000	24230200	32653000	29956000
Q2FXL6	Q2FXL6	Y1819_STAA8	SAOUHSC_01819	Putative universal stress protein SAOUHSC_01819	1106260000	1112700000	500969000	543751000
Q2FXL7	Q2FXL7	DHA2_STAA8	ald2	Alanine dehydrogenase 2	7481950	7745780	6419690	6542560
Q2FXL9	Q2FXL9	Y1816_STAA8	SAOUHSC_01816	Uncharacterized peptidase SAOUHSC_01816	6564170	6915660	4538910	5674050
Q2FXM0	Q2FXM0	Y1815_STAA8	SAOUHSC_01815	UPF0173 metal-dependent hydrolase SAOUHSC_01815	14489800	14201300	6185480	8161320
Q2FXM1	Q2FXM1	Q2FXM1_STAA8	SAOUHSC_01814	UspA domain-containing protein	68630300	77788200	59767400	59237500
Q2FXM2	Q2FXM2	Q2FXM2_STAA8	SAOUHSC_01813	CBS domain-containing protein	4752990	5220290	4665660	4804700
Q2FXM3	Q2FXM3	Q2FXM3_STAA8	SAOUHSC_01812	Bifunctional oligoribonuclease/PAP phosphatase NrnA	3101350	3649920	3109810	4210320
Q2FXM5	Q2FXM5	Q2FXM5_STAA8	SAOUHSC_01810	NADP-dependent malic enzyme, putative	14921500	16219700	10760800	11838900
Q2FXM6	Q2FXM6	ACCD_STAA8	accD	Acetyl-coenzyme A carboxylase carboxyl transferase subunit beta	5106130	4908590	9060620	10498600
Q2FXM7	Q2FXM7	ACCA_STAA8	accA	Acetyl-coenzyme A carboxylase carboxyl transferase subunit alpha	2623210	2632960	6994450	6065780
Q2FXM8	Q2FXM8	PFKA_STAA8	pfkA	ATP-dependent 6-phosphofructokinase	12887200	13826900	18992600	21733100
Q2FXM9	Q2FXM9	KPYK_STAA8	pyk	Pyruvate kinase	34614100	33730900	37578100	38321200
Q2FXN2	Q2FXN2	Q2FXN2_STAA8	SAOUHSC_01803	Amino acid permease/ SLC12A domain-containing protein	2100580	1806620	2984520	3079650
Q2FXN3	Q2FXN3	Q2FXN3_STAA8	SAOUHSC_01802	citrate synthase (unknown stereospecificity)	23098700	25428300	17994100	19396100
Q2FXN4	Q2FXN4	Q2FXN4_STAA8	SAOUHSC_01801	Isocitrate dehydrogenase [NADP]	57680800	57007500	69139400	71723100
Q2FXN6	Q2FXN6	Q2FXN6_STAA8	SAOUHSC_01800	Two-component response regulator, putative	2050000	2896910	2445930	2684930
Q2FXN7	Q2FXN7	Q2FXN7_STAA8	SAOUHSC_01799	Sensor protein kinase WalK	1518230	1360010	954263	889467
Q2FXN9	Q2FXN9	Q2FXN9_STAA8	polA	DNA polymerase I	7486460	8152300	12115000	12990900
Q2FXP0	Q2FXP0	Q2FXP0_STAA8	SAOUHSC_01796	Formamidopyrimidine-DNA glycosylase	8469780	6538300	8343650	6955030
Q2FXP1	Q2FXP1	Q2FXP1_STAA8	coaE	Dephospho-CoA kinase	8400300	8187020	17932500	19455900
Q2FXP2	Q2FXP2	Q2FXP2_STAA8	SAOUHSC_01794	Glyceraldehyde-3-phosphate dehydrogenase	15330200	13684100	43120200	35865600
Q2FXP3	Q2FXP3	NRDR_STAA8	nrdR	Transcriptional repressor NrdR	2896420	2699320	2728240	2635070
Q2FXP4	Q2FXP4	Q2FXP4_STAA8	SAOUHSC_01792	DnaD domain-containing protein	599450	652259	982794	790963
Q2FXP5	Q2FXP5	Q2FXP5_STAA8	SAOUHSC_01791	Primosomal protein DnaI	2895130	3527190	5227200	4771740
Q2FXP7	Q2FXP7	SYT_STAA8	thrS	Threonine--tRNA ligase	44289900	37218100	6779200	7441720
Q2FXP8	Q2FXP8	Q2FXP8_STAA8	SAOUHSC_01787	Amino acid permease/ SLC12A domain-containing protein	542451	552012	544178	473387
Q2FXP9	Q2FXP9	IF3_STAA8	infC	Translation initiation factor IF-3	5065860	4720400	4778780	5160450
Q2FXQ0	Q2FXQ0	RL35_STAA8	rpmI	Large ribosomal subunit protein bL35	2538560	6375600	3948000	4470390
Q2FXQ1	Q2FXQ1	RL20_STAA8	rplT	Large ribosomal subunit protein bL20	83249700	79883900	111325000	119902000
Q2FXQ3	Q2FXQ3	Q2FXQ3_STAA8	SAOUHSC_01782	Nudix hydrolase domain-containing protein	5118830	6099880	7361450	7197490
Q2FXQ4	Q2FXQ4	Q2FXQ4_STAA8	SAOUHSC_01781	Uncharacterized protein	1330780	1718230	1687080	1398960
Q2FXQ6	Q2FXQ6	TIG_STAA8	tig	Trigger factor	50733900	51622200	32368400	37472300
Q2FXQ7	Q2FXQ7	CLPX_STAA8	clpX	ATP-dependent Clp protease ATP-binding subunit ClpX	10602900	10688400	13807600	16779000
Q2FXQ8	Q2FXQ8	ENGB_STAA8	engB	Probable GTP-binding protein EngB	2472450	2614200	3414920	3620260
Q2FXR2	Q2FXR2	Q2FXR2_STAA8	SAOUHSC_01773	Uroporphyrinogen-III synthase	1898980	2035750	3082820	2793100
Q2FXR3	Q2FXR3	HEM2_STAA8	hemB	Delta-aminolevulinic acid dehydratase	11636100	10856400	10206900	10958600
Q2FXR4	Q2FXR4	GSA1_STAA8	hemL1	Glutamate-1-semialdehyde 2,1-aminomutase 1	23478700	22475000	47346300	46222100
Q2FXR7	Q2FXR7	Q2FXR7_STAA8	SAOUHSC_01768	DNA-3-methyladenine glycosylase I	339718	521521	746251	761453
Q2FXR8	Q2FXR8	SYV_STAA8	valS	Valine--tRNA ligase	9970710	9932050	7170300	7447640
Q2FXR9	Q2FXR9	Q2FXR9_STAA8	SAOUHSC_01766	tetrahydrofolate synthase	2574500	3184640	3612650	3523140
Q2FXS4	Q2FXS4	Q2FXS4_STAA8	SAOUHSC_01761	DUF4930 family protein	1933330	1632880	4103030	2657910
Q2FXS6	Q2FXS6	Q2FXS6_STAA8	SAOUHSC_01759	Cell shape-determining protein MreC	8359120	7054550	9039850	8837450
Q2FXS8	Q2FXS8	RL21_STAA8	rplU	Large ribosomal subunit protein bL21	69561300	59744000	92814600	88409800
Q2FXT0	Q2FXT0	RL27_STAA8	rpmA	Large ribosomal subunit protein bL27	54553800	53992200	58181500	75744900
Q2FXT1	Q2FXT1	OBG_STAA8	obg	GTPase Obg	14994100	14284700	21844400	22131700
Q2FXT2	Q2FXT2	Y1752_STAA8	SAOUHSC_01752	UPF0735 ACT domain-containing protein SAOUHSC_01752	1240640	1349340	1982190	1617750
Q2FXT3	Q2FXT3	RUVA_STAA8	ruvA	Holliday junction branch migration complex subunit RuvA	2013930	1791260	2104180	1856170
Q2FXT4	Q2FXT4	RUVB_STAA8	ruvB	Holliday junction branch migration complex subunit RuvB	2670890	2980610	2591500	3382020
Q2FXT5	Q2FXT5	QUEA_STAA8	queA	S-adenosylmethionine:tRNA ribosyltransferase-isomerase	6024490	6731290	8071070	8717030
Q2FXT6	Q2FXT6	TGT_STAA8	tgt	Queuine tRNA-ribosyltransferase	7819800	9373910	11807100	13740100
Q2FXT7	Q2FXT7	Q2FXT7_STAA8	SAOUHSC_01747	Preprotein translocase, YajC subunit	66525800	80660100	45763200	107359000
Q2FXT8	Q2FXT8	Q2FXT8_STAA8	secD	Multifunctional fusion protein	10610000	10008300	8472820	8337520
Q2FXT9	Q2FXT9	Q2FXT9_STAA8	SAOUHSC_01744	Single-stranded-DNA-specific exonuclease RecJ	1580300	1737800	1752720	1836780
Q2FXU0	Q2FXU0	APT_STAA8	apt	Adenine phosphoribosyltransferase	6017210	6133790	8967120	9154000
Q2FXU1	Q2FXU1	Q2FXU1_STAA8	SAOUHSC_01742	GTP pyrophosphokinase	9509420	8522130	10106300	10618200
Q2FXU2	Q2FXU2	DTD_STAA8	dtd	D-aminoacyl-tRNA deacylase	4834260	4130680	5231170	6486860
Q2FXU4	Q2FXU4	SYH_STAA8	hisS	Histidine--tRNA ligase	16443200	15980600	12636700	13112300
Q2FXU5	Q2FXU5	SYD_STAA8	aspS	Aspartate--tRNA ligase	10452000	11592500	12117000	11186800
Q2FXU7	Q2FXU7	Q2FXU7_STAA8	SAOUHSC_01735	THIF-type NAD/FAD binding fold domain-containing protein	4844600	5326250	9432970	10496700
Q2FXU8	Q2FXU8	Q2FXU8_STAA8	SAOUHSC_01734	AAA+ ATPase domain-containing protein	2358560	2575820	1869700	1884190
Q2FXV0	Q2FXV0	Q2FXV0_STAA8	SAOUHSC_01732	Iron-sulfur cluster regulator IscR	2626830	1747200	2338070	2607780
Q2FXV1	Q2FXV1	Y1730_STAA8	SAOUHSC_01730	UPF0337 protein SAOUHSC_01730	9721240	10794800	3148650	5013610
Q2FXV2	Q2FXV2	Q2FXV2_STAA8	SAOUHSC_01729	Uncharacterized protein	10999200	10266800	4012960	4281450
Q2FXV3	Q2FXV3	Q2FXV3_STAA8	SAOUHSC_01728	Luciferase-like domain-containing protein	988367	835963	2546780	2196200
Q2FXV4	Q2FXV4	Q2FXV4_STAA8	SAOUHSC_01727	cysteine desulfurase	1565030	2075350	2293810	2429940
Q2FXV6	Q2FXV6	MNMA_STAA8	mnmA	tRNA-specific 2-thiouridylase MnmA	8167330	8660660	12334100	11846000
Q2FXV7	Q2FXV7	Q2FXV7_STAA8	SAOUHSC_01724	Uncharacterized protein	751889	1016810	2147470	2260060
Q2FXV8	Q2FXV8	Q2FXV8_STAA8	recD2	ATP-dependent RecD-like DNA helicase	1612760	1479320	1471460	1601930
Q2FXV9	Q2FXV9	SYA_STAA8	alaS	Alanine--tRNA ligase	9114130	8887660	7517530	7271680
Q2FXW0	Q2FXW0	Y1721_STAA8	SAOUHSC_01721	UPF0297 protein SAOUHSC_01721	82397900	57600900	49218300	65788800
Q2FXW1	Q2FXW1	YQGF_STAA8	SAOUHSC_01720	Putative pre-16S rRNA nuclease	3247520	2695760	4211640	4900810
Q2FXW2	Q2FXW2	Y1719_STAA8	SAOUHSC_01719	UPF0473 protein SAOUHSC_01719	12323300	10694700	11138300	11849100
Q2FXW3	Q2FXW3	Q2FXW3_STAA8	trmR	tRNA 5-hydroxyuridine methyltransferase	990523	1266410	2016400	1637590
Q2FXW4	Q2FXW4	Q2FXW4_STAA8	SAOUHSC_01717	U32 family peptidase	4586340	4343640	5872460	5535960
Q2FXW5	Q2FXW5	Q2FXW5_STAA8	SAOUHSC_01716	Peptidase family U32 C-terminal domain-containing protein	2888050	3367240	2816370	2841540
Q2FXW6	Q2FXW6	URK_STAA8	udk	Uridine kinase	3678550	3928800	6612760	6787350
Q2FXW7	Q2FXW7	GREA_STAA8	greA	Transcription elongation factor GreA	19643900	18101600	16933900	15978100
Q2FXW8	Q2FXW8	Q2FXW8_STAA8	SAOUHSC_01712	Carboxyltransferase domain-containing protein	482619	537797	775521	617465
Q2FXW9	Q2FXW9	Q2FXW9_STAA8	SAOUHSC_01711	Carboxyltransferase domain-containing protein	784959	745563	796591	752576
Q2FXX0	Q2FXX0	Q2FXX0_STAA8	SAOUHSC_01710	Acetyl-CoA carboxylase, biotin carboxyl carrier protein, putative	1016240	1559090	1389320	1522930
Q2FXX1	Q2FXX1	Q2FXX1_STAA8	SAOUHSC_01709	Acetyl-CoA carboxylase, biotin carboxylase, putative	2864620	2717740	4714760	4513250
Q2FXX2	Q2FXX2	PXPA_STAA8	pxpA	5-oxoprolinase subunit A	1167140	1002220	1573620	1445910
Q2FXX3	Q2FXX3	Q2FXX3_STAA8	SAOUHSC_01707	Divalent metal cation transporter	1054500	748313	2094860	1600600
Q2FXX4	Q2FXX4	Q2FXX4_STAA8	SAOUHSC_01706	Fido domain-containing protein	1434530	1499430	1706290	1845000
Q2FXX8	Q2FXX8	MTNN_STAA8	mtnN	5'-methylthioadenosine/S-adenosylhomocysteine nucleosidase	3725600	3520670	2709360	3556510
Q2FXX9	Q2FXX9	Q2FXX9_STAA8	SAOUHSC_01701	YqeG family HAD IIIA-type phosphatase	3403330	2617890	5286480	5135470
Q2FXY0	Q2FXY0	Q2FXY0_STAA8	SAOUHSC_01700	CP-type G domain-containing protein	2388930	2406990	4849880	4578560
Q2FXY1	Q2FXY1	AROE_STAA8	aroE	Shikimate dehydrogenase (NADP(+))	963038	862690	2174710	2141730
Q2FXY2	Q2FXY2	Q2FXY2_STAA8	SAOUHSC_01698	CRM domain-containing protein	7296870	8392470	10088700	10852800
Q2FXY3	Q2FXY3	NADD_STAA8	nadD	Probable nicotinate-nucleotide adenylyltransferase	603434	897872	1076010	1031720
Q2FXY5	Q2FXY5	Q2FXY5_STAA8	SAOUHSC_01690	Uncharacterized protein	1038620	1091980	1073900	1189490
Q2FXY6	Q2FXY6	RS20_STAA8	rpsT	Small ribosomal subunit protein bS20	11331800	9056700	8406730	8994200
Q2FXY7	Q2FXY7	LEPA_STAA8	lepA	Elongation factor 4	11574800	11000800	15623800	16959300
Q2FXY9	Q2FXY9	Q2FXY9_STAA8	SAOUHSC_01686	Heme chaperone HemW	1103610	1163690	2349590	1926010
Q2FXZ0	Q2FXZ0	HRCA_STAA8	hrcA	Heat-inducible transcription repressor HrcA	1232240	1343550	1876460	2254540
Q2FXZ1	Q2FXZ1	GRPE_STAA8	grpE	Protein GrpE	9557810	8938470	5376540	6927650
Q2FXZ2	Q2FXZ2	DNAK_STAA8	dnaK	Chaperone protein DnaK	106458000	102835000	157602000	152337000
Q2FXZ3	Q2FXZ3	DNAJ_STAA8	dnaJ	Chaperone protein DnaJ	4766910	4485420	4654150	5041510
Q2FXZ4	Q2FXZ4	PRMA_STAA8	prmA	Ribosomal protein L11 methyltransferase	4736210	5719890	7433130	8178060
Q2FXZ5	Q2FXZ5	Q2FXZ5_STAA8	SAOUHSC_01680	Ribosomal RNA small subunit methyltransferase E	581263	792961	1027640	901108
Q2FXZ6	Q2FXZ6	Q2FXZ6_STAA8	SAOUHSC_01679	tRNA (N(6)-L-threonylcarbamoyladenosine(37)-C(2))-methylthiotransferase	2856320	2730360	2962590	3257040
Q2FXZ7	Q2FXZ7	RS21_STAA8	rpsU	Small ribosomal subunit protein bS21	20968500	20159400	34349200	30357800
Q2FXZ8	Q2FXZ8	Q2FXZ8_STAA8	SAOUHSC_01677	NfeD-like C-terminal domain-containing protein	14756300	16972000	10408100	12417100
Q2FXZ9	Q2FXZ9	FLOA_STAA8	floA	Flotillin-like protein FloA	64276400	74603800	53985200	69910900
Q2FY00	Q2FY00	Q2FY00_STAA8	SAOUHSC_01675	Iron transporter	2836720	2950130	2220100	2351840
Q2FY01	Q2FY01	Q2FY01_STAA8	SAOUHSC_01673	PhoH-like protein	3132820	3331770	2903800	2780370
Q2FY02	Q2FY02	YBEY_STAA8	ybeY	Endoribonuclease YbeY	2028360	1831320	1306980	1511410
Q2FY04	Q2FY04	Q2FY04_STAA8	SAOUHSC_01670	Cytidine deaminase	779999	708613	527858	450796
Q2FY06	Q2FY06	ERA_STAA8	era	GTPase Era	21864200	24485900	20224400	20183500
Q2FY07	Q2FY07	Q2FY07_STAA8	recO	DNA repair protein RecO		81322	74596.6
Q2FY08	Q2FY08	SYG_STAA8	glyQS	Glycine--tRNA ligase	47930900	48195200	59947200	57338600
Q2FY09	Q2FY09	Q2FY09_STAA8	SAOUHSC_01665	CBS domain protein	3896880	4949000	4978420	4989470
Q2FY10	Q2FY10	PDRP_STAA8	SAOUHSC_01664	Putative pyruvate, phosphate dikinase regulatory protein	11553100	11841200	10802000	11319200
Q2FY11	Q2FY11	Q2FY11_STAA8	dnaG	DNA primase	1966680	1931700	2952100	2779730
Q2FY13	Q2FY13	Q2FY13_STAA8	SAOUHSC_01661	tRNA (Adenine-N(1))-methyltransferase	987606	947683	1853510	2422270
Q2FY14	Q2FY14	Q2FY14_STAA8	SAOUHSC_01660	GTP cyclohydrolase 1 type 2 homolog	1328430	1413620	1685030	1740350
Q2FY15	Q2FY15	CSHB_STAA8	cshB	DEAD-box ATP-dependent RNA helicase CshB	8490250	9080710	10125200	10070100
Q2FY16	Q2FY16	END4_STAA8	nfo	Probable endonuclease 4	5024930	5420890	4752320	5443680
Q2FY17	Q2FY17	Q2FY17_STAA8	SAOUHSC_01657	ABC transporter, putative	1411630	1661540	1674820	1777170
Q2FY18	Q2FY18	Q2FY18_STAA8	SAOUHSC_01656	Metal ABC transporter permease	479882	496022	705494	470507
Q2FY19	Q2FY19	FUR_STAA8	fur	Ferric uptake regulation protein	2081870	1575420	1529950	3669820
Q2FY21	Q2FY21	Q2FY21_STAA8	SAOUHSC_01652	Penicillin-binding protein 3	4443440	4107860	2822400	2766670
Q2FY22;Q2FYU6	Q2FY22;Q2FYU6	RL331_STAA8;RL332_STAA8	rpmG1;rpmG2	Large ribosomal subunit protein bL33B	6758470	7127090	5512800	7655300
Q2FY23	Q2FY23	Q2FY23_STAA8	SAOUHSC_01650	5-formyltetrahydrofolate cyclo-ligase	2119440	2434530	2353600	2145040
Q2FY24	Q2FY24	Q2FY24_STAA8	SAOUHSC_01649	Rhomboid family protein	2093510	2424070	2104240	1745770
Q2FY27	Q2FY27	Q2FY27_STAA8	SAOUHSC_01646	Glucokinase	12361400	10838500	10642100	10922900
Q2FY28	Q2FY28	Q2FY28_STAA8	SAOUHSC_01645	Thiamine-binding protein domain-containing protein	7530070	6071180	5077790	6898930
Q2FY29	Q2FY29	Q2FY29_STAA8	SAOUHSC_01644	Metallo-beta-lactamase domain-containing protein	2951530	2616000	2794170	3389550
Q2FY32	Q2FY32	AROK_STAA8	aroK	Shikimate kinase	585072	571423	939048	892058
Q2FY33	Q2FY33	GCST_STAA8	gcvT	Aminomethyltransferase	16350000	17328600	41055900	38981500
Q2FY34	Q2FY34	GCSPA_STAA8	gcvPA	Probable glycine dehydrogenase (decarboxylating) subunit 1	16287000	20360400	19410300	20936500
Q2FY35	Q2FY35	GCSPB_STAA8	gcvPB	Probable glycine dehydrogenase (decarboxylating) subunit 2	18141000	22345400	22102100	22267700
Q2FY36	Q2FY36	Q2FY36_STAA8	SAOUHSC_01630	Rhodanese domain-containing protein	24882200	28039900	30158000	25559400
Q2FY37	Q2FY37	LIPM_STAA8	lipM	Octanoyltransferase LipM	11837000	12025800	12343200	11302000
Q2FY39	Q2FY39	Q2FY39_STAA8	SAOUHSC_01627	Lipoprotein	983689	826505	1472320	1496600
Q2FY40	Q2FY40	Q2FY40_STAA8	SAOUHSC_01626	Proline dipeptidase, putative	10595100	10038000	8889380	9493460
Q2FY41	Q2FY41	EFP_STAA8	efp	Elongation factor P	26370300	24971600	19237200	20061800
Q2FY42	Q2FY42	Q2FY42_STAA8	SAOUHSC_01624	Biotin carboxyl carrier protein of acetyl-CoA carboxylase	10956800	9900330	14426900	15514800
Q2FY43	Q2FY43	Q2FY43_STAA8	SAOUHSC_01623	Biotin carboxylase	18357100	19500400	18729700	20081500
Q2FY44	Q2FY44	Q2FY44_STAA8	SAOUHSC_01622	Uncharacterized protein	3880650	3277770	3415390	4017910
Q2FY45	Q2FY45	NUSB_STAA8	nusB	Transcription antitermination protein NusB	5735430	5750070	10832700	9184400
Q2FY46	Q2FY46	EX7L_STAA8	xseA	Exodeoxyribonuclease 7 large subunit	2873080	2642540	3026860	3005180
Q2FY47	Q2FY47	EX7S_STAA8	xseB	Exodeoxyribonuclease 7 small subunit	8415480	6263450	2643660	4517620
Q2FY48	Q2FY48	Q2FY48_STAA8	SAOUHSC_01618	Geranyltranstransferase, putative	1887260	1572350	1276010	2036220
Q2FY49	Q2FY49	ARGR_STAA8	argR	Arginine repressor	2707480	2712660	2063310	2251840
Q2FY50	Q2FY50	Q2FY50_STAA8	SAOUHSC_01615	DNA repair protein RecN	6330160	6608690	6303310	6938130
Q2FY51	Q2FY51	Q2FY51_STAA8	SAOUHSC_01614	Dihydrolipoyl dehydrogenase	1825470	1239920	1146890	994171
Q2FY52	Q2FY52	Q2FY52_STAA8	SAOUHSC_01613	2-oxoisovalerate dehydrogenase subunit alpha	8575390	9238580	9492460	11067500
Q2FY53	Q2FY53	Q2FY53_STAA8	SAOUHSC_01612	2-oxoisovalerate dehydrogenase, E1 component, beta subunit, putative	44644500	44423300	42155300	45723400
Q2FY54	Q2FY54	Q2FY54_STAA8	SAOUHSC_01611	Dihydrolipoamide acetyltransferase component of pyruvate dehydrogenase complex	10705900	12433000	12540200	11248600
Q2FY55	Q2FY55	Y1610_STAA8	SAOUHSC_01610	Bacilliredoxin SAOUHSC_01610	9757720	10548700	18547600	20070200
Q2FY56	Q2FY56	Q2FY56_STAA8	SAOUHSC_01609	Putative aromatic acid exporter C-terminal domain-containing protein	131416	220419	105441	123116
Q2FY59	Q2FY59	Q2FY59_STAA8	SAOUHSC_01606	Peptidase T, putative	3991470	3729170	2351690	2492630
Q2FY60	Q2FY60	Q2FY60_STAA8	SAOUHSC_01605	6-phosphogluconate dehydrogenase, decarboxylating	24488000	24332100	21716300	22013300
Q2FY61	Q2FY61	Q2FY61_STAA8	SAOUHSC_01604	VOC domain-containing protein	2396410	2168700	5245210	5125310
Q2FY63	Q2FY63	Q2FY63_STAA8	SAOUHSC_01602	Transcriptional regulator, putative	4753450	5688970	3756180	3902080
Q2FY64	Q2FY64	Q2FY64_STAA8	SAOUHSC_01601	Alpha-amylase	12340600	13165000	8172900	9359390
Q2FY65	Q2FY65	Q2FY65_STAA8	SAOUHSC_01600	HTH araC/xylS-type domain-containing protein	2705530	2958460	3427110	4467660
Q2FY66	Q2FY66	Q2FY66_STAA8	zwf	Glucose-6-phosphate 1-dehydrogenase	11426600	13182000	10392400	11165900
Q2FY67	Q2FY67	RNZ_STAA8	rnz	Ribonuclease Z	2259850	1964870	2031900	2048900
Q2FY68	Q2FY68	Q2FY68_STAA8	proC	Pyrroline-5-carboxylate reductase	3998750	3902970	5853570	5056440
Q2FY69	Q2FY69	Q2FY69_STAA8	SAOUHSC_01596	SDR family oxidoreductase			1212550	1256980
Q2FY71	Q2FY71	Q2FY71_STAA8	SAOUHSC_01594	NADP-dependent oxidoreductase domain-containing protein	10005700	8971950	16925900	17339400
Q2FY72	Q2FY72	Q2FY72_STAA8	SAOUHSC_01593	NUDIX domain protein	3952060	3814170	4980990	4572340
Q2FY73	Q2FY73	Q2FY73_STAA8	SAOUHSC_01592	Transcriptional regulator, Fur, putative	5736280	5534430	4769680	5434840
Q2FY74	Q2FY74	Q2FY74_STAA8	xerD	Tyrosine recombinase XerD	7386780	7583700	14123500	10553100
Q2FY76	Q2FY76	SCPA_STAA8	scpA	Segregation and condensation protein A	687363	734879	1018290	1384590
Q2FY77	Q2FY77	SCPB_STAA8	scpB	Segregation and condensation protein B	1079640	1388080	1925580	1719910
Q2FY78	Q2FY78	Q2FY78_STAA8	SAOUHSC_01587	Pseudouridine synthase	13763500	14728100	15464000	14679000
Q2FY79	Q2FY79	SRRA_STAA8	srrA	Transcriptional regulatory protein SrrA	9798710	9891620	7804610	9080970
Q2FY80	Q2FY80	SRRB_STAA8	srrB	Sensor protein SrrB	2778840	2877570	3143960	3552850
Q2FY81	Q2FY81	Q2FY81_STAA8	SAOUHSC_01584	Lipoprotein	5525190	4576720	4306980	3808200
Q2FY82	Q2FY82	Q2FY82_STAA8	SAOUHSC_01583	Conserved hypothetical phage protein	520878	565787	132600	252810
Q2FY88	Q2FY88	Q2FY88_STAA8	SAOUHSC_01576	Exonuclease family	527274	301268	240752	39920.4
Q2FY89	Q2FY89	Q2FY89_STAA8	SAOUHSC_01575	Helix-turn-helix domain protein	1057220	1128240	1133480	1545000
Q2FYE5	Q2FYE5	Q2FYE5_STAA8	SAOUHSC_01508	DUF1672 domain-containing protein	285109	290297	637616	510359
Q2FYE8	Q2FYE8	Q2FYE8_STAA8	SAOUHSC_01504	Ferredoxin, putative	321181	355002	512084	311678
Q2FYE9	Q2FYE9	Q2FYE9_STAA8	SAOUHSC_01503	Helicase Helix-turn-helix domain-containing protein	767955	532894	537261	471570
Q2FYF1	Q2FYF1	EBPS_STAA8	ebpS	Elastin-binding protein EbpS	4016970	3849440	2456140	2840980
Q2FYF3	Q2FYF3	Q2FYF3_STAA8	SAOUHSC_01499	YpdA family bacillithiol disulfide reductase	6783220	6190840	7128710	7975150
Q2FYF4	Q2FYF4	Q2FYF4_STAA8	SAOUHSC_01497	L-asparaginase, putative	3146890	2976660	3704480	4572770
Q2FYF5	Q2FYF5	Q2FYF5_STAA8	SAOUHSC_01496	(d)CMP kinase	2938790	2994470	4140710	4356810
Q2FYF9	Q2FYF9	Q2FYF9_STAA8	SAOUHSC_01493	Small ribosomal subunit protein bS1	73734000	72013300	42609500	46213700
Q2FYG0	Q2FYG0	DER_STAA8	der	GTPase Der	11320800	11680400	20022900	18559300
Q2FYG1	Q2FYG1	GPDA_STAA8	gpsA	Glycerol-3-phosphate dehydrogenase [NAD(P)+]	10871500	11478300	19714700	18622200
Q2FYG2	Q2FYG2	Q2FYG2_STAA8	SAOUHSC_01490	DNA-binding protein HU, putative	167453000	184748000	132509000	144795000
Q2FYG4	Q2FYG4	Q2FYG4_STAA8	SAOUHSC_01488	Heptaprenyl pyrophosphate synthase subunit A	2752780	3141260	1802300	1823370
Q2FYG5	Q2FYG5	Q2FYG5_STAA8	SAOUHSC_01487	Menaquinone biosynthesis methyltransferase, putative	24364400	22779400	25589200	25062700
Q2FYG6	Q2FYG6	Q2FYG6_STAA8	SAOUHSC_01486	Heptaprenyl diphosphate syntase component II, putative	3650760	4359200	3007000	3565410
Q2FYG7	Q2FYG7	NDK_STAA8	ndk	Nucleoside diphosphate kinase	43938700	49310600	30121200	36410800
Q2FYG9	Q2FYG9	AROC_STAA8	aroC	Chorismate synthase	3577350	3632130	5156960	6009810
Q2FYH0	Q2FYH0	AROB_STAA8	aroB	3-dehydroquinate synthase	3051630	3229600	4211460	4176270
Q2FYH2	Q2FYH2	Q2FYH2_STAA8	SAOUHSC_01480	Uncharacterized protein	5749570	6086330	5813980	6129590
Q2FYH5	Q2FYH5	DING_STAA8	dinG	3'-5' exonuclease DinG	4745900	5335150	4444340	4035300
Q2FYH6	Q2FYH6	SYN_STAA8	asnS	Asparagine--tRNA ligase	37665600	37611600	39633000	42030200
Q2FYH7	Q2FYH7	Q2FYH7_STAA8	SAOUHSC_01470	DnaD domain-containing protein	6963490	6487560	8107350	9200340
Q2FYH8	Q2FYH8	Q2FYH8_STAA8	nth	Endonuclease III	1066740	1210040	1865380	2105990
Q2FYH9	Q2FYH9	Q2FYH9_STAA8	SAOUHSC_01468	YpoC-like domain-containing protein	1151340	650935	1314430	1369730
Q2FYI0	Q2FYI0	Q2FYI0_STAA8	SAOUHSC_01467	peptidoglycan glycosyltransferase	36410100	33221800	30927600	29687700
Q2FYI1	Q2FYI1	Q2FYI1_STAA8	recU	Holliday junction resolvase RecU	710444	612358	1042480	1110630
Q2FYI4	Q2FYI4	Y1463_STAA8	SAOUHSC_01463	UPF0398 protein SAOUHSC_01463	517730	450916	264553	358715
Q2FYI5	Q2FYI5	GPSB_STAA8	gpsB	Cell cycle protein GpsB	14032300	7757800	8574350	9777710
Q2FYI6	Q2FYI6	Q2FYI6_STAA8	SAOUHSC_01460	THUMP domain-containing protein	3571760	3651350	3622630	3674140
Q2FYI7	Q2FYI7	Q2FYI7_STAA8	SAOUHSC_01459	DUF4889 domain-containing protein	719018	492417	852048	844628
Q2FYI9	Q2FYI9	Q2FYI9_STAA8	SAOUHSC_01456	PepSY domain-containing protein	729851	624751	656604	665706
Q2FYJ0	Q2FYJ0	Q2FYJ0_STAA8	SAOUHSC_01455	Dynamin N-terminal domain-containing protein	100170000	111065000	86417700	82394900
Q2FYJ1	Q2FYJ1	Q2FYJ1_STAA8	SAOUHSC_01454	5'-3' exonuclease domain-containing protein	1950940	2010640	2448190	2301500
Q2FYJ2	Q2FYJ2	DHA1_STAA8	ald1	Alanine dehydrogenase 1	12077500	12014700	3966280	5407260
Q2FYJ3	Q2FYJ3	TDCB_STAA8	tdcB	L-threonine dehydratase catabolic TdcB	35064700	32124600	13577800	17795500
Q2FYJ4	Q2FYJ4	Q2FYJ4_STAA8	SAOUHSC_01450	Amino acid permease	6479460	8670030	2164070	1843110
Q2FYJ7	Q2FYJ7	Q2FYJ7_STAA8	SAOUHSC_01443	RNase H type-1 domain-containing protein	1307180	745838	1073660	1264120
Q2FYK2	Q2FYK2	Q2FYK2_STAA8	SAOUHSC_01438	Scaffold protein Nfu/NifU N-terminal domain-containing protein	11170500	9940990	8866500	8093270
Q2FYK3	Q2FYK3	CVFC_STAA8	cvfC	Conserved virulence factor C	1478550	1465950	2256340	2399460
Q2FYK4	Q2FYK4	Y1436_STAA8	SAOUHSC_01436	Bacilliredoxin SAOUHSC_01436	9935220	8669210	11407900	12494300
Q2FYK5	Q2FYK5	TYSY_STAA8	thyA	Thymidylate synthase	31134400	34958800	25029600	28099900
Q2FYK6	Q2FYK6	Q2FYK6_STAA8	SAOUHSC_01434	Dihydrofolate reductase	3261840	4097490	3848410	4000380
Q2FYK7	Q2FYK7	Q2FYK7_STAA8	SAOUHSC_01433	DegV family protein	34431200	37602900	17981600	18855400
Q2FYL0	Q2FYL0	Q2FYL0_STAA8	SAOUHSC_01430	PTS system glucose-specific EIIA component	21805300	18027800	23558500	23366500
Q2FYL1	Q2FYL1	Y1429_STAA8	SAOUHSC_01429	UPF0346 protein SAOUHSC_01429	139045	923917	246665
Q2FYL3	Q2FYL3	Q2FYL3_STAA8	SAOUHSC_01427	Probable CtpA-like serine protease	7087600	7358290	5712320	5872450
Q2FYL4	Q2FYL4	Q2FYL4_STAA8	SAOUHSC_01425	N-acetyltransferase domain-containing protein	1905050	2277330	1590930	1508600
Q2FYL5	Q2FYL5	MURG_STAA8	murG	UDP-N-acetylglucosamine--N-acetylmuramyl-(pentapeptide) pyrophosphoryl-undecaprenol N-acetylglucosamine transferase	18698300	17959200	18352900	17782100
Q2FYM1	Q2FYM1	ODO1_STAA8	odhA	2-oxoglutarate dehydrogenase E1 component	12856200	13241400	11338400	11492400
Q2FYM2	Q2FYM2	ODO2_STAA8	odhB	Dihydrolipoyllysine-residue succinyltransferase component of 2-oxoglutarate dehydrogenase complex	25248000	28210400	17205800	17688700
Q2FYM3	Q2FYM3	Q2FYM3_STAA8	SAOUHSC_01415	VOC domain-containing protein	17329000	18248000	17646800	18256900
Q2FYM7	Q2FYM7	TELL_STAA8	SAOUHSC_01408	TelA-like protein SAOUHSC_01408	8927450	8320980	11408200	11197700
Q2FYM8	Q2FYM8	Q2FYM8_STAA8	SAOUHSC_01407	5-bromo-4-chloroindolyl phosphate hydrolase	1634810	1208400	2211900	2851830
Q2FYM9	Q2FYM9	ACYP_STAA8	acyP	Acylphosphatase	2110850	1884690	8042650	10386700
Q2FYN2	Q2FYN2	CSPA_STAA8	cspA	Cold shock protein CspA	88074300	87691000	54779500	75461500
Q2FYN4	Q2FYN4	Q2FYN4_STAA8	lysA	Diaminopimelate decarboxylase	3577200	3581090	4286490	4327630
Q2FYN6	Q2FYN6	Y1399_STAA8	SAOUHSC_01399	Uncharacterized hydrolase SAOUHSC_01399	550289	373875	330467	649315
Q2FYN7	Q2FYN7	DAPH_STAA8	dapH	2,3,4,5-tetrahydropyridine-2,6-dicarboxylate N-acetyltransferase	598857	527342	1042710	1090390
Q2FYP0	Q2FYP0	Q2FYP0_STAA8	asd	Aspartate-semialdehyde dehydrogenase	414979	447234	1314030	1098290
Q2FYP2	Q2FYP2	Q2FYP2_STAA8	SAOUHSC_01392	ABC transporter, ATP-binding protein, putative	9742710	10394600	15720800	16580800
Q2FYP3	Q2FYP3	CVFB_STAA8	cvfB	Conserved virulence factor B	7553460	7343160	6854550	7580730
Q2FYP6	Q2FYP6	PSTS_STAA8	pstS	Phosphate-binding protein PstS	454441	388433	258895	579245
Q2FYQ2	Q2FYQ2	Q2FYQ2_STAA8	SAOUHSC_01383	Oligoendopeptidase F	3366740	3534040	1915040	2234450
Q2FYQ3	Q2FYQ3	Q2FYQ3_STAA8	SAOUHSC_01382	Permease	2027470	3628020	4344420	6045130
Q2FYQ7	Q2FYQ7	NIKD_STAA8	nikD	Nickel import system ATP-binding protein NikD	230898	266681	438166	394728
Q2FYQ9	Q2FYQ9	Q2FYQ9_STAA8	SAOUHSC_01376	SWIM-type domain-containing protein	939127	1113520	1093570	1508600
Q2FYR0	Q2FYR0	Q2FYR0_STAA8	SAOUHSC_01375	Hydrolase	140488	234813	193399
Q2FYR1	Q2FYR1	FEMB_STAA8	femB	Aminoacyltransferase FemB	21468800	21251400	23466600	22115700
Q2FYR2	Q2FYR2	FEMA_STAA8	femA	Aminoacyltransferase FemA	9210830	10261800	13478500	14240000
Q2FYR4	Q2FYR4	TRPB_STAA8	trpB	Tryptophan synthase beta chain	545628	385017		305863
Q2FYS0	Q2FYS0	Q2FYS0_STAA8	SAOUHSC_01365	Uncharacterized protein	5961490	5936240	4191500	4409690
Q2FYS2	Q2FYS2	Q2FYS2_STAA8	SAOUHSC_01363	UmuC domain-containing protein			881998	421737
Q2FYS4	Q2FYS4	PARC_STAA8	parC	DNA topoisomerase 4 subunit A	2788780	3114960	2985620	2952870
Q2FYS5	Q2FYS5	PARE_STAA8	parE	DNA topoisomerase 4 subunit B	5976280	6927780	11309600	11454300
Q2FYS6	Q2FYS6	PLSY_STAA8	plsY	Glycerol-3-phosphate acyltransferase	411565	732762	500247	1149520
Q2FYS7	Q2FYS7	Y1349_STAA8	SAOUHSC_01349	Uncharacterized protein SAOUHSC_01349	21491900	21126100	17111000	19240200
Q2FYS8	Q2FYS8	Q2FYS8_STAA8	SAOUHSC_01348	Thioesterase domain-containing protein	3834990	4049580	4050170	4681240
Q2FYS9	Q2FYS9	Q2FYS9_STAA8	SAOUHSC_01347	Aconitate hydratase	48405200	53190300	46401800	49207200
Q2FYT0	Q2FYT0	Q2FYT0_STAA8	SAOUHSC_01346	Glycine betaine transporter, putative	2149470	2267350	3062740	2767750
Q2FYT3	Q2FYT3	SBCC_STAA8	sbcC	Nuclease SbcCD subunit C	2060510	2286950	3485770	3481640
Q2FYT4	Q2FYT4	SBCD_STAA8	sbcD	Nuclease SbcCD subunit D	469975	567511	738536	551970
Q2FYT7	Q2FYT7	Q2FYT7_STAA8	SAOUHSC_01338	UPF0154 protein SAOUHSC_01338	15406000	15798500	26702900	23220400
Q2FYT8	Q2FYT8	Q2FYT8_STAA8	SAOUHSC_01337	Transketolase	47064600	44813300	42470300	45481500
Q2FYT9	Q2FYT9	Q2FYT9_STAA8	SAOUHSC_01336	UPF0291 protein SAOUHSC_01336	2903840	2266090	3478980	2885250
Q2FYU1	Q2FYU1	LEXA_STAA8	lexA	LexA repressor	1154130	1293060	616429	973427
Q2FYU2	Q2FYU2	Q2FYU2_STAA8	SAOUHSC_01332	CAP domain-containing protein	640753	822893	1576090	1374190
Q2FYU4	Q2FYU4	GUAC_STAA8	guaC	GMP reductase	3621830	4687800	2384660	2451360
Q2FYU5	Q2FYU5	RS14_STAA8	rpsN	Small ribosomal subunit protein uS14A	4746370	3929040	3011900	3916560
Q2FYU7	Q2FYU7	CATA_STAA8	katA	Catalase	27033900	28327800	20744100	26171200
Q2FYU8	Q2FYU8	Q2FYU8_STAA8	SAOUHSC_01326	Amino acid permease/ SLC12A domain-containing protein	972934	1188590	1177130	1117940
Q2FYV0	Q2FYV0	Q2FYV0_STAA8	SAOUHSC_01324	Uncharacterized protein	7049440	7305810	3776610	4137620
Q2FYV1	Q2FYV1	Q2FYV1_STAA8	SAOUHSC_01323	Cof-type HAD-IIB family hydrolase	4354460	5264020	5177010	5180000
Q2FYV3	Q2FYV3	Q2FYV3_STAA8	SAOUHSC_01321	Threonine synthase	1152930	1014300	804479	802173
Q2FYV4	Q2FYV4	Q2FYV4_STAA8	SAOUHSC_01320	Homoserine dehydrogenase	1194470	1112800	773849	709158
Q2FYV6	Q2FYV6	Q2FYV6_STAA8	SAOUHSC_01318	Uncharacterized protein	6716510	6721230	4414790	3909230
Q2FYV7	Q2FYV7	Q2FYV7_STAA8	SAOUHSC_01317	NERD domain-containing protein	12023400	13238800	8420270	8211700
Q2FYV8	Q2FYV8	Q2FYV8_STAA8	SAOUHSC_01316	Thermonuclease	1189980	1316630	2243250	1282340
Q2FYW0	Q2FYW0	Q2FYW0_STAA8	SAOUHSC_01314	Response regulator transcription factor	12553700	13365500	9544930	10254900
Q2FYW4	Q2FYW4	Q2FYW4_STAA8	SAOUHSC_01310	Cardiolipin synthase	8100570	5950110	9223490	9237740
Q2FYX6	Q2FYX6	Q2FYX6_STAA8	SAOUHSC_01297	Uncharacterized protein		553926	1165680	969326
Q2FYY1	Q2FYY1	Q2FYY1_STAA8	SAOUHSC_01292	DNA-binding protein	845897	656595	546784	616859
Q2FYY3	Q2FYY3	Q2FYY3_STAA8	SAOUHSC_01290	DNA-binding protein	1664690	840106	834043	680343
Q2FYY6	Q2FYY6	Q2FYY6_STAA8	SAOUHSC_01287	Glutamine synthetase	24942900	25567200	19517600	18743600
Q2FYY8	Q2FYY8	Q2FYY8_STAA8	SAOUHSC_01284	Aminotransferase class I/II-fold pyridoxal phosphate-dependent enzyme	1543620	1687510	1469590	1547130
Q2FYY9	Q2FYY9	Q2FYY9_STAA8	hflX	GTPase HflX	919209	1015140	2104190	2038720
Q2FYZ0	Q2FYZ0	Q2FYZ0_STAA8	SAOUHSC_01282	Glutathione peroxidase	4200810	4910610	4844720	4584950
Q2FYZ2	Q2FYZ2	MIAA_STAA8	miaA	tRNA dimethylallyltransferase	2043190	2157280	2125460	1630510
Q2FYZ3	Q2FYZ3	Q2FYZ3_STAA8	SAOUHSC_01279	Hydrolase, alpha/beta fold family domain protein	4302620	4448110	3464950	3490740
Q2FYZ4	Q2FYZ4	GLPD_STAA8	glpD	Aerobic glycerol-3-phosphate dehydrogenase	36153900	34952300	52971500	52308000
Q2FYZ5	Q2FYZ5	GLPK_STAA8	glpK	Glycerol kinase	24237800	23457400	37239000	41477800
Q2FYZ6	Q2FYZ6	Q2FYZ6_STAA8	SAOUHSC_01275	Aquaporin family protein	9989220	8719820	7135050	8578460
Q2FYZ7	Q2FYZ7	Q2FYZ7_STAA8	SAOUHSC_01274	Glycerol uptake operon antiterminator regulatory protein	3452040	4364590	3397480	3828930
Q2FYZ9	Q2FYZ9	MUTS_STAA8	mutS	DNA mismatch repair protein MutS	3120330	2948990	3083340	3228440
Q2FZ02	Q2FZ02	MIAB_STAA8	miaB	tRNA-2-methylthio-N(6)-dimethylallyladenosine synthase	10505300	9307260	10269400	10678000
Q2FZ03	Q2FZ03	Q2FZ03_STAA8	SAOUHSC_01268	Thiamine-binding protein domain-containing protein	3644830	3253490	2145260	2084860
Q2FZ04	Q2FZ04	Q2FZ04_STAA8	SAOUHSC_01267	2-oxoacid:ferredoxin oxidoreductase subunit beta	5437960	4802550	5438090	6961340
Q2FZ05	Q2FZ05	Q2FZ05_STAA8	SAOUHSC_01266	2-oxoacid:acceptor oxidoreductase subunit alpha	2617860	2369350	3012710	3009370
Q2FZ06	Q2FZ06	Q2FZ06_STAA8	SAOUHSC_01265	TIGR00282 family metallophosphoesterase	4595650	5498630	6929470	7658320
Q2FZ07	Q2FZ07	Q2FZ07_STAA8	SAOUHSC_01264	Phage protein	3097800	2704220	9174380	8295750
Q2FZ08	Q2FZ08	RNY_STAA8	rny	Ribonuclease Y	6105550	6199300	7317570	8491440
Q2FZ09	Q2FZ09	Q2FZ09_STAA8	recA	Protein RecA	17832400	16720300	21065800	23671600
Q2FZ10	Q2FZ10	Q2FZ10_STAA8	cinA	Putative competence-damage inducible protein	1807570	1706090	3248540	3466550
Q2FZ11	Q2FZ11	Q2FZ11_STAA8	SAOUHSC_01260	CDP-diacylglycerol--glycerol-3-phosphate 3-phosphatidyltransferase	1394580	798123	1115000	913006
Q2FZ12	Q2FZ12	Q2FZ12_STAA8	SAOUHSC_01259	HTH cro/C1-type domain-containing protein	1745210	1620200	2765740	3083230
Q2FZ13	Q2FZ13	Q2FZ13_STAA8	SAOUHSC_01258	DUF3388 domain-containing protein	2139530	2425940	1694460	1765840
Q2FZ14	Q2FZ14	Q2FZ14_STAA8	SAOUHSC_01257	SDR family NAD(P)-dependent oxidoreductase	481018	494271	657004	551713
Q2FZ15	Q2FZ15	Q2FZ15_STAA8	SAOUHSC_01256	Insulinase family protein	8661420	8789960	9571210	9249760
Q2FZ16	Q2FZ16	Q2FZ16_STAA8	SAOUHSC_01255	Peptidase M16 C-terminal domain-containing protein	5295740	5262060	5757690	6115360
Q2FZ17	Q2FZ17	Q2FZ17_STAA8	SAOUHSC_01254	HTH gntR-type domain-containing protein	10296300	12155700	16656300	16411200
Q2FZ18	Q2FZ18	Q2FZ18_STAA8	SAOUHSC_01253	FtsK domain-containing protein	2480510	2662290	3834180	3951370
Q2FZ19	Q2FZ19	RNJ2_STAA8	rnj2	Ribonuclease J 2	22093000	26395400	21369000	23014900
Q2FZ20	Q2FZ20	PNP_STAA8	pnp	Polyribonucleotide nucleotidyltransferase	14007200	14353100	15598000	15726200
Q2FZ21	Q2FZ21	RRF_STAA8	frr	Ribosome-recycling factor	40758600	38562500	34463900	40491200
Q2FZ22	Q2FZ22	PYRH_STAA8	pyrH	Uridylate kinase	18885200	19585100	23714900	23922700
Q2FZ23	Q2FZ23	EFTS_STAA8	tsf	Elongation factor Ts	73258200	72195900	54482000	62134600
Q2FZ25	Q2FZ25	RS2_STAA8	rpsB	Small ribosomal subunit protein uS2	97624000	110373000	162198000	174988000
Q2FZ27	Q2FZ27	CODY_STAA8	codY	Global transcriptional regulator CodY	60355300	67707800	38027800	40031200
Q2FZ28	Q2FZ28	HSLU_STAA8	hslU	ATP-dependent protease ATPase subunit HslU	8362030	8065140	11419700	11698500
Q2FZ29	Q2FZ29	HSLV_STAA8	hslV	ATP-dependent protease subunit HslV	3913860	3603830	3095410	3521560
Q2FZ30	Q2FZ30	XERC_STAA8	xerC	Tyrosine recombinase XerC	529496	660832	791557	748447
Q2FZ31	Q2FZ31	TRMFO_STAA8	trmFO	Methylenetetrahydrofolate--tRNA-(uracil-5-)-methyltransferase TrmFO	5780670	5467880	11875000	11437000
Q2FZ32	Q2FZ32	TOP1_STAA8	topA	DNA topoisomerase 1	3546880	3954610	4681120	4742520
Q2FZ36	Q2FZ36	Q2FZ36_STAA8	sucD	Succinate--CoA ligase [ADP-forming] subunit alpha	61049500	62373600	57663100	61375400
Q2FZ37	Q2FZ37	SUCC_STAA8	sucC	Succinate--CoA ligase [ADP-forming] subunit beta	52446300	50828800	60741700	55742000
Q2FZ38	Q2FZ38	RNH2_STAA8	rnhB	Ribonuclease HII	1447840		929787	1289160
Q2FZ39	Q2FZ39	Q2FZ39_STAA8	SAOUHSC_01214	Ribosome biogenesis GTPase A	3666360	3860480	4617350	5052330
Q2FZ40	Q2FZ40	Q2FZ40_STAA8	SAOUHSC_01213	YfhO family protein	444851	332480	338404	295542
Q2FZ42	Q2FZ42	RL19_STAA8	rplS	Large ribosomal subunit protein bL19	206120000	234634000	281437000	300454000
Q2FZ43	Q2FZ43	TRMD_STAA8	trmD	tRNA (guanine-N(1)-)-methyltransferase	1304370	940986	1801970	2046740
Q2FZ44	Q2FZ44	RIMM_STAA8	rimM	Ribosome maturation factor RimM	1221470	1306360	1283440	1154130
Q2FZ45	Q2FZ45	RS16_STAA8	rpsP	Small ribosomal subunit protein bS16	58566700	59088400	49418200	60328500
Q2FZ46	Q2FZ46	Q2FZ46_STAA8	ffh	Signal recognition particle protein	8825380	8925170	25527100	24538100
Q2FZ47	Q2FZ47	Y1206_STAA8	SAOUHSC_01206	UPF0122 protein SAOUHSC_01206	831001	892758	1852020	1825570
Q2FZ48	Q2FZ48	Q2FZ48_STAA8	ftsY	Signal recognition particle receptor FtsY	9210770	8368780	7528470	7429800
Q2FZ49	Q2FZ49	Q2FZ49_STAA8	smc	Chromosome partition protein Smc	3209570	3113350	4580840	4810430
Q2FZ50	Q2FZ50	RNC_STAA8	rnc	Ribonuclease 3	2058760	2165590	1305900	1559080
Q2FZ51	Q2FZ51	ACP_STAA8	acpP	Acyl carrier protein	176129000	146318000	86026700	120010000
Q2FZ53	Q2FZ53	Q2FZ53_STAA8	SAOUHSC_01199	3-oxoacyl-[acyl-carrier-protein] reductase	23301800	22726400	22428300	24417900
Q2FZ54	Q2FZ54	Q2FZ54_STAA8	SAOUHSC_01198	Malonyl CoA-acyl carrier protein transacylase	20371600	17674100	17209100	17496500
Q2FZ55	Q2FZ55	PLSX_STAA8	plsX	Phosphate acyltransferase	8250790	8695600	13459300	11638500
Q2FZ56	Q2FZ56	Q2FZ56_STAA8	fapR	Transcription factor FapR	1703430	1701900	2151110	2257200
Q2FZ58	Q2FZ58	Y1193_STAA8	SAOUHSC_01193	Uncharacterized protein SAOUHSC_01193	8732830	8472590	11764900	12033100
Q2FZ59	Q2FZ59	Q2FZ59_STAA8	SAOUHSC_01192	Uncharacterized protein	6828290	7631570	5062680	6410850
Q2FZ60	Q2FZ60	RL28_STAA8	rpmB	Large ribosomal subunit protein bL28	20669600	27695900	35126200	41225000
Q2FZ61	Q2FZ61	Q2FZ61_STAA8	SAOUHSC_01190	thiamine diphosphokinase	2938210	2482280	2530140	2329690
Q2FZ62	Q2FZ62	Q2FZ62_STAA8	rpe	Ribulose-phosphate 3-epimerase	3712300	2899340	3826790	4373100
Q2FZ63	Q2FZ63	Q2FZ63_STAA8	rsgA	Small ribosomal subunit biogenesis GTPase RsgA	489594	650706	704866	710903
Q2FZ64	Q2FZ64	Q2FZ64_STAA8	SAOUHSC_01187	non-specific serine/threonine protein kinase	3188950	2998470	4885690	5019150
Q2FZ65	Q2FZ65	Q2FZ65_STAA8	SAOUHSC_01186	protein-serine/threonine phosphatase	4417920	3808990	7359100	8237900
Q2FZ66	Q2FZ66	RLMN_STAA8	rlmN	Probable dual-specificity RNA methyltransferase RlmN	3088350	3330920	2787690	3193640
Q2FZ67	Q2FZ67	Q2FZ67_STAA8	SAOUHSC_01184	16S rRNA (cytosine(967)-C(5))-methyltransferase	4504980	4722430	5659040	5365690
Q2FZ68	Q2FZ68	FMT_STAA8	fmt	Methionyl-tRNA formyltransferase	5042000	4808880	7658880	7641530
Q2FZ70	Q2FZ70	Q2FZ70_STAA8	pyrE	Orotate phosphoribosyltransferase	9292800	10164400	4729880	5995390
Q2FZ71	Q2FZ71	PYRF_STAA8	pyrF	Orotidine 5'-phosphate decarboxylase	4845340	4184200	4376690	4448510
Q2FZ72	Q2FZ72	CARB_STAA8	carB	Carbamoyl phosphate synthase large chain	18188000	18396600	14796400	16398100
Q2FZ73	Q2FZ73	Q2FZ73_STAA8	carA	Carbamoyl-phosphate synthase small chain	3753040	3744160	2268040	3129810
Q2FZ74	Q2FZ74	Q2FZ74_STAA8	pyrC	Dihydroorotase	7580010	7792240	4444540	5547770
Q2FZ75	Q2FZ75	PYRB_STAA8	pyrB	Aspartate carbamoyltransferase catalytic subunit	6600210	7152980	3841170	4482500
Q2FZ76	Q2FZ76	Q2FZ76_STAA8	SAOUHSC_01165	Uracil permease, putative	1187410	1265880	1160020	1437230
Q2FZ77	Q2FZ77	PYRR_STAA8	pyrR	Bifunctional protein PyrR	6849730	7047560	9651680	8220910
Q2FZ78	Q2FZ78	Q2FZ78_STAA8	SAOUHSC_01163	Pseudouridine synthase	9690780	9967870	13487500	14778000
Q2FZ79	Q2FZ79	LSPA_STAA8	lspA	Lipoprotein signal peptidase	263689	455720		467979
Q2FZ81	Q2FZ81	Q2FZ81_STAA8	SAOUHSC_01160	VOC domain-containing protein	2082130	1789440	2403030	1952630
Q2FZ82	Q2FZ82	SYI_STAA8	ileS	Isoleucine--tRNA ligase	17234800	17976000	8779490	9640750
Q2FZ83	Q2FZ83	Q2FZ83_STAA8	SAOUHSC_01158	DivIVA domain-containing protein	4001860	3422560	3264040	3925020
Q2FZ84	Q2FZ84	Q2FZ84_STAA8	SAOUHSC_01156	RNA-binding S4 domain-containing protein	1499090	1522530	1668570	2146190
Q2FZ85	Q2FZ85	Q2FZ85_STAA8	SAOUHSC_01155	YggT family protein	2866770	1516870	3085940	2100300
Q2FZ86	Q2FZ86	SEPF_STAA8	sepF	Cell division protein SepF	7293130	6591360	3573880	4190860
Q2FZ87	Q2FZ87	Q2FZ87_STAA8	SAOUHSC_01153	Pyridoxal phosphate homeostasis protein	1620060	1304560	3365320	2964760
Q2FZ88	Q2FZ88	Q2FZ88_STAA8	SAOUHSC_01152	Purine nucleoside phosphorylase	1195170	1301950	1695040	1675730
Q2FZ89	Q2FZ89	FTSZ_STAA8	ftsZ	Cell division protein FtsZ	71697200	68485700	106941000	99340900
Q2FZ91	Q2FZ91	DIVIB_STAA8	divIB	Cell division protein DivIB	2848840	2224280	1598570	1625120
Q2FZ92	Q2FZ92	MURD_STAA8	murD	UDP-N-acetylmuramoylalanine--D-glutamate ligase	11777400	13190200	12747900	14337000
Q2FZ93	Q2FZ93	MRAY_STAA8	mraY	Phospho-N-acetylmuramoyl-pentapeptide-transferase	407759	573676	491398	508646
Q2FZ94	Q2FZ94	Q2FZ94_STAA8	SAOUHSC_01145	Penicillin-binding protein 1	4262050	3145540	3424540	2796200
Q2FZ95	Q2FZ95	FTSL_STAA8	ftsL	Cell division protein FtsL	1044420	798940	491286	416995
Q2FZ97	Q2FZ97	MRAZ_STAA8	mraZ	Transcriptional regulator MraZ	6818440	7322630	1774240	4498610
Q2FZ98	Q2FZ98	BSHC_STAA8	bshC	Putative cysteine ligase BshC	2889830	3182630	2256880	2985100
Q2FZA1	Q2FZA1	Q2FZA1_STAA8	SAOUHSC_01138	Uncharacterized N-acetyltransferase SAOUHSC_01138	12645300	14323500	13501600	17541500
Q2FZA2	Q2FZA2	Q2FZA2_STAA8	SAOUHSC_01137	Noncanonical pyrimidine nucleotidase, YjjG family	335641	384811	507756	328893
Q2FZA8	Q2FZA8	Q2FZA8_STAA8	SAOUHSC_01130	YfcC family protein	2321080	1981180	1176020	1227790
Q2FZA9	Q2FZA9	ARCC1_STAA8	arcC1	Carbamate kinase 1	33419800	26228600	19569600	23364200
Q2FZB0	Q2FZB0	Q2FZB0_STAA8	argF	Ornithine carbamoyltransferase	23661800	22024900	16444800	19278800
Q2FZB4	Q2FZB4	Q2FZB4_STAA8	SAOUHSC_01123	XRE family transcriptional regulator	1152300	578558	902437	789736
Q2FZB8	Q2FZB8	Q2FZB8_STAA8	SAOUHSC_01114	Fibrinogen-binding protein	1255150	1476810	5781080	5883590
Q2FZC2	Q2FZC2	Q2FZC2_STAA8	SAOUHSC_01110	Fibrinogen-binding protein	4787090	6027990	15943200	14760500
Q2FZC4	Q2FZC4	Q2FZC4_STAA8	SAOUHSC_01108	Phosphoesterase	901502	778719	1196190	1303170
Q2FZC5	Q2FZC5	Q2FZC5_STAA8	SAOUHSC_01107	dITP/XTP pyrophosphatase	3119990	3049100	4491660	5015060
Q2FZC6	Q2FZC6	MURI_STAA8	murI	Glutamate racemase	3910520	4197550	5677180	6004670
Q2FZC7	Q2FZC7	Q2FZC7_STAA8	SAOUHSC_01105	Succinate dehydrogenase iron-sulfur subunit	56978700	64303000	48156500	51873700
Q2FZC8	Q2FZC8	Q2FZC8_STAA8	SAOUHSC_01104	succinate dehydrogenase	35937100	43676500	38855000	39389000
Q2FZC9	Q2FZC9	Q2FZC9_STAA8	SAOUHSC_01103	Succinate dehydrogenase cytochrome b-558 subunit, putative	3172650	2509880	1151540	2231040
Q2FZD0	Q2FZD0	UVRC_STAA8	uvrC	UvrABC system protein C	1733740	1376770	3591300	2686700
Q2FZD2	Q2FZD2	THIO_STAA8	trxA	Thioredoxin	78993100	78140900	78254400	82101100
Q2FZD3	Q2FZD3	MUTS2_STAA8	mutS2	Endonuclease MutS2	11485600	10970800	19315500	17816000
Q2FZD4	Q2FZD4	Q2FZD4_STAA8	SAOUHSC_01098	DNA polymerase beta	1498780	1607050	1663760	1638770
Q2FZD6	Q2FZD6	Q2FZD6_STAA8	SAOUHSC_01096	Cell division protein ZapA	1191720	1084430	481499	800252
Q2FZD7	Q2FZD7	RNH3_STAA8	rnhC	Ribonuclease HIII	1089880	789897	1218130	1319750
Q2FZD8	Q2FZD8	Q2FZD8_STAA8	pheT	Phenylalanine--tRNA ligase beta subunit	4881060	4774230	3072910	3603640
Q2FZD9	Q2FZD9	SYFA_STAA8	pheS	Phenylalanine--tRNA ligase alpha subunit	26203600	26031300	14287300	17640700
Q2FZE0	Q2FZE0	Q2FZE0_STAA8	SAOUHSC_01091	RNA 2-O ribose methyltransferase substrate binding domain-containing protein	2905470	2586430	2645080	2606330
Q2FZF1	Q2FZF1	RL32_STAA8	rpmF	Large ribosomal subunit protein bL32	2682530	2330450	2115880	1545940
Q2FZF3	Q2FZF3	Q2FZF3_STAA8	SAOUHSC_01077	DUF177 domain-containing protein	1518360	1761000	2326510	2379850
Q2FZF4	Q2FZF4	TMCAL_STAA8	tmcAL	tRNA(Met) cytidine acetate ligase	625533	780417	568525	580715
Q2FZF5	Q2FZF5	COAD_STAA8	coaD	Phosphopantetheine adenylyltransferase	1935140	2271940	2285920	2453050
Q2FZF6	Q2FZF6	Q2FZF6_STAA8	SAOUHSC_01074	Uncharacterized protein	3318030	4326310	7113900	10848200
Q2FZF7	Q2FZF7	Q2FZF7_STAA8	SAOUHSC_01073	Uncharacterized protein	691435	590043	454397	687159
Q2FZF8	Q2FZF8	Y1072_STAA8	SAOUHSC_01072	UPF0298 protein SAOUHSC_01072	415965	524722	504832	870125
Q2FZF9	Q2FZF9	Q2FZF9_STAA8	SAOUHSC_01071	Glycerophosphoryl diester phosphodiesterase, putative	7219450	7757440	8661080	9298170
Q2FZG1	Q2FZG1	Q2FZG1_STAA8	SAOUHSC_01069	SCP-like extracellular protein	1253280	1033400	2028470	1449620
Q2FZG4	Q2FZG4	Q2FZG4_STAA8	pdhA	Pyruvate dehydrogenase E1 component subunit alpha	34945900	33182800	33360300	36325000
Q2FZG5	Q2FZG5	Q2FZG5_STAA8	SAOUHSC_01039	Lipoprotein	3733270	2452260	6976250	6198160
Q2FZG6	Q2FZG6	Q2FZG6_STAA8	def	Peptide deformylase	8787110	7841800	8328760	8609950
Q2FZG8	Q2FZG8	RPOY_STAA8	rpoY	DNA-directed RNA polymerase subunit epsilon	18042700	15968000	9824800	10984700
Q2FZG9	Q2FZG9	RNJ1_STAA8	rnj1	Ribonuclease J 1	18487300	19205800	17095200	17325800
Q2FZH1	Q2FZH1	Q2FZH1_STAA8	SAOUHSC_01034	TrkA family potassium uptake protein	4991500	5096560	5174590	4899360
Q2FZH3	Q2FZH3	Q2FZH3_STAA8	SAOUHSC_01031	Cytochrome d ubiquinol oxidase, subunit I, putative	650647	1371220	184454
Q2FZH5	Q2FZH5	Q2FZH5_STAA8	SAOUHSC_01029	Phosphoenolpyruvate-protein phosphotransferase	30012200	31243000	24251600	28940400
Q2FZH6	Q2FZH6	Q2FZH6_STAA8	SAOUHSC_01028	Phosphocarrier protein HPr	79671800	65486000	74278800	76087600
Q2FZH7	Q2FZH7	Q2FZH7_STAA8	SAOUHSC_01027	DUF697 domain-containing protein	10274000	9721000	7982830	8209340
Q2FZH8	Q2FZH8	Q2FZH8_STAA8	SAOUHSC_01026	Class I SAM-dependent rRNA methyltransferase	7194900	7361160	5974310	6157960
Q2FZH9	Q2FZH9	Q2FZH9_STAA8	SAOUHSC_01025	Uncharacterized protein	1090910	955824	1591880	844824
Q2FZI0	Q2FZI0	Q2FZI0_STAA8	SAOUHSC_01024	Uncharacterized protein	21466000	18490200	8547690	11585900
Q2FZI2	Q2FZI2	Q2FZI2_STAA8	SAOUHSC_01022	Thiamine ABC transporter permease	2135110	2867440	4537920	4175830
Q2FZI3	Q2FZI3	Q2FZI3_STAA8	SAOUHSC_01021	ABC transporter domain-containing protein	6129550	6572680	8061940	8510280
Q2FZI4	Q2FZI4	Q2FZI4_STAA8	SAOUHSC_01019	Energy-coupling factor transporter transmembrane protein EcfT	3505240	4170600	5217450	5572600
Q2FZI5	Q2FZI5	Q2FZI5_STAA8	purD	Phosphoribosylamine--glycine ligase	18622000	19995700	6663880	6733340
Q2FZI6	Q2FZI6	PUR9_STAA8	purH	Bifunctional purine biosynthesis protein PurH	24609600	27076600	7442490	7363930
Q2FZI7	Q2FZI7	Q2FZI7_STAA8	purN	Phosphoribosylglycinamide formyltransferase	5875100	5292070	2268210	2007920
Q2FZI8	Q2FZI8	PUR5_STAA8	purM	Phosphoribosylformylglycinamidine cyclo-ligase	41508900	43836600	6383070	7855420
Q2FZI9	Q2FZI9	Q2FZI9_STAA8	purF	Amidophosphoribosyltransferase	11448500	11239800	1838650	2121660
Q2FZJ0	Q2FZJ0	PURL_STAA8	purL	Phosphoribosylformylglycinamidine synthase subunit PurL	20456800	21053500	4763970	5268320
Q2FZJ1	Q2FZJ1	PURQ_STAA8	purQ	Phosphoribosylformylglycinamidine synthase subunit PurQ	12478200	11430300	2436910	3119340
Q2FZJ2	Q2FZJ2	Q2FZJ2_STAA8	purS	Phosphoribosylformylglycinamidine synthase subunit PurS	16492700	19686900	2085570	3230590
Q2FZJ3	Q2FZJ3	PUR7_STAA8	purC	Phosphoribosylaminoimidazole-succinocarboxamide synthase	13145600	14279400	3499350	4105270
Q2FZJ4	Q2FZJ4	Q2FZJ4_STAA8	purK	N5-carboxyaminoimidazole ribonucleotide synthase	9192210	10013000	2656820	2550140
Q2FZJ5	Q2FZJ5	Q2FZJ5_STAA8	purE	N5-carboxyaminoimidazole ribonucleotide mutase	10457200	8750480	2298140	2150630
Q2FZJ6	Q2FZJ6	FOLD_STAA8	folD	Bifunctional protein FolD	21418000	20150800	17285900	18231000
Q2FZJ9	Q2FZJ9	QOX2_STAA8	qoxA	Probable quinol oxidase subunit 2	84876200	81923600	45118700	45235200
Q2FZK0	Q2FZK0	QOX1_STAA8	qoxB	Probable quinol oxidase subunit 1	65781900	65866000	38499600	34616800
Q2FZK1	Q2FZK1	QOX3_STAA8	qoxC	Probable quinol oxidase subunit 3	1089330	1543800	3391910	2446660
Q2FZK3	Q2FZK3	FMTA_STAA8	fmtA	Teichoic acid D-alanine hydrolase	10874200	11365900	4164870	4396460
Q2FZK7	Q2FZK7	ATL_STAA8	atl	Bifunctional autolysin	81764000	79999300	173779000	166301000
Q2FZL1	Q2FZL1	Q2FZL1_STAA8	SAOUHSC_00989	Aminotransferase	625710	590179	2325260	2044930
Q2FZL5	Q2FZL5	Q2FZL5_STAA8	menB	1,4-dihydroxy-2-naphthoyl-CoA synthase	57482300	67522700	38413600	45428400
Q2FZL6	Q2FZL6	Q2FZL6_STAA8	menH	Putative 2-succinyl-6-hydroxy-2,4-cyclohexadiene-1-carboxylate synthase	745297	714318	472535	802061
Q2FZL7	Q2FZL7	MEND_STAA8	menD	2-succinyl-5-enolpyruvyl-6-hydroxy-3-cyclohexene-1-carboxylate synthase	1611630	1433690	1373640	1924320
Q2FZL8	Q2FZL8	Q2FZL8_STAA8	SAOUHSC_00982	isochorismate synthase	4238130	4841750	5223050	4985140
Q2FZM0	Q2FZM0	Q2FZM0_STAA8	menA	1,4-dihydroxy-2-naphthoate octaprenyltransferase	2864620	2962100	2520050	2853620
Q2FZM1	Q2FZM1	Q2FZM1_STAA8	SAOUHSC_00979	N-acetyltransferase domain-containing protein	2695900	2485830	2417850	2644830
Q2FZM2	Q2FZM2	Q2FZM2_STAA8	SAOUHSC_00978	TM2 domain-containing protein	225912	336455	482084	340557
Q2FZM4	Q2FZM4	Q2FZM4_STAA8	SAOUHSC_00976	Fe/B12 periplasmic-binding domain-containing protein	385175	373484
Q2FZM5	Q2FZM5	Q2FZM5_STAA8	SAOUHSC_00975	DoxX family protein	807196	697082	888157	1599150
Q2FZM6	Q2FZM6	Q2FZM6_STAA8	SAOUHSC_00974	Glycosyl transferase, group 1	9151170	9280620	4413330	4669710
Q2FZM7	Q2FZM7	Q2FZM7_STAA8	SAOUHSC_00973	Uncharacterized protein	8388390	8242290	3580150	3714160
Q2FZM8	Q2FZM8	Q2FZM8_STAA8	SAOUHSC_00972	Phage protein	3094620	2231610	3199620	1861160
Q2FZN7	Q2FZN7	Q2FZN7_STAA8	SAOUHSC_00963	lipoate--protein ligase	9087050	8375490	12653600	13218300
Q2FZN9	Q2FZN9	Q2FZN9_STAA8	SAOUHSC_00961	Competence protein ComK	80626.4	124498		133896
Q2FZP0	Q2FZP0	Q2FZP0_STAA8	SAOUHSC_00960	5'-Nucleotidase C-terminal domain-containing protein	2072070	2439990	1714800	1815530
Q2FZP2	Q2FZP2	HTRAL_STAA8	SAOUHSC_00958	Serine protease HtrA-like	7921380	6596040	6476940	6619810
Q2FZP3	Q2FZP3	Q2FZP3_STAA8	SAOUHSC_00957	TerC family protein	388696	759427	391696	257371
Q2FZP4	Q2FZP4	RF3_STAA8	prfC	Peptide chain release factor 3	8888950	9994620	10182400	9829370
Q2FZP6	Q2FZP6	MURE_STAA8	murE	UDP-N-acetylmuramoyl-L-alanyl-D-glutamate--L-lysine ligase	2428770	2234640	4040990	3832550
Q2FZP7	Q2FZP7	UGTP_STAA8	ugtP	Processive diacylglycerol beta-glucosyltransferase	321782	467229	835076	685425
Q2FZP9	Q2FZP9	Y951_STAA8	SAOUHSC_00951	Putative phosphoesterase SAOUHSC_00951	48401800	43717000	32382600	28542000
Q2FZQ2	Q2FZQ2	Q2FZQ2_STAA8	SAOUHSC_00948	AI-2E family transporter	2789080	3180170	2115420	2336510
Q2FZQ3	Q2FZQ3	FABI_STAA8	fabI	Enoyl-[acyl-carrier-protein] reductase [NADPH] FabI	31654400	30721700	51595400	51758600
Q2FZQ4	Q2FZQ4	Q2FZQ4_STAA8	SAOUHSC_00946	Sodium:proton antiporter	1866780	2215230	2497960	2704800
Q2FZQ5	Q2FZQ5	Q2FZQ5_STAA8	SAOUHSC_00945	Magnesium transporter MgtE	1369380	1919680	2071030	1732350
Q2FZQ7	Q2FZQ7	Q2FZQ7_STAA8	trpS	Tryptophan--tRNA ligase	8830320	8579730	8583860	10597300
Q2FZR3	Q2FZR3	Q2FZR3_STAA8	SAOUHSC_00927	Oligopeptide ABC transporter, substrate-binding protein, putative	982443	613927	1036020	1062400
Q2FZR9	Q2FZR9	Q2FZR9_STAA8	SAOUHSC_00921	3-oxoacyl-[acyl-carrier-protein] synthase 2	9942630	9375910	10807800	11630700
Q2FZS0	Q2FZS0	FABH_STAA8	fabH	Beta-ketoacyl-[acyl-carrier-protein] synthase III	10259000	11318100	9487740	10017100
Q2FZS2	Q2FZS2	Q2FZS2_STAA8	SAOUHSC_00918	Truncated MHC class II analog protein	2232160	2319420	4876040	4838000
Q2FZS3	Q2FZS3	Q2FZS3_STAA8	SAOUHSC_00917	YbhB/YbcL family Raf kinase inhibitor-like protein	859022	891531		406532
Q2FZS7	Q2FZS7	Q2FZS7_STAA8	SAOUHSC_00913	HTH lysR-type domain-containing protein		260250	60368.7
Q2FZS8	Q2FZS8	Q2FZS8_STAA8	clpB	Chaperone protein ClpB	17449300	15997900	35564100	36056400
Q2FZT1	Q2FZT1	Q2FZT1_STAA8	SAOUHSC_00909	Cof-type HAD-IIB family hydrolase	3092150	3951760	5532950	6276640
Q2FZT4	Q2FZT4	Y906_STAA8	SAOUHSC_00906	Uncharacterized protein SAOUHSC_00906	42292800	35082000	46331600	49384500
Q2FZT5	Q2FZT5	ADDA_STAA8	addA	ATP-dependent helicase/nuclease subunit A	1250170	1261780	1380770	1624010
Q2FZT6	Q2FZT6	ADDB_STAA8	addB	ATP-dependent helicase/deoxyribonuclease subunit B	576085	772046	1358160	1387470
Q2FZT7	Q2FZT7	Q2FZT7_STAA8	SAOUHSC_00903	Signal peptidase I	15632300	15266000	15794600	14973600
Q2FZT8	Q2FZT8	Q2FZT8_STAA8	SAOUHSC_00902	Signal peptidase I	209987	382159	371444	426539
Q2FZU0	Q2FZU0	G6PI_STAA8	pgi	Glucose-6-phosphate isomerase	65055900	64114500	33815100	42523400
Q2FZU1	Q2FZU1	ASSY_STAA8	argG	Argininosuccinate synthase	26460000	22209000	2583480	2867160
Q2FZU2	Q2FZU2	ARLY_STAA8	argH	Argininosuccinate lyase	1210090	1132350	184877	86861.5
Q2FZU3	Q2FZU3	Q2FZU3_STAA8	SAOUHSC_00897	GP-PDE domain-containing protein	4099070	3289890	4404310	4101360
Q2FZU5	Q2FZU5	Q2FZU5_STAA8	SAOUHSC_00895	Glutamate dehydrogenase	30601600	33900800	13704100	16772500
Q2FZU6	Q2FZU6	Q2FZU6_STAA8	rocD	Ornithine aminotransferase	1455780	1353480	2558070	2557150
Q2FZU7	Q2FZU7	Q2FZU7_STAA8	SAOUHSC_00893	FMN oxidoreductase, putative	1918210	2108830	3925700	3795640
Q2FZU8	Q2FZU8	Q2FZU8_STAA8	SAOUHSC_00892	Small ribosomal subunit protein bS1	4590430	4012570	2646760	2998950
Q2FZU9	Q2FZU9	PPI1_STAA8	SAOUHSC_00891	Putative peptidyl-prolyl cis-trans isomerase	14954000	13806900	11213500	12816700
Q2FZV0	Q2FZV0	Q2FZV0_STAA8	SAOUHSC_00890	Kinase	2865320	2342820	4093440	3377120
Q2FZV1	Q2FZV1	MNHA1_STAA8	mnhA1	Na(+)/H(+) antiporter subunit A1	2498350	2440220	1933380	2228680
Q2FZV3	Q2FZV3	MNHC1_STAA8	mnhC1	Na(+)/H(+) antiporter subunit C1	267613	230586	219708	189951
Q2FZV4	Q2FZV4	Q2FZV4_STAA8	SAOUHSC_00881	Thioesterase domain-containing protein	592458	528624	1007400	902743
Q2FZV5	Q2FZV5	Q2FZV5_STAA8	SAOUHSC_00880	Na+/H+ antiporter family protein	249118	149998	339308	219537
Q2FZV6	Q2FZV6	Q2FZV6_STAA8	SAOUHSC_00879	Probable cytosol aminopeptidase	3006920	2677950	1303350	1601820
Q2FZV7	Q2FZV7	NDH_STAA8	SAOUHSC_00878	Type II NADH:quinone oxidoreductase	58456300	55143600	56981200	62816600
Q2FZV8	Q2FZV8	Q2FZV8_STAA8	SAOUHSC_00877	FeS cluster biogenesis domain-containing protein	5738530	5203740	4924250	4071150
Q2FZW0	Q2FZW0	Q2FZW0_STAA8	SAOUHSC_00875	Type II NADH:quinone oxidoreductase	6541270	6054760	9938740	9736330
Q2FZW1	Q2FZW1	Q2FZW1_STAA8	SAOUHSC_00874	Disulfide oxidoreductase	1413750	1602840	2449630	2186540
Q2FZW2	Q2FZW2	Q2FZW2_STAA8	SAOUHSC_00873	NIF system FeS cluster assembly NifU C-terminal domain-containing protein	3301670	3041590	3075660	3352220
Q2FZW3	Q2FZW3	DLTD_STAA8	dltD	Protein DltD	27074200	27504800	22534900	24232900
Q2FZW4	Q2FZW4	DLTC_STAA8	dltC	D-alanyl carrier protein	6907490	5525780	9182330	10379900
Q2FZW5	Q2FZW5	Q2FZW5_STAA8	SAOUHSC_00870	Teichoic acid D-alanyltransferase	1444040	1156620	1520070	1392610
Q2FZW6	Q2FZW6	DLTA_STAA8	dltA	D-alanine--D-alanyl carrier protein ligase	7661260	7948320	13838700	13511100
Q2FZW9	Q2FZW9	Q2FZW9_STAA8	SAOUHSC_00866	D-isomer specific 2-hydroxyacid dehydrogenase, NAD binding domain protein	5145960	4340710	5455680	5061240
Q2FZX0	Q2FZX0	NAGD_STAA8	nagD	Acid sugar phosphatase	10488200	10278100	7049740	8260740
Q2FZX1	Q2FZX1	Q2FZX1_STAA8	SAOUHSC_00864	DUF86 domain-containing protein	1845920	1610930	1398930	1670410
Q2FZX2	Q2FZX2	Q2FZX2_STAA8	SAOUHSC_00863	Cytosolic protein	189346	205034	415832	301393
Q2FZX3	Q2FZX3	Q2FZX3_STAA8	SAOUHSC_00862	DUF1027 domain-containing protein	877235	1131700	1365670	1309110
Q2FZX4	Q2FZX4	LIPA_STAA8	lipA	Lipoyl synthase	9023580	9397600	11099300	12062000
Q2FZX5	Q2FZX5	Q2FZX5_STAA8	SAOUHSC_00860	5-nucleotidase family protein	1098700	1437700	2417020	2411580
Q2FZX7	Q2FZX7	Q2FZX7_STAA8	SAOUHSC_00858	DUF72 domain-containing protein	412665	446912	556728	424086
Q2FZX9	Q2FZX9	NMO_STAA8	SAOUHSC_00855	Probable nitronate monooxygenase	509662	353972	542503	529338
Q2FZY0	Q2FZY0	Q2FZY0_STAA8	SAOUHSC_00854	CNNM transmembrane domain-containing protein	1219970	739638	729994	827589
Q2FZY3	Q2FZY3	Y851_STAA8	SAOUHSC_00851	Iron-sulfur cluster assembly SufBD family protein SAOUHSC_00851	33735000	34283100	25310800	27884000
Q2FZY4	Q2FZY4	Q2FZY4_STAA8	SAOUHSC_00850	NIF system FeS cluster assembly NifU N-terminal domain-containing protein	3691190	2910380	3097640	3706510
Q2FZY5	Q2FZY5	Q2FZY5_STAA8	SAOUHSC_00849	Probable cysteine desulfurase	7156900	6392140	6088000	6084600
Q2FZY6	Q2FZY6	Q2FZY6_STAA8	SAOUHSC_00848	SUF system FeS cluster assembly SufBD N-terminal domain-containing protein	13071200	12872600	14683900	15164200
Q2FZY7	Q2FZY7	Q2FZY7_STAA8	SAOUHSC_00847	ABC transporter, ATP-binding protein, putative	26089900	28404800	35694000	38439100
Q2FZY9	Q2FZY9	Y845_STAA8	SAOUHSC_00845	UPF0337 protein SAOUHSC_00845	193984000	237665000	100213000	111283000
Q2FZZ0	Q2FZZ0	Q2FZZ0_STAA8	SAOUHSC_00844	Lipoprotein	1804020	1509510	3493720	4042250
Q2FZZ2	Q2FZZ2	METN2_STAA8	metN2	Methionine import ATP-binding protein MetN 2	738762		653744	489603
Q2FZZ3	Q2FZZ3	Q2FZZ3_STAA8	SAOUHSC_00841	Thioredoxin domain-containing protein	518418	1111700	480776	716291
Q2FZZ6	Q2FZZ6	Q2FZZ6_STAA8	SAOUHSC_00838	DUF1963 domain-containing protein	980532	946876	1400990	1296960
Q2FZZ8	Q2FZZ8	GCSH_STAA8	gcvH	Glycine cleavage system H protein	10005700	10853000	12214900	13672400
Q2FZZ9	Q2FZZ9	Q2FZZ9_STAA8	SAOUHSC_00835	Arsenate reductase	10660800	9521070	10408500	9205540
Q2G000	Q2G000	Q2G000_STAA8	SAOUHSC_00834	Thioredoxin, putative	12458100	15827100	9497080	12356000
Q2G001	Q2G001	Q2G001_STAA8	SAOUHSC_00833	Nitroreductase domain-containing protein	1020820	1292000	1258390	1221330
Q2G002	Q2G002	AROD_STAA8	aroD	3-dehydroquinate dehydratase	924983	934657	679969	764534
Q2G009	Q2G009	Q2G009_STAA8	SAOUHSC_00819	Cold shock protein CspA	35233800	31664700	11751600	13303200
Q2G010	Q2G010	Q2G010_STAA8	SAOUHSC_00818	Thermonuclease	4476260	5250420	5007020	3934850
Q2G012	Q2G012	EMP_STAA8	emp	Extracellular matrix protein-binding protein emp	2636430	2409650	1780710	1608900
Q2G015	Q2G015	CLFA_STAA8	clfA	Clumping factor A	11372600	11890400	8019730	8825330
Q2G016	Q2G016	Q2G016_STAA8	SAOUHSC_00811	N-acetyltransferase domain-containing protein	1907970	1012180	1454100	2029950
Q2G021	Q2G021	Q2G021_STAA8	SAOUHSC_00806	Uncharacterized protein	3413310	2608460	1128810	1220560
Q2G023	Q2G023	SSRP_STAA8	smpB	SsrA-binding protein	3169740	3299610	2662290	3048010
Q2G024	Q2G024	Q2G024_STAA8	rnr	Ribonuclease R	2981070	2900410	3085410	3208270
Q2G025	Q2G025	Q2G025_STAA8	SAOUHSC_00802	Carboxylesterase, putative	1704210	1504580	2580820	2602830
Q2G026	Q2G026	SECG_STAA8	SAOUHSC_00801	Protein translocase subunit SecG	2146530	2471420	2383110	2060140
Q2G027	Q2G027	Q2G027_STAA8	SAOUHSC_00800	DUF2127 domain-containing protein	1122410	987065	434812	664855
Q2G028	Q2G028	ENO_STAA8	eno	Enolase	64604900	53374200	44930900	44726400
Q2G029	Q2G029	Q2G029_STAA8	gpmI	2,3-bisphosphoglycerate-independent phosphoglycerate mutase	5475480	5160930	4080890	4063600
Q2G030	Q2G030	TPIS_STAA8	tpiA	Triosephosphate isomerase	21566700	19859200	11382500	13174600
Q2G031	Q2G031	PGK_STAA8	pgk	Phosphoglycerate kinase	23992100	21475800	24472100	25616200
Q2G032	Q2G032	Q2G032_STAA8	SAOUHSC_00795	Glyceraldehyde-3-phosphate dehydrogenase	146107000	124753000	139258000	165144000
Q2G033	Q2G033	Q2G033_STAA8	SAOUHSC_00794	Glycolytic operon regulator	481819	527532	1194700	938800
Q2G035	Q2G035	Y792_STAA8	SAOUHSC_00792	Epimerase family protein SAOUHSC_00792	7546390	7308960	4475710	5195790
Q2G036	Q2G036	CLPP_STAA8	clpP	ATP-dependent Clp protease proteolytic subunit	14407900	14275800	23923200	21887100
Q2G037	Q2G037	WHIA_STAA8	whiA	Probable cell division protein WhiA	1497370	1665970	2324250	1836380
Q2G038	Q2G038	Q2G038_STAA8	SAOUHSC_00788	Gluconeogenesis factor	1667540	1939570	1490670	2014270
Q2G039	Q2G039	Y787_STAA8	SAOUHSC_00787	Nucleotide-binding protein SAOUHSC_00787	6585260	6626090	5722640	5462710
Q2G041	Q2G041	Q2G041_STAA8	SAOUHSC_00785	Thioredoxin reductase	45656700	44680500	33874800	47288900
Q2G042	Q2G042	Q2G042_STAA8	SAOUHSC_00784	Tetratricopeptide repeat protein	1529860	2094370	1852160	1663630
Q2G044	Q2G044	LGT_STAA8	lgt	Phosphatidylglycerol--prolipoprotein diacylglyceryl transferase	8176800	9713940	6101510	7049310
Q2G045	Q2G045	HPRK_STAA8	hprK	HPr kinase/phosphorylase	5577670	5130580	4620660	4421420
Q2G046	Q2G046	Q2G046_STAA8	uvrA	UvrABC system protein A	3620210	3967270	3302770	3568740
Q2G047	Q2G047	Q2G047_STAA8	SAOUHSC_00779	UvrABC system protein B	5196900	5604370	4842910	5132820
Q2G050	Q2G050	Q2G050_STAA8	SAOUHSC_00776	Excinuclease ABC, B subunit	5572890	6572140	4990260	5381240
Q2G052	Q2G052	Q2G052_STAA8	prfB	Peptide chain release factor 2	2060760	1607970	2385120	2941260
Q2G055	Q2G055	HPF_STAA8	hpf	Ribosome hibernation promotion factor	30610200	27738600	26402300	23947200
Q2G058	Q2G058	Q2G058_STAA8	SAOUHSC_00764	DegV family protein	2205070	2596260	1639240	2215810
Q2G059	Q2G059	Q2G059_STAA8	SAOUHSC_00763	YigZ family protein	1419470	1539300	2942340	2304100
Q2G061	Q2G061	Y760_STAA8	SAOUHSC_00760	Uncharacterized membrane protein SAOUHSC_00760	5487370	6174170	4028290	6303890
Q2G062	Q2G062	Q2G062_STAA8	SAOUHSC_00759	Threonine/serine exporter-like N-terminal domain-containing protein	1071860	1464790	1247820	1325790
Q2G064	Q2G064	PEPT_STAA8	pepT	Peptidase T	4424200	3737860	2559950	3096990
Q2G065	Q2G065	Q2G065_STAA8	SAOUHSC_00756	Glycerate kinase	6830740	7314710	3749530	4634990
Q2G066	Q2G066	Q2G066_STAA8	SAOUHSC_00755	Bacillithiol system redox-active protein YtxJ	1502580	1535360	2705500	2220500
Q2G067	Q2G067	Q2G067_STAA8	SAOUHSC_00754	EMYY motif lipoprotein	473823	364844	436970	403866
Q2G069	Q2G069	MURB_STAA8	murB	UDP-N-acetylenolpyruvoylglucosamine reductase	6727850	7072750	9952000	9847320
Q2G070	Q2G070	Q2G070_STAA8	SAOUHSC_00751	CHY-type domain-containing protein			969122
Q2G071	Q2G071	Q2G071_STAA8	SAOUHSC_00749	Fe/B12 periplasmic-binding domain-containing protein	6914490	6978670	5165720	5697260
Q2G077	Q2G077	Q2G077_STAA8	SAOUHSC_00743	ribonucleoside-diphosphate reductase	11917800	11019900	10977200	14584200
Q2G078	Q2G078	Q2G078_STAA8	SAOUHSC_00742	Ribonucleoside-diphosphate reductase	16074100	17812400	16748300	18337800
Q2G080	Q2G080	Q2G080_STAA8	SAOUHSC_00740	EamA domain-containing protein	593894	719768	903247	956164
Q2G081	Q2G081	QUEF_STAA8	queF	NADPH-dependent 7-cyano-7-deazaguanine reductase	5534470	5625990	4355120	4587360
Q2G082	Q2G082	Q2G082_STAA8	SAOUHSC_00738	Major facilitator superfamily (MFS) profile domain-containing protein	585387	2120650	729208	436665
Q2G084	Q2G084	Y736_STAA8	SAOUHSC_00736	Putative lipid kinase SAOUHSC_00736	3385000	2845950	1934140	3383740
Q2G086	Q2G086	Q2G086_STAA8	SAOUHSC_00734	Putative 5'(3')-deoxyribonucleotidase	3955530	2555320	5359390	3449350
Q2G087	Q2G087	HIS8_STAA8	hisC	Histidinol-phosphate aminotransferase	1282810	1307980	1719040	2135670
Q2G088	Q2G088	Q2G088_STAA8	SAOUHSC_00732	Amino acid ABC transporter, permease protein, putative	3451830	3594910	3484820	3510100
Q2G089	Q2G089	Q2G089_STAA8	SAOUHSC_00731	ABC transporter domain protein	8373840	10596600	8698180	11323300
Q2G090	Q2G090	Q2G090_STAA8	SAOUHSC_00730	DNA helicase	498508	671295	1704070	1526850
Q2G091	Q2G091	Q2G091_STAA8	SAOUHSC_00729	ABC transporter, ATP-binding protein	1728550	1684770	1900460	1833780
Q2G093	Q2G093	LTAS_STAA8	ltaS	Lipoteichoic acid synthase	953823	1063700	2697500	2370300
Q2G094	Q2G094	Q2G094_STAA8	SAOUHSC_00727	Carboxyltransferase domain-containing protein	879064	835307	867258	755237
Q2G097	Q2G097	Q2G097_STAA8	SAOUHSC_00724	Chorismate binding enzyme, putative	796336	677753	1148030	1292660
Q2G098	Q2G098	Q2G098_STAA8	SAOUHSC_00723	Chorismate-utilising enzyme C-terminal domain-containing protein	680380	778538	299632	440348
Q2G099	Q2G099	Q2G099_STAA8	SAOUHSC_00722	Para-aminobenzoate synthase, glutamine amidotransferase, component II, putative		206673	241171	212990
Q2G0A0	Q2G0A0	Q2G0A0_STAA8	SAOUHSC_00705	Cys-tRNA(Pro)/Cys-tRNA(Cys) deacylase	2444090	2195630	2713860	2256820
Q2G0A3	Q2G0A3	Q2G0A3_STAA8	SAOUHSC_00702	PPC domain-containing protein	531113	455335	386077
Q2G0A6	Q2G0A6	Q2G0A6_STAA8	SAOUHSC_00699	Deoxyribodipyrimidine photolyase, putative	5750700	5455820	4605340	4474000
Q2G0A9	Q2G0A9	Q2G0A9_STAA8	SAOUHSC_00696	NADP-dependent oxidoreductase domain-containing protein	2306480	1649020	1727650	1955020
Q2G0B0	Q2G0B0	Q2G0B0_STAA8	SAOUHSC_00695	CobW C-terminal domain-containing protein	3052600	3389880	1640230	1884720
Q2G0B1	Q2G0B1	MGRA_STAA8	mgrA	HTH-type transcriptional regulator MgrA	7894270	8572100	10719000	11455500
Q2G0B2	Q2G0B2	Q2G0B2_STAA8	SAOUHSC_00693	Amino acid ABC transporter ATP-binding/permease protein	1261430	906057	923662	1085430
Q2G0B3	Q2G0B3	Q2G0B3_STAA8	SAOUHSC_00692	ABC transporter ATP-binding protein/permease	639610	557473	604509	764554
Q2G0B4	Q2G0B4	UPPP_STAA8	uppP	Undecaprenyl-diphosphatase	2092760	2603230	1429500	1583180
Q2G0B5	Q2G0B5	Q2G0B5_STAA8	SAOUHSC_00690	Uncharacterized protein	6350900	8282120	7152080	7445920
Q2G0B7	Q2G0B7	Q2G0B7_STAA8	SAOUHSC_00688	Cytokinin riboside 5'-monophosphate phosphoribohydrolase	13228100	12744600	6476620	9581810
Q2G0B8	Q2G0B8	Q2G0B8_STAA8	SAOUHSC_00687	N-acetyltransferase domain-containing protein	2243950	2162590	1752830	1776200
Q2G0B9	Q2G0B9	Q2G0B9_STAA8	SAOUHSC_00686	Uncharacterized protein	20925000	20131900	12591800	16055200
Q2G0C0	Q2G0C0	Q2G0C0_STAA8	SAOUHSC_00685	Lipoprotein	1368610	1694680	1693940	1599680
Q2G0C2	Q2G0C2	Q2G0C2_STAA8	SAOUHSC_00683	DUF1129 family protein	346980	392475	319107	498977
Q2G0C4	Q2G0C4	Q2G0C4_STAA8	SAOUHSC_00681	Major facilitator superfamily protein superfamily	1141020	1720130	1547870	1163830
Q2G0C6	Q2G0C6	Q2G0C6_STAA8	SAOUHSC_00679	HTH lysR-type domain-containing protein	4236820	3266880	3192770	4000240
Q2G0C7	Q2G0C7	Q2G0C7_STAA8	SAOUHSC_00678	DUF402 domain-containing protein	2764250	2818300	2217900	2307030
Q2G0D0	Q2G0D0	Y675_STAA8	SAOUHSC_00675	Probable transcriptional regulatory protein SAOUHSC_00675	13133700	12134300	10531800	11441500
Q2G0D1	Q2G0D1	SARX_STAA8	sarX	HTH-type transcriptional regulator SarX	934972	1351520	321091	467719
Q2G0D4	Q2G0D4	SSAAL_STAA8	SAOUHSC_00671	Probable autolysin SsaALP		140768	817367	827335
Q2G0D5	Q2G0D5	Q2G0D5_STAA8	SAOUHSC_00670	Inorganic phosphate transporter	3413570	4044030	3605140	2734030
Q2G0D6	Q2G0D6	Q2G0D6_STAA8	SAOUHSC_00669	DUF47 domain-containing protein	11050000	11880100	11910400	12326200
Q2G0D7	Q2G0D7	Q2G0D7_STAA8	SAOUHSC_00668	ABC transporter permease, putative	189411	123915	394511	234873
Q2G0D8	Q2G0D8	Q2G0D8_STAA8	SAOUHSC_00667	Putative hemin import ATP-binding protein HrtA	3450950	2923600	5244460	6634590
Q2G0D9	Q2G0D9	GRAS_STAA8	graS	Sensor histidine kinase GraS	994242	1780280	1648380	661126
Q2G0E0	Q2G0E0	GRAR_STAA8	graR	Response regulator protein GraR	2328550	2688690	3952120	3656900
Q2G0E1	Q2G0E1	GRAX_STAA8	graX	Auxiliary protein GraX	2185100	1807090	3571660	3273040
Q2G0E2	Q2G0E2	Q2G0E2_STAA8	SAOUHSC_00663	N-acetyltransferase domain-containing protein	1165110	508309	377502	640680
Q2G0E5	Q2G0E5	Q2G0E5_STAA8	SAOUHSC_00661	Alpha/beta hydrolase fold-3 domain-containing protein	1040850	1307470	1218810	1122410
Q2G0E6	Q2G0E6	Q2G0E6_STAA8	SAOUHSC_00660	Branched-chain amino acid transport system II carrier protein	506216	511313	318542	626166
Q2G0E7	Q2G0E7	Q2G0E7_STAA8	SAOUHSC_00659	Uncharacterized protein	6161580	4679000	4645760	6890410
Q2G0E8	Q2G0E8	Q2G0E8_STAA8	SAOUHSC_00658	phosphoenolpyruvate--glycerone phosphotransferase	4221030	8583290	4066660	4792460
Q2G0E9	Q2G0E9	Q2G0E9_STAA8	SAOUHSC_00656	DhaL domain-containing protein	10728700	10340600	16010000	13064300
Q2G0F0	Q2G0F0	Q2G0F0_STAA8	SAOUHSC_00619	AB hydrolase-1 domain-containing protein	1833700	1793970	2239770	2171910
Q2G0F1	Q2G0F1	Q2G0F1_STAA8	SAOUHSC_00618	Uncharacterized protein		138231	75402.9	100735
Q2G0F2	Q2G0F2	Q2G0F2_STAA8	SAOUHSC_00617	Uncharacterized protein	24948500	28325800	40833400	37673200
Q2G0F3	Q2G0F3	Q2G0F3_STAA8	SAOUHSC_00616	AB hydrolase-1 domain-containing protein	11567500	12598300	13555500	13639800
Q2G0F4	Q2G0F4	Q2G0F4_STAA8	SAOUHSC_00615	Haloacid dehalogenase-like hydrolase, putative	1423890	1736960	1306260	801739
Q2G0F6	Q2G0F6	Q2G0F6_STAA8	SAOUHSC_00613	Iron compound ABC transporter, substrate-binding protein, putative	3522980	3257590	2621300	2573550
Q2G0F8	Q2G0F8	SYR_STAA8	argS	Arginine--tRNA ligase	12396800	12093300	6686470	7463280
Q2G0F9	Q2G0F9	Q2G0F9_STAA8	SAOUHSC_00610	DUF1934 family protein	294401		443742
Q2G0G1	Q2G0G1	ADH_STAA8	adh	Alcohol dehydrogenase	354342000	295546000	83134500	118645000
Q2G0G2	Q2G0G2	Q2G0G2_STAA8	SAOUHSC_00607	Cytosolic protein	1708770	1694950	3052760	2679010
Q2G0G3	Q2G0G3	Q2G0G3_STAA8	SAOUHSC_00606	HD domain-containing protein	4873080	5518140	5255670	5701390
Q2G0G4	Q2G0G4	Q2G0G4_STAA8	SAOUHSC_00605	N-acetyltransferase domain-containing protein	2499240	2552970	9327180	8295320
Q2G0G5	Q2G0G5	Q2G0G5_STAA8	SAOUHSC_00604	FMN-dependent NADPH-azoreductase	6076210	6751560	6604010	6919550
Q2G0G6	Q2G0G6	Q2G0G6_STAA8	SAOUHSC_00603	NADP-dependent oxidoreductase domain-containing protein	4402940	4038330	5552420	5299580
Q2G0H5	Q2G0H5	Q2G0H5_STAA8	SAOUHSC_00591	DUF443 domain-containing protein	194751	194371		92785
Q2G0I0	Q2G0I0	Q2G0I0_STAA8	SAOUHSC_00585	DUF443 domain-containing protein	245334	488020	173282	209344
Q2G0I1	Q2G0I1	Q2G0I1_STAA8	SAOUHSC_00584	LXG domain-containing protein	1115750	1073110	852640	907106
Q2G0I3	Q2G0I3	Q2G0I3_STAA8	SAOUHSC_00582	Rrf2 family transcriptional regulator		44991.1
Q2G0I4	Q2G0I4	Q2G0I4_STAA8	SAOUHSC_00581	FAD-containing oxidoreductase	10070100	9006270	3947270	4888050
Q2G0I5	Q2G0I5	Y580_STAA8	SAOUHSC_00580	UPF0741 protein SAOUHSC_00580		395748	131312	218008
Q2G0I6	Q2G0I6	Q2G0I6_STAA8	SAOUHSC_00579	phosphomevalonate kinase	6245560	6245320	5035880	5638390
Q2G0I7	Q2G0I7	Q2G0I7_STAA8	SAOUHSC_00578	diphosphomevalonate decarboxylase	2068290	2340340	1636900	2634490
Q2G0I8	Q2G0I8	Q2G0I8_STAA8	SAOUHSC_00577	mevalonate kinase	3383370	3201010	3613620	3926820
Q2G0I9	Q2G0I9	LIPL_STAA8	lipL	Octanoyl-[GcvH]:protein N-octanoyltransferase	717145	816789	823559	739411
Q2G0J0	Q2G0J0	Q2G0J0_STAA8	SAOUHSC_00574	Phosphate acetyltransferase	39656500	36543800	23732000	26630400
Q2G0J1	Q2G0J1	CHDC_STAA8	chdC	Coproheme decarboxylase	11684400	13638600	8097210	10444500
Q2G0J4	Q2G0J4	Q2G0J4_STAA8	SAOUHSC_00569	APC family permease	3077660	2927310	2636990	2799440
Q2G0J5	Q2G0J5	Y567_STAA8	SAOUHSC_00567	UPF0382 membrane protein SAOUHSC_00567	293860	310863	595339	613915
Q2G0J6	Q2G0J6	Q2G0J6_STAA8	SAOUHSC_00565	YwdI family protein		162330	100988
Q2G0J7	Q2G0J7	UNG_STAA8	ung	Uracil-DNA glycosylase	2577480	2312140	2086350	2285920
Q2G0J8	Q2G0J8	Q2G0J8_STAA8	SAOUHSC_00562	pyridoxal kinase	6445140	6230560	11266400	11311900
Q2G0J9	Q2G0J9	Q2G0J9_STAA8	SAOUHSC_00561	Protein VraX			202891	197327
Q2G0K2	Q2G0K2	Q2G0K2_STAA8	SAOUHSC_00558	Putative acetyl-CoA C-acetyltransferase VraB	152953	293382	245426	325894
Q2G0K4	Q2G0K4	Q2G0K4_STAA8	SAOUHSC_00556	Putative proline/betaine transporter	809550	875680	831703	886966
Q2G0K6	Q2G0K6	Q2G0K6_STAA8	SAOUHSC_00554	SIS domain protein	4782150	4685210	3747750	4409160
Q2G0K7	Q2G0K7	HPS_STAA8	SAOUHSC_00553	3-hexulose-6-phosphate synthase	42419600	31081300	32711900	36006500
Q2G0K8	Q2G0K8	NAGB_STAA8	nagB	Glucosamine-6-phosphate deaminase	6202580	5952970	6511320	7112740
Q2G0K9	Q2G0K9	Q2G0K9_STAA8	SAOUHSC_00551	DUF1806 family protein	2474840	2241870	1360750	2174790
Q2G0L0	Q2G0L0	Q2G0L0_STAA8	SAOUHSC_00550	Bacillithiol biosynthesis deacetylase BshB2	3313980	2980830	2535830	3776080
Q2G0L1	Q2G0L1	GCH4_STAA8	folE2	GTP cyclohydrolase FolE2	6358390	6422320	6399680	6733190
Q2G0L2	Q2G0L2	Q2G0L2_STAA8	SAOUHSC_00548	Glycosyl transferase family 1 domain-containing protein	3980740	3843160	3470500	3489440
Q2G0L3	Q2G0L3	Q2G0L3_STAA8	SAOUHSC_00547	Glycosyl transferase family 1 domain-containing protein	2132130	2021510	1612910	1626420
Q2G0L4	Q2G0L4	SDRD_STAA8	sdrD	Serine-aspartate repeat-containing protein D	454107	317669	1025580	913453
Q2G0L7	Q2G0L7	AZO1_STAA8	azo1	FMN-dependent NADPH-azoreductase	3087320	3258360	2703190	2858910
Q2G0L8	Q2G0L8	Q2G0L8_STAA8	SAOUHSC_00542	Cof-type HAD-IIB family hydrolase	8746930	8544520	11672600	10761900
Q2G0L9	Q2G0L9	Q2G0L9_STAA8	tadA	tRNA-specific adenosine deaminase	541362	247936	274281	215163
Q2G0M0	Q2G0M0	Q2G0M0_STAA8	SAOUHSC_00540	Deoxynucleoside kinase domain-containing protein	1395490	1802700	1565260	1512350
Q2G0M1	Q2G0M1	Q2G0M1_STAA8	SAOUHSC_00539	Deoxynucleoside kinase domain-containing protein	5700040	5883990	4323780	4994300
Q2G0M2	Q2G0M2	Q2G0M2_STAA8	SAOUHSC_00538	Haloacid dehalogenase-like hydrolase, putative	4914470	5307950	8059230	7695250
Q2G0M4	Q2G0M4	Q2G0M4_STAA8	SAOUHSC_00536	Branched-chain-amino-acid aminotransferase	21850500	25654800	22475000	25580100
Q2G0M5	Q2G0M5	Y535_STAA8	SAOUHSC_00535	Uncharacterized epimerase/dehydratase SAOUHSC_00535	22511400	21702300	24496600	25068400
Q2G0M6	Q2G0M6	ARAB_STAA8	araB	Ribulokinase	6795540	6894570	4612250	4343500
Q2G0M7	Q2G0M7	HCHA_STAA8	hchA	Protein/nucleic acid deglycase HchA	22742600	21631100	12321900	12754700
Q2G0M8	Q2G0M8	Q2G0M8_STAA8	SAOUHSC_00532	Putative pyridoxal phosphate-dependent acyltransferase	28921200	28749400	20784500	24579900
Q2G0M9	Q2G0M9	Q2G0M9_STAA8	SAOUHSC_00531	Peptidase M20 dimerisation domain-containing protein	734439	673439	840069	843636
Q2G0N0	Q2G0N0	EFTU_STAA8	tuf	Elongation factor Tu	335624000	351448000	467692000	515219000
Q2G0N1	Q2G0N1	EFG_STAA8	fusA	Elongation factor G	174746000	163156000	243816000	252955000
Q2G0N5	Q2G0N5	RPOC_STAA8	rpoC	DNA-directed RNA polymerase subunit beta'	46198200	50472000	47671600	49962500
Q2G0N7	Q2G0N7	Q2G0N7_STAA8	SAOUHSC_00523	Methyltransferase small domain-containing protein	2071680	2205170	3003690	2497860
Q2G0N9	Q2G0N9	RL10_STAA8	rplJ	Large ribosomal subunit protein uL10	44512800	48092400	43424200	53346400
Q2G0P0	Q2G0P0	RL1_STAA8	rplA	Large ribosomal subunit protein uL1	76678300	65990700	140900000	133711000
Q2G0P2	Q2G0P2	NUSG_STAA8	nusG	Transcription termination/antitermination protein NusG	13120900	13519800	11761300	15061000
Q2G0P5	Q2G0P5;Q2FZS8	CLPC_STAA8	clpC	ATP-dependent Clp protease ATP-binding subunit ClpC	17351900	17822800	20437800	22889400
Q2G0P6	Q2G0P6	MCSB_STAA8	mcsB	Protein-arginine kinase	2436780	2504570	3087250	2976100
Q2G0P7	Q2G0P7	MCSA_STAA8	mcsA	Protein-arginine kinase activator protein	2155100	2187410	1438020	1964920
Q2G0P8	Q2G0P8	CTSR_STAA8	ctsR	Transcriptional regulator CtsR	5889130	6240550	5538300	6681810
Q2G0P9	Q2G0P9	Q2G0P9_STAA8	SAOUHSC_00501	NupC/NupG family nucleoside CNT transporter	7517550	5785830	3020080	4656610
Q2G0Q0	Q2G0Q0	PDXT_STAA8	pdxT	Pyridoxal 5'-phosphate synthase subunit PdxT	9910930	8990320	13276600	13106800
Q2G0Q1	Q2G0Q1	PDXS_STAA8	pdxS	Pyridoxal 5'-phosphate synthase subunit PdxS	25128300	23408700	24945700	24099200
Q2G0Q2	Q2G0Q2	Q2G0Q2_STAA8	SAOUHSC_00497	HTH gntR-type domain-containing protein	625688	521194	547960	288910
Q2G0Q3	Q2G0Q3	SYK_STAA8	lysS	Lysine--tRNA ligase	28198800	31774200	26459100	27357700
Q2G0Q5	Q2G0Q5	Q2G0Q5_STAA8	SAOUHSC_00491	2-amino-4-hydroxy-6-hydroxymethyldihydropteridine diphosphokinase	1130040	1028650	1987830	1719220
Q2G0Q6	Q2G0Q6	Q2G0Q6_STAA8	SAOUHSC_00490	7,8-dihydroneopterin aldolase	3225760	3084210	3224020	3446430
Q2G0Q7	Q2G0Q7	Q2G0Q7_STAA8	SAOUHSC_00489	Dihydropteroate synthase	3521070	3243380	2405850	2829760
Q2G0Q8	Q2G0Q8	Q2G0Q8_STAA8	SAOUHSC_00488	Cysteine synthase	46612800	49669600	40138900	39792800
Q2G0Q9	Q2G0Q9	HSLO_STAA8	hslO	33 kDa chaperonin	2614780	2941240	2860430	3191810
Q2G0R0	Q2G0R0	Q2G0R0_STAA8	ftsH	ATP-dependent zinc metalloprotease FtsH	10267300	10416300	15444100	14815900
Q2G0R1	Q2G0R1	Q2G0R1_STAA8	SAOUHSC_00485	Hypoxanthine phosphoribosyltransferase	23783000	23726300	29873600	34139700
Q2G0R2	Q2G0R2	Q2G0R2_STAA8	tilS	tRNA(Ile)-lysidine synthase	1240710	1358300	1409780	1291990
Q2G0R3	Q2G0R3	Q2G0R3_STAA8	SAOUHSC_00483	Small ribosomal subunit protein bS1	6535730	7399380	7524730	6640270
Q2G0R4	Q2G0R4	Q2G0R4_STAA8	SAOUHSC_00482	Septum formation initiator family protein	1036230	974828	1570190	1135370
Q2G0R5	Q2G0R5	Q2G0R5_STAA8	SAOUHSC_00481	RNA-binding S4 domain-containing protein	3314120	3267910	4674320	4450120
Q2G0R6	Q2G0R6	Q2G0R6_STAA8	SAOUHSC_00480	Nucleotide pyrophosphohydrolase	3864830	3956840	5288460	4026740
Q2G0R7	Q2G0R7	Q2G0R7_STAA8	SAOUHSC_00479	Polysaccharide biosynthesis protein C-terminal domain-containing protein	373324	425043	357455	321944
Q2G0R8	Q2G0R8	MFD_STAA8	mfd	Transcription-repair-coupling factor	4621870	4751840	3962090	4797400
Q2G0R9	Q2G0R9	PTH_STAA8	pth	Peptidyl-tRNA hydrolase	4602860	4775630	8828590	7781730
Q2G0S0	Q2G0S0	Q2G0S0_STAA8	rplY	Large ribosomal subunit protein bL25	155202000	164819000	188765000	205358000
Q2G0S2	Q2G0S2	Q2G0S2_STAA8	prs	Ribose-phosphate pyrophosphokinase	55544500	59023900	68310200	67420500
Q2G0S3	Q2G0S3	GLMU_STAA8	glmU	Bifunctional protein GlmU	4277410	4336700	3949350	4074690
Q2G0S5	Q2G0S5	SP5G_STAA8	spoVG	Putative septation protein SpoVG	34501900	30331300	16636600	23854600
Q2G0S6	Q2G0S6	Q2G0S6_STAA8	SAOUHSC_00468	RidA family protein	4870980	3964360	3232110	4689540
Q2G0S7	Q2G0S7	Q2G0S7_STAA8	SAOUHSC_00467	Pur operon repressor	14739300	14943700	14136700	15418600
Q2G0S8	Q2G0S8	ISPE_STAA8	SAOUHSC_00466	Putative 4-diphosphocytidyl-2-C-methyl-D-erythritol kinase	1006650	967358	1913930	1577060
Q2G0S9	Q2G0S9	Q2G0S9_STAA8	SAOUHSC_00465	Veg protein	626914	775374	1688510	1087840
Q2G0T0	Q2G0T0	RSMA_STAA8	rsmA	Ribosomal RNA small subunit methyltransferase A	3985360	4260190	4835320	4438420
Q2G0T1	Q2G0T1	RNM5_STAA8	rnmV	Ribonuclease M5	358382	132766	618786	611426
Q2G0T3	Q2G0T3	RECR_STAA8	recR	Recombination protein RecR	676683	594885	482629	1038150
Q2G0T4	Q2G0T4	Y444_STAA8	SAOUHSC_00444	Nucleoid-associated protein SAOUHSC_00444	52846600	44525000	47422300	57164400
Q2G0T5	Q2G0T5	Q2G0T5_STAA8	dnaX	DNA polymerase III subunit gamma/tau	2452830	2544370	4748640	4331970
Q2G0T6	Q2G0T6	Q2G0T6_STAA8	SAOUHSC_00441	N-acetyltransferase domain-containing protein	926103	923534	694267	744098
Q2G0T9	Q2G0T9	Q2G0T9_STAA8	SAOUHSC_00438	Alpha amylase family protein, putative	2198560	3046090	2387850	3198600
Q2G0U0	Q2G0U0	Q2G0U0_STAA8	SAOUHSC_00437	Uncharacterized protein	4936280	4565650	7856610	6244960
Q2G0U3	Q2G0U3	Q2G0U3_STAA8	SAOUHSC_00434	Transcriptional regulator, lysR family, putative	1467590	1405490	1499160	1648440
Q2G0U4	Q2G0U4	Q2G0U4_STAA8	SAOUHSC_00433	YibE/F family protein	539324	590935	700027	669184
Q2G0U7	Q2G0U7	Q2G0U7_STAA8	SAOUHSC_00429	MutT/nudix family protein, putative	1987960	2403120	2867600	2818020
Q2G0U8	Q2G0U8	Q2G0U8_STAA8	SAOUHSC_00428	Cytosolic protein	3252350	2839590	3960670	4464370
Q2G0U9	Q2G0U9	SLE1_STAA8	sle1	N-acetylmuramoyl-L-alanine amidase sle1	5796950	5326960	8383590	10005500
Q2G0V0	Q2G0V0	Q2G0V0_STAA8	SAOUHSC_00426	Lipoprotein	2508600	2491480	5346290	4524260
Q2G0V3	Q2G0V3	Q2G0V3_STAA8	SAOUHSC_00422	Trans-sulfuration enzyme family protein, putative	3256140	3861500	3582450	3360290
Q2G0V4	Q2G0V4	Q2G0V4_STAA8	SAOUHSC_00421	Tryptophan synthase beta chain-like PALP domain-containing protein	548565	361939	579910	742084
Q2G0V7	Q2G0V7	Q2G0V7_STAA8	SAOUHSC_00417	Serine aminopeptidase S33 domain-containing protein	3531770	3615000	3919730	3310010
Q2G0W0	Q2G0W0	Q2G0W0_STAA8	SAOUHSC_00414	Na+-translocating membrane potential-generating system MpsC domain-containing protein	1610000	1721570	1341540	1499690
Q2G0W1	Q2G0W1	DABA_STAA8	dabA	Probable inorganic carbon transporter subunit DabA	4247040	4062860	3378750	3723350
Q2G0W8	Q2G0W8	Q2G0W8_STAA8	SAOUHSC_00406	Cytosolic protein	568628	638980	1239350	1028020
Q2G0W9	Q2G0W9	Y405_STAA8	SAOUHSC_00405	Uncharacterized lipoprotein SAOUHSC_00405	6894860	4863700	4509220	5025080
Q2G0X5	Q2G0X5	Q2G0X5_STAA8	SAOUHSC_00398	Restriction modification system specificity subunit, putative	2242160	2093560	1318300	1118360
Q2G0X6	Q2G0X6	Q2G0X6_STAA8	SAOUHSC_00397	site-specific DNA-methyltransferase (adenine-specific)	1618210	2708030	1631930	2399940
Q2G0Y0	Q2G0Y0	Q2G0Y0_STAA8	SAOUHSC_00382	NAD(P)-binding domain-containing protein	2533900	2558920	1747450	1807780
Q2G0Y1	Q2G0Y1	Q2G0Y1_STAA8	SAOUHSC_00381	DUF1304 domain-containing protein	848828	829485	1165630	1598950
Q2G0Y5	Q2G0Y5	Q2G0Y5_STAA8	SAOUHSC_00376	Phage protein	62585.2	79484.5
Q2G0Y6	Q2G0Y6	GUAA_STAA8	guaA	GMP synthase [glutamine-hydrolyzing]	15817400	16790500	18374200	18244200
Q2G0Y7	Q2G0Y7	IMDH_STAA8	guaB	Inosine-5'-monophosphate dehydrogenase	24289400	23083100	34927400	36025000
Q2G0Y9	Q2G0Y9	XPT_STAA8	xpt	Xanthine phosphoribosyltransferase	2899950	3234220	4340260	4368500
Q2G0Z0	Q2G0Z0	Q2G0Z0_STAA8	SAOUHSC_00371	General stress protein 17M-like domain-containing protein	76181800	67161000	23457300	35483400
Q2G0Z1	Q2G0Z1	Q2G0Z1_STAA8	SAOUHSC_00370	Uncharacterized protein	2344830	2774460	2521850	2753600
Q2G0Z2	Q2G0Z2	Q2G0Z2_STAA8	SAOUHSC_00369	DNA-binding protein	11976200	11162400	10306600	10933500
Q2G0Z4	Q2G0Z4	Q2G0Z4_STAA8	SAOUHSC_00367	L-cystine uptake protein TcyP	5041380	7068300	1660580	1848890
Q2G0Z5	Q2G0Z5	NRFA_STAA8	nfrA	NADPH-dependent oxidoreductase	1672830	1847600	1446050	1308900
Q2G0Z9	Q2G0Z9	Q2G0Z9_STAA8	SAOUHSC_00362	NDxxF motif lipoprotein	4046040	2859310	3629110	3320420
Q2G101	Q2G101	Q2G101_STAA8	SAOUHSC_00359	phosphoglycerate mutase (2,3-diphosphoglycerate-dependent)	1997920	2331280	3804620	3539880
Q2G104	Q2G104	Q2G104_STAA8	SAOUHSC_00357	HTH cro/C1-type domain-containing protein	3992550	3319340	5259730	4417380
Q2G105	Q2G105	Q2G105_STAA8	SAOUHSC_00356	PepSY domain-containing protein	57955000	29920300	20426700	24115200
Q2G111	Q2G111	RS18_STAA8	rpsR	Small ribosomal subunit protein bS18	40105500	54703200	103285000	101476000
Q2G112	Q2G112	Q2G112_STAA8	SAOUHSC_00349	Single-stranded DNA-binding protein	12801700	10386700	18565700	16449400
Q2G113	Q2G113	RS6_STAA8	rpsF	Small ribosomal subunit protein bS6	39686300	43978700	36083600	42138500
Q2G115	Q2G115	Q2G115_STAA8	ychF	Ribosome-binding ATPase YchF	10716100	10480000	17080700	16195900
Q2G116	Q2G116	Q2G116_STAA8	SAOUHSC_00345	Cytosolic protein	372300	415211	449447	420522
Q2G117	Q2G117	Q2G117_STAA8	SAOUHSC_00344	Mechanosensitive ion channel family protein	5710960	4812040	6657890	6266000
Q2G118	Q2G118	Q2G118_STAA8	SAOUHSC_00342	Chromosome partioning protein, ParB family, putative	880269	910658	582267	696215
Q2G122	Q2G122	METE_STAA8	metE	5-methyltetrahydropteroyltriglutamate--homocysteine methyltransferase	558625	423175	252730	396137
Q2G123	Q2G123	Q2G123_STAA8	SAOUHSC_00337	Cyclase family protein	935582	1254390	411617	746592
Q2G124	Q2G124	THLA_STAA8	SAOUHSC_00336	Probable acetyl-CoA acyltransferase	4980000	4746290	2426130	3433440
Q2G132	Q2G132	Q2G132_STAA8	SAOUHSC_00324	Ribosomal-protein-serine acetyltransferase, putative	451519	516893	1077770	844792
Q2G135	Q2G135	Q2G135_STAA8	SAOUHSC_00320	FMN-dependent NADPH-azoreductase	6078320	7347360	4040780	4673140
Q2G136	Q2G136	Q2G136_STAA8	SAOUHSC_00319	Luciferase-like domain-containing protein	1573790	1316390	1264270	1463140
Q2G137	Q2G137	Q2G137_STAA8	SAOUHSC_00318	VOC domain-containing protein	143971	155343	173734	158690
Q2G138	Q2G138	Q2G138_STAA8	SAOUHSC_00317	Glycerol-3-phosphate transporter	4813960	5143450	2610420	2382510
Q2G141	Q2G141	Q2G141_STAA8	SAOUHSC_00314	HTH marR-type domain-containing protein	1432910	1475280	2704290	1749880
Q2G142	Q2G142	Q2G142_STAA8	SAOUHSC_00313	Uncharacterized protein	158310	138118
Q2G144	Q2G144	Q2G144_STAA8	SAOUHSC_00311	PTS EIIB type-2 domain-containing protein	1879590	2442810	1432980	1333130
Q2G146	Q2G146	Q2G146_STAA8	SAOUHSC_00309	3-beta hydroxysteroid dehydrogenase/isomerase domain-containing protein	4970150	4461730	5907930	5235020
Q2G147	Q2G147	Q2G147_STAA8	SAOUHSC_00308	lipoate--protein ligase	359144		268950	283390
Q2G150	Q2G150	Q2G150_STAA8	SAOUHSC_00305	Glycine cleavage system protein H	1226880	884199	1005420	773469
Q2G153	Q2G153	Q2G153_STAA8	SAOUHSC_00302	NADH:flavin oxidoreductase/NADH oxidase N-terminal domain-containing protein	673175	448681	611986	447758
Q2G155	Q2G155	LIP2_STAA8	lip2	Lipase 2	18739100	22891100	7045050	7966790
Q2G157	Q2G157	NANE_STAA8	nanE	Putative N-acetylmannosamine-6-phosphate 2-epimerase	776658	752510	1092950	1325140
Q2G159	Q2G159	Q2G159_STAA8	SAOUHSC_00296	ROK family protein	786979	759089	1255330	1270530
Q2G160	Q2G160	NANA_STAA8	nanA	N-acetylneuraminate lyase	2448170	2232060	541446	1250020
Q2G161	Q2G161	Q2G161_STAA8	SAOUHSC_00294	Na+/proline symporter	369609	502508
Q2G163	Q2G163	Q2G163_STAA8	psuG	Pseudouridine-5'-phosphate glycosidase	913804	700233	906666	471492
Q2G167	Q2G167	Q2G167_STAA8	SAOUHSC_00287	Putative hemin import ATP-binding protein HrtA	676684	722812	971974	823943
Q2G168	Q2G168	Q2G168_STAA8	SAOUHSC_00285	Putative hemin transport system permease protein HrtB	2636640	2719580	2363740	2290290
Q2G170	Q2G170	Q2G170_STAA8	SAOUHSC_00284	5'-nucleotidase, lipoprotein e(P4) family	205682000	241151000	131441000	130955000
Q2G184	Q2G184	ESSC_STAA8	essC	Type VII secretion system protein EssC	889808	1110390	405974	507071
Q2G185	Q2G185	ESSB_STAA8	essB	Type VII secretion system protein EssB	21965100	19143800	8384440	8585670
Q2G188	Q2G188	ESAA_STAA8	esaA	Type VII secretion system accessory factor EsaA	3613760	3055520	2685730	2816730
Q2G189	Q2G189	ESXA_STAA8	esxA	Type VII secretion system extracellular protein A	127717000	104105000	26192800	28532900
Q2G190	Q2G190	Q2G190_STAA8	SAOUHSC_00256	Peptidase C51 domain-containing protein	741814	858177	930706	705545
Q2G192	Q2G192	Q2G192_STAA8	SAOUHSC_00254	DUF5079 family protein	955416	1403390
Q2G193	Q2G193	Q2G193_STAA8	SAOUHSC_00253	Uncharacterized protein	5835740	5530190	4711180	4693480
Q2G194	Q2G194	Q2G194_STAA8	SAOUHSC_00251	ABC-2 type transporter transmembrane domain-containing protein	912544	2050680	2565330	1508810
Q2G196	Q2G196	Q2G196_STAA8	SAOUHSC_00249	ABC transporter domain-containing protein	2541220	1681310	1842140
Q2G1A1	Q2G1A1	Q2G1A1_STAA8	SAOUHSC_00244	Uncharacterized protein	5066650	5557890		3311790
Q2G1A3	Q2G1A3	Q2G1A3_STAA8	SAOUHSC_00242	HTH lacI-type domain-containing protein	513203	356244	393902	424124
Q2G1A4	Q2G1A4	Q2G1A4_STAA8	SAOUHSC_00241	Ribose transporter RbsU	688761	451995	602930	411728
Q2G1A6	Q2G1A6	Q2G1A6_STAA8	rbsK	Ribokinase	3901340	3493270	3979100	4580720
Q2G1A8	Q2G1A8	Q2G1A8_STAA8	SAOUHSC_00237	Methyltransferase domain-containing protein		391837	256094
Q2G1A9	Q2G1A9	Q2G1A9_STAA8	SAOUHSC_00236	6-phospho-beta-glucosidase, putative	1803680	1802630	1411460	1531790
Q2G1B1	Q2G1B1	Q2G1B1_STAA8	SAOUHSC_00234	HTH gntR-type domain-containing protein	662516	422799		200317
Q2G1B7	Q2G1B7	Q2G1B7_STAA8	SAOUHSC_00228	Glycosyltransferase family 2 protein	13718000	14303200	15543200	15344200
Q2G1B8	Q2G1B8	TARL_STAA8	tarL	Teichoic acid ribitol-phosphate polymerase TarL	9770830	8657880	8944300	9805160
Q2G1B9	Q2G1B9	TARJ1_STAA8	tarJ	Ribulose-5-phosphate reductase 1	10185800	10507600	8259790	10021300
Q2G1C0	Q2G1C0	TARI1_STAA8	tarI	Ribitol-5-phosphate cytidylyltransferase 1	24049100	23778500	18754700	23529800
Q2G1C1	Q2G1C1	TARF_STAA8	tarF	Teichoic acid glycerol-phosphate transferase	1653120	1799770	1676610	1745820
Q2G1C2	Q2G1C2	TARK_STAA8	tarK	Teichoic acid ribitol-phosphate polymerase TarK	8313760	8602090	3698060	3686250
Q2G1C4	Q2G1C4	TARJ2_STAA8	tarJ'	Ribulose-5-phosphate reductase 2	370265	412133
Q2G1C5	Q2G1C5	Q2G1C5_STAA8	SAOUHSC_00200	Membrane protein, putative	317120	163718		125520
Q2G1C7	Q2G1C7	Q2G1C7_STAA8	SAOUHSC_00198	Putative long chain fatty acid-CoA ligase VraA			2082970	1209540
Q2G1C8	Q2G1C8	Q2G1C8_STAA8	SAOUHSC_00197	Glutaryl-CoA dehydrogenase	995538	1179260	3701460	2477650
Q2G1C9	Q2G1C9	Q2G1C9_STAA8	SAOUHSC_00196	enoyl-CoA hydratase	1020030	1270620	1861040	1632210
Q2G1D0	Q2G1D0	Q2G1D0_STAA8	SAOUHSC_00195	Probable acetyl-CoA acyltransferase	567548		740702	1303940
Q2G1D3	Q2G1D3	Q2G1D3_STAA8	SAOUHSC_00192	Coagulase			4780910	4359490
Q2G1D7	Q2G1D7	PFLA_STAA8	pflA	Pyruvate formate-lyase-activating enzyme	8813540	8827420	5418600	6970270
Q2G1D8	Q2G1D8	PFLB_STAA8	pflB	Formate acetyltransferase	623999000	715490000	197395000	233542000
Q2G1D9	Q2G1D9	Q2G1D9_STAA8	SAOUHSC_00186	Lipoprotein, putative	1421420	1335650		746706
Q2G1E0	Q2G1E0	HPTS_STAA8	hptS	Sensor protein kinase HptS	698572	709077	1085300	335297
Q2G1E1	Q2G1E1	HPTR_STAA8	hptR	Transcriptional regulatory protein HptR	1803530	1652530	1176340	1251300
Q2G1E2	Q2G1E2	Q2G1E2_STAA8	SAOUHSC_00183	Membrane protein, putative	3708270	3759030	1550390	1510830
Q2G1E3	Q2G1E3	Q2G1E3_STAA8	SAOUHSC_00182	Isoprenylcysteine carboxyl methyltransferase family protein	4568910	4554540	5167380	5684570
Q2G1E4	Q2G1E4	Q2G1E4_STAA8	SAOUHSC_00181	Xylose isomerase-like TIM barrel domain-containing protein	1847620	1750210	1489500	2292540
Q2G1E5	Q2G1E5	Q2G1E5_STAA8	SAOUHSC_00180	Gfo/Idh/MocA family oxidoreductase	3959400	4208040	2867750	3762330
Q2G1E6	Q2G1E6	Q2G1E6_STAA8	SAOUHSC_00179	Gfo/Idh/MocA family oxidoreductase	6423930	5638850	4541420	3915320
Q2G1E7	Q2G1E7	Q2G1E7_STAA8	SAOUHSC_00178	Maltose ABC transporter, permease protein	5631470	6262020	860390	2200430
Q2G1E8	Q2G1E8	Q2G1E8_STAA8	SAOUHSC_00177	Maltose/maltodextrin transport system permease protein	2221340	1962640	565295	614234
Q2G1E9	Q2G1E9	Q2G1E9_STAA8	SAOUHSC_00176	Maltodextrin-binding protein	14395800	12732500	4543350	4597010
Q2G1F0	Q2G1F0	Q2G1F0_STAA8	SAOUHSC_00175	Multiple sugar-binding transport ATP-binding protein, putative	15861800	15038400	6102600	6935320
Q2G1F1	Q2G1F1	Q2G1F1_STAA8	SAOUHSC_00174	lysostaphin	150303	159192	345736	279366
Q2G1F2	Q2G1F2	AZOR_STAA8	azoR	FMN-dependent NADH:quinone oxidoreductase	652405	550766	728945	681623
Q2G1F8	Q2G1F8	Q2G1F8_STAA8	SAOUHSC_00167	Peptide ABC transporter, ATP-binding protein, putative	408855	339417	239212	237889
Q2G1G2	Q2G1G2	Q2G1G2_STAA8	SAOUHSC_00162	Type I restriction enzyme endonuclease subunit	4108630	3897020	2035450	3093600
Q2G1G4	Q2G1G4	Q2G1G4_STAA8	SAOUHSC_00160	MurR/RpiR family transcriptional regulator	10116300	11472300	2881760	2975950
Q2G1G5	Q2G1G5	PTXBC_STAA8	SAOUHSC_00158	PTS system MurNAc-GlcNAc-specific EIIBC component	50929200	57353800	9747080	11849600
Q2G1G6	Q2G1G6	MURQ_STAA8	murQ	N-acetylmuramic acid 6-phosphate etherase	4648110	4435460	2540970	2522990
Q2G1G7	Q2G1G7	Q2G1G7_STAA8	SAOUHSC_00156	DUF871 domain-containing protein	6553730	6419360	3660580	3831230
Q2G1G8	Q2G1G8	PTG3C_STAA8	ptsG	PTS system glucose-specific EIICBA component	13968000	14864200	20084900	20486200
Q2G1H0	Q2G1H0	Q2G1H0_STAA8	SAOUHSC_00153	Indolepyruvate decarboxylase, putative	18876700	20558300	17536900	16873200
Q2G1H1	Q2G1H1	Q2G1H1_STAA8	SAOUHSC_00152	Isochorismatase-like domain-containing protein	708768	695948	530104	365735
Q2G1H2	Q2G1H2	Q2G1H2_STAA8	SAOUHSC_00151	Branched-chain amino acid transport system carrier protein	417479	488973	301181	489477
Q2G1H7	Q2G1H7	Q2G1H7_STAA8	SAOUHSC_00146	DUF1440 domain-containing protein	273691	372503
Q2G1H9	Q2G1H9	Q2G1H9_STAA8	SAOUHSC_00144	Putative long chain fatty acid-CoA ligase VraA	1760170	1798080	878407	847681
Q2G1I1	Q2G1I1	Q2G1I1_STAA8	SAOUHSC_00142	Formate dehydrogenase	167540	100572	76073.8
Q2G1I2	Q2G1I2	Q2G1I2_STAA8	SAOUHSC_00141	Na+-translocating membrane potential-generating system MpsC domain-containing protein	2515550	3346220	3376040	3319470
Q2G1I3	Q2G1I3	Q2G1I3_STAA8	SAOUHSC_00139	Acyl-CoA dehydrogenase	1669060	1499050	1264500	864168
Q2G1I7	Q2G1I7	Q2G1I7_STAA8	SAOUHSC_00135	DUF4242 domain-containing protein	1838980	1867380	1762970	1531030
Q2G1I8	Q2G1I8	Q2G1I8_STAA8	SAOUHSC_00134	Uncharacterized protein	220674	153334
Q2G1J0	Q2G1J0	ALDA_STAA8	aldA	Putative aldehyde dehydrogenase AldA	14576600	14190100	34984800	30970800
Q2G1J2	Q2G1J2	HDOX2_STAA8	isdI	Heme oxygenase (staphylobilin-producing) 2	874285	820138	373267	467137
Q2G1J3	Q2G1J3	Q2G1J3_STAA8	SAOUHSC_00129	UDP-N-acetylglucosamine 2-epimerase (non-hydrolyzing)	2887860	2357280	4748950	4527370
Q2G1J4	Q2G1J4	Q2G1J4_STAA8	SAOUHSC_00128	Cap5O protein/UDP-N-acetyl-D-mannosaminuronic acid dehydrogenase	3158610	2719640	3159540	3344730
Q2G1J5	Q2G1J5	Q2G1J5_STAA8	SAOUHSC_00127	Cap5N protein/UDP-glucose 4-epimerase, putative	7964670	8091380	11493400	10650200
Q2G1J6	Q2G1J6	Q2G1J6_STAA8	SAOUHSC_00126	Capsular polysaccharide biosynthesis protein Cap8M	7021420	6302180	5987170	8094430
Q2G1J7	Q2G1J7	Q2G1J7_STAA8	SAOUHSC_00125	Cap5L protein/glycosyltransferase, putative	2463870	2276830	3030320	3571460
Q2G1K2	Q2G1K2	Q2G1K2_STAA8	SAOUHSC_00120	UDP-N-acetylglucosamine 2-epimerase	3173420	3241080	4527870	4687510
Q2G1K3	Q2G1K3	Q2G1K3_STAA8	SAOUHSC_00119	Capsular polysaccharide synthesis enzyme Cap8F	2678970	2619770	2635990	2716140
Q2G1K4	Q2G1K4	Q2G1K4_STAA8	SAOUHSC_00118	UDP-glucose 4-epimerase	4083520	3689210	6514110	7104760
Q2G1K5	Q2G1K5	Q2G1K5_STAA8	SAOUHSC_00117	Capsular polysaccharide biosynthesis protein Cap5D, putative	1912430	1725550	3289010	3699320
Q2G1K6	Q2G1K6	Q2G1K6_STAA8	SAOUHSC_00116	Tyrosine-protein phosphatase	582117	711797	675835	833738
Q2G1K7	Q2G1K7	Q2G1K7_STAA8	SAOUHSC_00115	non-specific protein-tyrosine kinase	3659980	3518180	3498760	4104090
Q2G1K8	Q2G1K8	Q2G1K8_STAA8	SAOUHSC_00114	Capsular polysaccharide biosynthesis protein, putative	2555780	1843150	2842380	2936560
Q2G1K9	Q2G1K9	Q2G1K9_STAA8	SAOUHSC_00113	Aldehyde-alcohol dehydrogenase	43218300	44529800	27436500	35123700
Q2G1L3	Q2G1L3	Q2G1L3_STAA8	SAOUHSC_00109	Replication initiation protein, putative	767171	891997	538859	549280
Q2G1L5	Q2G1L5	Q2G1L5_STAA8	SAOUHSC_00107	Bifunctional metallophosphatase/5'-nucleotidase	668847	496029	307276
Q2G1L7	Q2G1L7	Q2G1L7_STAA8	SAOUHSC_00105	Phosphonate ABC transporter, substrate-binding protein, putative	1094590	916703	373813	487039
Q2G1M1	Q2G1M1	Q2G1M1_STAA8	SAOUHSC_00086	Diacetyl reductase [(S)-acetoin forming]	17273400	17326600	8858750	9929830
Q2G1N2	Q2G1N2	SBNB_STAA8	sbnB	N-((2S)-2-amino-2-carboxyethyl)-L-glutamate dehydrogenase	198829	253363	252905	266606
Q2G1N4	Q2G1N4	Q2G1N4_STAA8	SAOUHSC_00074	Periplasmic binding protein, putative	3410710	3538280	3820310	3354140
Q2G1N7	Q2G1N7	SARS_STAA8	sarS	HTH-type transcriptional regulator SarS	4309210	5644940	3055400	3118430
Q2G1N9	Q2G1N9	Q2G1N9_STAA8	SAOUHSC_00067	L-lactate permease	2009230	1908840	1092010	1450450
Q2G1P3	Q2G1P3	Q2G1P3_STAA8	SAOUHSC_00061	Oleate hydratase	4633440	4683280	4271930	5005660
Q2G1P4	Q2G1P4	Q2G1P4_STAA8	SAOUHSC_00060	PhoU domain-containing protein	1158000	996327	1063040	1114760
Q2G1P5	Q2G1P5	Q2G1P5_STAA8	SAOUHSC_00058	Quinolone resistance protein NorB	433766	514522	384590	328368
Q2G1P6	Q2G1P6	Q2G1P6_STAA8	SAOUHSC_00057	Peptidase M20 dimerisation domain-containing protein	1360970	1314720	1284570	945396
Q2G1P7	Q2G1P7	Q2G1P7_STAA8	SAOUHSC_00056	HTH araC/xylS-type domain-containing protein	358740	377767		377698
Q2G1P8	Q2G1P9;Q2G1Q1;Q2G1P8	Y055_STAA8	SAOUHSC_00055	Uncharacterized lipoprotein SAOUHSC_00055	1439860	961502	694549	559144
Q2G1Q4	Q2G1Q4	Q2G1Q4_STAA8	SAOUHSC_00049	DNA2/NAM7 helicase-like C-terminal domain-containing protein	1409330	1554240	1074530	1045630
Q2G1Q7	Q2G1Q7	Q2G1Q7_STAA8	SAOUHSC_00045	DUF4865 family protein		5366980	5301970	5508760
Q2G1R3	Q2G1R3	Q2G1R3_STAA8	SAOUHSC_00039	tRNA-dihydrouridine synthase	1818650	1591840	1624820	1804790
Q2G1R9	Q2G1R9	Q2G1R9_STAA8	metG	Methionine--tRNA ligase	101426000	95042900	63897200	69682100
Q2G1S1	Q2G1S1	Q2G1S1_STAA8	rsmI	Ribosomal RNA small subunit methyltransferase I	2364370	2413470	3340310	3114260
Q2G1S2	Q2G1S2	Q2G1S2_STAA8	SAOUHSC_00462	TatD family deoxyribonuclease	2493700	2678310	2302030	3117210
Q2G1S3	Q2G1S3	Q2G1S3_STAA8	purA	Adenylosuccinate synthetase	21963400	24079000	10251400	12285400
Q2G1S4	Q2G1S4	Q2G1S4_STAA8	SAOUHSC_00018	Replicative DNA helicase	3031380	2902950	5665160	5312540
Q2G1T1	Q2G1T1	Q2G1T1_STAA8	SAOUHSC_00827	Histidine phosphatase family protein	3105830	3238050	1704720	2697680
Q2G1T3	Q2G1T3	OHRL_STAA8	SAOUHSC_00831	Organic hydroperoxide resistance protein-like	13554500	10395200	13293500	12904300
Q2G1T4	Q2G1T4	Q2G1T4_STAA8	SAOUHSC_00830	N-acetyltransferase domain-containing protein	2224890	1840540	1842140	649094
Q2G1T6	Q2G1T6	GTAB_STAA8	gtaB	UTP--glucose-1-phosphate uridylyltransferase	3019790	3040270	3316900	3116530
Q2G1T9	Q2G1T9	RPOZ_STAA8	rpoZ	DNA-directed RNA polymerase subunit omega	18052200	18620100	12431000	14115200
Q2G1U0	Q2G1U0	KGUA_STAA8	gmk	Guanylate kinase	3485820	3423150	4454390	5394900
Q2G1U1	Q2G1U1	Q2G1U1_STAA8	rqcH	Rqc2 homolog RqcH	5811660	6025110	7721880	8036570
Q2G1U2	Q2G1U2	Q2G1U2_STAA8	SAOUHSC_01174	PhnB-like domain-containing protein	2917610	3074060	3097980	2591070
Q2G1U3	Q2G1U3	Q2G1U3_STAA8	SAOUHSC_00937	Oligoendopeptidase F	12650200	14249900	10460600	12776100
Q2G1U5	Q2G1U5	MECA_STAA8	mecA	Adapter protein MecA	601435	527134	910320	741877
Q2G1U6	Q2G1U6	SPX_STAA8	spx	Global transcriptional regulator Spx	5601010	5002740	4383660	3767790
Q2G1U8	Q2G1U8	Q2G1U8_STAA8	SAOUHSC_02690	ZinT domain-containing protein	4879560	4199840	3586990	3703210
Q2G1U9	Q2G1U9	Q2G1U9_STAA8	SAOUHSC_02689	Activator of Hsp90 ATPase homologue 1-like C-terminal domain-containing protein	596331	615615	1471700	1476120
Q2G1V0	Q2G1V0	Q2G1V0_STAA8	SAOUHSC_02687	Formate/nitrite transporter, putative	1463670	875395	420268	391926
Q2G1V1	Q2G1V1	Q2G1V1_STAA8	SAOUHSC_02686	N-acetyltransferase domain-containing protein	1233190	1268200	1173230	1271870
Q2G1V4	Q2G1V4	Q2G1V4_STAA8	SAOUHSC_00333	ABC transporter, ATP-binding protein, putative	8611740	10604300	4078380	4516050
Q2G1V6	Q2G1V6	Q2G1V6_STAA8	SAOUHSC_00334	ABC-2 transporter permease	3181410	3237850	949126	1648460
Q2G1V7	Q2G1V7	Q2G1V7_STAA8	SAOUHSC_00331	HTH cro/C1-type domain-containing protein	1527430	983774	1314300	1309200
Q2G1W0	Q2G1W0	Q2G1W0_STAA8	SAOUHSC_02574	Opine dehydrogenase domain-containing protein	18041800	17928800	18960900	18113400
Q2G1W1	Q2G1W1	Q2G1W1_STAA8	SAOUHSC_02576	Secretory antigen SsaA, putative	1042730	1455030	14037900	13671500
Q2G1W2	Q2G1W2	PCKA_STAA8	pckA	Phosphoenolpyruvate carboxykinase (ATP)	31142000	36261100	33038100	34855100
Q2G1W3	Q2G1W3	Q2G1W3_STAA8	SAOUHSC_01911	Transposase, IS200 family		244398	398931	291317
Q2G1W4	Q2G1W4	METK_STAA8	metK	S-adenosylmethionine synthase	7739550	8689400	16983100	15643700
Q2G1W5	Q2G1W5	Q2G1W5_STAA8	SAOUHSC_01908	NERD domain-containing protein	29709200	27215300	26959200	30060100
Q2G1X0	Q2G1X0	HLA_STAA8	hly	Alpha-hemolysin	4252460	4357090	702395	752433
Q2G1X1	Q2G1X1	Q2G1X1_STAA8	SAOUHSC_01120	Phage protein	5926660	4738270	1936590	2353060
Q2G1X3	Q2G1X3	Q2G1X3_STAA8	SAOUHSC_01119	DUF4044 domain-containing protein	1288660	1546620	493724	537960
Q2G1X5	Q2G1X5	Q2G1X5_STAA8	SAOUHSC_00720	6-carboxy-5,6,7,8-tetrahydropterin synthase	245539	274369	171560	211164
Q2G1X6	Q2G1X6	QUEC_STAA8	queC	7-cyano-7-deazaguanine synthase	246855	272558	317551	267815
Q2G1X7	Q2G1X7	Q2G1X7_STAA8	queE	7-carboxy-7-deazaguanine synthase	503812	308404	602280	398750
Q2G1Y0	Q2G1Y0	DNLJ_STAA8	ligA	DNA ligase	2980060	3004910	5703340	5608700
Q2G1Y1	Q2G1Y1	Q2G1Y1_STAA8	SAOUHSC_02125	His repressor	718281	729426	1063090	982450
Q2G1Y5	Q2G1Y5	LDH2_STAA8	ldh2	L-lactate dehydrogenase 2	260808000	257651000	82702600	104008000
Q2G1Y6	Q2G1Y6	Q2G1Y6_STAA8	bipA	Large ribosomal subunit assembly factor BipA	10185400	10459000	19575900	18985900
Q2G1Y7	Q2G1Y7	Q2G1Y7_STAA8	SAOUHSC_01061	Uncharacterized protein	2791650	3101210	3618560	2867850
Q2G1Z0	Q2G1Z0	Q2G1Z0_STAA8	SAOUHSC_00655	DhaK domain-containing protein	9915510	8757610	7234720	7423800
Q2G1Z3	Q2G1Z3	Q2G1Z3_STAA8	SAOUHSC_00652	Iron compound ABC transporter, ATP-binding protein	635719	537937	997905	1131070
Q2G1Z4	Q2G1Z4	SYP_STAA8	proS	Proline--tRNA ligase	15213600	16135100	36876500	34129700
Q2G1Z5	Q2G1Z5	Q2G1Z5_STAA8	SAOUHSC_01239	Zinc metalloprotease	12797800	13807000	14200800	15532600
Q2G1Z6	Q2G1Z6	Q2G1Z6_STAA8	SAOUHSC_01238	Phosphatidate cytidylyltransferase	2885530	2731370	1772970	2507350
Q2G1Z7	Q2G1Z7	Q2G1Z7_STAA8	SAOUHSC_01237	Isoprenyl transferase	3535580	3522100	3608930	3273770
Q2G1Z8	Q2G1Z8	DPO3_STAA8	polC	DNA polymerase III PolC-type	4069520	3831000	4415290	4485340
Q2G1Z9	Q2G1Z9	NADK_STAA8	nadK	NAD kinase	6161240	7037060	4161840	4668510
Q2G200	Q2G200	Y941_STAA8	SAOUHSC_00941	UPF0738 protein SAOUHSC_00941	5587640	5827770	8530840	10539000
Q2G201	Q2G201	Q2G201_STAA8	SAOUHSC_00940	CYTH domain-containing protein	2091990	2461160	2622620	2845830
Q2G203	Q2G203	SPXH_STAA8	spxH	ClpXP adapter protein SpxH	1333990	2214680	2130120	1855350
Q2G204	Q2G204	Q2G204_STAA8	SAOUHSC_00942	GTP pyrophosphokinase, putative	1607680	1770930	1963030	2011710
Q2G205	Q2G205	Q2G205_STAA8	SAOUHSC_02808	Gluconate kinase	1319650	1131140		959725
Q2G206	Q2G206	Q2G206_STAA8	SAOUHSC_02806	Gluconate permease, putative	1366600	1276490	995431	1384980
Q2G208	Q2G208	Q2G208_STAA8	SAOUHSC_02809	Gluconate operon transcriptional repressor, putative	332799	448996	491029	613677
Q2G210	Q2G210	MNHE2_STAA8	mnhE2	Putative antiporter subunit mnhE2	329968	344085	391253
Q2G217	Q2G217	Q2G217_STAA8	SAOUHSC_00211	Inosine/uridine-preferring nucleoside hydrolase domain-containing protein	1194450	1081120	234424	750497
Q2G218	Q2G218	LDH1_STAA8	ldh1	L-lactate dehydrogenase 1	52044600	50110200	19513100	23336500
Q2G219	Q2G219	Q2G219_STAA8	SAOUHSC_00209	PTS system, glucose-specific IIBC component, putative	239761	226227
Q2G220	Q2G220	Q2G220_STAA8	SAOUHSC_02980	Isochorismatase-like domain-containing protein	5226930	5229910	3600820	4259420
Q2G221	Q2G221	Q2G221_STAA8	SAOUHSC_02978	Phage infection protein, putative	5756460	5273830	4680800	4393340
Q2G222	Q2G222	Y2979_STAA8	SAOUHSC_02979	N-acetylmuramoyl-L-alanine amidase domain-containing protein SAOUHSC_02979	546886	292770	2351980	2612000
Q2G223	Q2G223	Q2G223_STAA8	SAOUHSC_02976	Mannose-6-phosphate isomerase	1991370	1975330	2350140	2489570
Q2G224	Q2G224	Q2G224_STAA8	deoC	Deoxyribose-phosphate aldolase	31378500	32216300	13219900	15585200
Q2G227	Q2G227	DEOB_STAA8	deoB	Phosphopentomutase	14877200	13187300	8921650	9813010
Q2G228	Q2G228	Q2G228_STAA8	deoD	Purine nucleoside phosphorylase DeoD-type	322693	333897	433245	556329
Q2G229	Q2G229	Q2G229_STAA8	SAOUHSC_00452	Protein from nitrogen regulatory protein P-II (GLNB) family	6709890	5531500	6708570	8068310
Q2G230	Q2G230	KTHY_STAA8	tmk	Thymidylate kinase	5510830	5267650	7394050	7992880
Q2G232	Q2G232	Q2G232_STAA8	SAOUHSC_00450	Orn/Lys/Arg decarboxylase, putative	478820	673099	267511	480138
Q2G233	Q2G233	Q2G233_STAA8	SAOUHSC_02135	prephenate dehydratase	700604	732692	787449	729566
Q2G234	Q2G234	Q2G234_STAA8	SAOUHSC_02134	Nitric oxide synthase oxygenase	2551510	2906250	1490980	1350380
Q2G235	Q2G235	Q2G235_STAA8	SAOUHSC_02133	Nicotinate phosphoribosyltransferase	3772250	3872290	2418830	2761370
Q2G236	Q2G236	NADE_STAA8	nadE	NH(3)-dependent NAD(+) synthetase	4068190	3521040	5730710	5293480
Q2G238	Q2G238	Q2G238_STAA8	SAOUHSC_00707	Tagatose-6-phosphate kinase	3433000	2433090	2395150	2980040
Q2G239	Q2G239	Q2G239_STAA8	SAOUHSC_00708	Fructose specific permease, putative	6384440	5268130	8619910	9166620
Q2G240	Q2G240	Q2G240_STAA8	SAOUHSC_00706	Lactose phosphotransferase system repressor	962025	765037	1374390	1383660
Q2G241	Q2G241	SYE_STAA8	gltX	Glutamate--tRNA ligase	7319400	6789300	4866280	5491810
Q2G242	Q2G242	Q2G242_STAA8	SAOUHSC_00508	TRAM domain-containing protein	4654130	5298340	3668780	4820280
Q2G243	Q2G243	Q2G243_STAA8	radA	DNA repair protein RadA	2706530	2605560	2674520	2686550
Q2G245	Q2G245	Q2G245_STAA8	SAOUHSC_01854	Maebl	14315100	14108500	9531830	10075400
Q2G247	Q2G247	Y1855_STAA8	SAOUHSC_01855	UPF0478 protein SAOUHSC_01855	97432200	79093000	75429000	89537800
Q2G248	Q2G248	Q2G248_STAA8	SAOUHSC_01852	Chorismate mutase domain-containing protein	6637330	7261100	4189350	5171790
Q2G252	Q2G252	RLMH_STAA8	rlmH	Ribosomal RNA large subunit methyltransferase H	6506730	7685060	3620790	3537520
Q2G253	Q2G253	Q2G253_STAA8	SAOUHSC_00025	Gram-positive cocci surface proteins LPxTG domain-containing protein	276424	267067	200390	180633
Q2G254	Q2G254	Q2G254_STAA8	SAOUHSC_01476	NTP pyrophosphohydrolase MazG-like domain-containing protein	2803180	2611370	3045090	3786170
Q2G255	Q2G255	Q2G255_STAA8	SAOUHSC_01475	N-acetyl-alpha-D-glucosaminyl L-malate synthase BshA	2353850	2826330	3507600	4068880
Q2G256	Q2G256	Q2G256_STAA8	SAOUHSC_01474	CCA tRNA nucleotidyltransferase	1377590	1499900	963099	1421890
Q2G257	Q2G257	Q2G257_STAA8	SAOUHSC_01477	Zinc metallopeptidase	2881400	2632550	3097050	3667780
Q2G258	Q2G258	Q2G258_STAA8	birA	Bifunctional ligase/repressor BirA	3228100	2515140	3105430	2309030
Q2G260	Q2G260	Y094_STAA8	SAOUHSC_00094	Uncharacterized protein SAOUHSC_00094	774563	865221		212747
Q2G261	Q2G261	SODM2_STAA8	sodM	Superoxide dismutase [Mn/Fe] 2	10532900	11718300	8332330	8460470
Q2G263	Q2G263	Q2G263_STAA8	SAOUHSC_00096	Transcriptional regulator, GntR family, putative	1375570	1154130	1344390	1114410
Q2G264	Q2G264	Q2G264_STAA8	SAOUHSC_01180	Lipoprotein	3395320	2696830	1995560	1986000
Q2G265	Q2G265	Q2G265_STAA8	def	Peptide deformylase	831050	748034	1214790	1613280
Q2G266	Q2G266	Q2G266_STAA8	priA	Primosomal protein N'	2580030	2708790	3773120	2868180
Q2G268	Q2G268	Q2G268_STAA8	coaBC	Coenzyme A biosynthesis bifunctional protein CoaBC	4530940	4812050	6395370	6068100
Q2G270	Q2G270	Q2G270_STAA8	SAOUHSC_02568	YokE-like PH domain-containing protein	9579610	8702510	8000460	8565190
Q2G273	Q2G273	UREG_STAA8	ureG	Urease accessory protein UreG	2159170	1689390	1444930	2001040
Q2G274	Q2G274	Q2G274_STAA8	gyrB	DNA gyrase subunit B	13870700	14722000	11237500	11649000
Q2G275	Q2G275	RECF_STAA8	recF	DNA replication and repair protein RecF	376772	566700	651773	578831
Q2G276	Q2G276	Q2G276_STAA8	SAOUHSC_00003	Uncharacterized protein	7816090	6381870	4931020	5174410
Q2G277	Q2G277	Q2G277_STAA8	SAOUHSC_00774	HD domain-containing protein	1352200	1231840	1025120	1208030
Q2G280	Q2G280	Q2G280_STAA8	SAOUHSC_01999	thioredoxin-dependent peroxiredoxin	11072000	10275200	9206590	9504660
Q2G281	Q2G281	Q2G281_STAA8	SAOUHSC_01998	Hydroxyacid dehydrogenase	1645820	1763720	2133530	2250960
Q2G282	Q2G282	PERR_STAA8	perR	Peroxide-responsive repressor PerR	3484470	3396030	1991860	2345230
Q2G283	Q2G283	GSA2_STAA8	hemL2	Glutamate-1-semialdehyde 2,1-aminomutase 2	8320230	7353550	10142600	10312400
Q2G286	Q2G286	Q2G286_STAA8	SAOUHSC_02691	Putative mRNA interferase YoeB	945790	698713	874151	797276
Q2G292	Q2G292	Q2G292_STAA8	SAOUHSC_01849	Acetoin utilization protein AcuC	1518110	1239090	2138770	1669800
Q2G293	Q2G293	Q2G293_STAA8	SAOUHSC_01847	N-acetyltransferase domain-containing protein	2304320	2544320	2729710	2815960
Q2G294	Q2G294	Q2G294_STAA8	SAOUHSC_01846	Putative long chain fatty acid-CoA ligase VraA	4320370	4012110	8486360	8187000
Q2G295	Q2G295	Q2G295_STAA8	SAOUHSC_01850	Catabolite control protein A	18121200	16451300	13806500	13761900
Q2G296	Q2G296	FTHS_STAA8	fhs	Formate--tetrahydrofolate ligase	52184900	56054800	25334400	26062300
Q2G297	Q2G297	AP4AH_STAA8	yqeK	Bis(5'-nucleosyl)-tetraphosphatase, symmetrical	3484810	2721710	3842050	3769460
Q2G298	Q2G298	Q2G298_STAA8	rsfS	Ribosomal silencing factor RsfS	4911720	4542470	4645910	7367160
Q2G2A0	Q2G2A0	Q2G2A0_STAA8	SAOUHSC_01694	Methyltransferase domain-containing protein		194642	213455	189624
Q2G2A1	Q2G2A1	Q2G2A1_STAA8	SAOUHSC_01692	CMP/dCMP-type deaminase domain-containing protein	3786400	3814110	2967990	3605540
Q2G2A2	Q2G2A2	Y1044_STAA8	SAOUHSC_01044	UPF0223 protein SAOUHSC_01044	2064760	1922880	1316850	1682800
Q2G2A3	Q2G2A3	Q2G2A3_STAA8	SAOUHSC_01043	Dihydrolipoyl dehydrogenase	44295200	41974800	27487600	31189700
Q2G2A4	Q2G2A4	Q2G2A4_STAA8	SAOUHSC_01042	Dihydrolipoamide acetyltransferase component of pyruvate dehydrogenase complex	67395600	65319500	88328600	90503300
Q2G2A5	Q2G2A5	Q2G2A5_STAA8	SAOUHSC_01041	Pyruvate dehydrogenase E1 component subunit beta	83905100	72395700	91845300	91755600
Q2G2A6	Q2G2A6	Q2G2A6_STAA8	SAOUHSC_01045	HTH cro/C1-type domain-containing protein	2703240		2513370	5136680
Q2G2A7	Q2G2A7	POTA_STAA8	potA	Spermidine/putrescine import ATP-binding protein PotA	2808800	2391570	2604860	2990330
Q2G2A8	Q2G2A8	Q2G2A8_STAA8	SAOUHSC_01049	Spermidine/putrescine ABC transporter, spermidine/putrescine-binding protein, putative	2260950	2148040	3009380	2437080
Q2G2C1	Q2G2C1	Q2G2C1_STAA8	SAOUHSC_01064	Pyruvate carboxylase	5580850	5634080	5847980	5714980
Q2G2C3	Q2G2C3	Y1062_STAA8	SAOUHSC_01062	UPF0358 protein SAOUHSC_01062	1781570	1687650	1042980	1206650
Q2G2C4	Q2G2C4	TARI2_STAA8	tarI'	Ribitol-5-phosphate cytidylyltransferase 2	2023590	1744330	1774300	1789140
Q2G2C9	Q2G2C9	Q2G2C9_STAA8	SAOUHSC_01245	Ribosomal protein eL8/eL30/eS12/Gadd45 domain-containing protein	886757	999946	887460	857583
Q2G2D0	Q2G2D0	IF2_STAA8	infB	Translation initiation factor IF-2	42274600	39277400	64133100	64414000
Q2G2D1	Q2G2D1	Q2G2D1_STAA8	SAOUHSC_01244	YlxR domain-containing protein	6413430	5697350	5448060	6191600
Q2G2D2	Q2G2D2	Q2G2D2_STAA8	nusA	Transcription termination/antitermination protein NusA	14963500	14251600	21114100	22318000
Q2G2D3	Q2G2D3	RIMP_STAA8	rimP	Ribosome maturation factor RimP	1235570	1292870	882642	1322610
Q2G2D6	Q2G2D6	Q2G2D6_STAA8	SAOUHSC_02448	Alpha/beta hydrolase	1102050	964128	2360740	1880040
Q2G2D7	Q2G2D7	Q2G2D7_STAA8	SAOUHSC_02447	Enoyl reductase (ER) domain-containing protein	5559450	5145070	9574180	9710360
Q2G2D8	Q2G2D8	Q2G2D8_STAA8	SAOUHSC_00634	ABC transporter, substrate-binding protein, putative	61482500	71855100	17190500	21397300
Q2G2E0	Q2G2E0	Q2G2E0_STAA8	SAOUHSC_00633	Cation/H+ exchanger domain-containing protein	2122500	1965430	1511560	1539300
Q2G2E2	Q2G2E2	Q2G2E2_STAA8	SAOUHSC_00651	DUF2179 domain-containing protein	4858010	4780790	4718570	5081810
Q2G2E4	Q2G2E4	Q2G2E4_STAA8	SAOUHSC_00648	NupC/NupG family nucleoside CNT transporter	766455	609546	725667	984013
Q2G2E5	Q2G2E5	Q2G2E5_STAA8	SAOUHSC_00647	ABC transporter ATP-binding protein	8193940	9549570	5833420	5851400
Q2G2F0	Q2G2F0	Q2G2F0_STAA8	SAOUHSC_01968	HIT domain-containing protein	30258300	28479100	22532900	25709600
Q2G2F1	Q2G2F1	Q2G2F1_STAA8	SAOUHSC_01967	ABC transporter, ATP-binding protein, putative	4274940	5257810	5511900	6110080
Q2G2F2	Q2G2F2	Q2G2F2_STAA8	SAOUHSC_01966	Multidrug ABC transporter ATP-binding protein	11466800	10062300	8153030	10487200
Q2G2F3	Q2G2F3	TRAP_STAA8	traP	Signal transduction protein TRAP	21979800	25270400	19726300	19387100
Q2G2F4	Q2G2F4	ATP6_STAA8	atpB	ATP synthase subunit a	3869980	3505650	1997370	2540620
Q2G2F5	Q2G2F5	Q2G2F5_STAA8	SAOUHSC_02352	UDP-N-acetylglucosamine 2-epimerase (non-hydrolyzing)	5090720	4490220	7249450	6695750
Q2G2F8	Q2G2F8	ATPF_STAA8	atpF	ATP synthase subunit b	32009800	36519200	17666200	20073500
Q2G2G0	Q2G2G0	Q2G2G0_STAA8	SAOUHSC_00717	DM13 domain-containing protein	64464800	68885400	10110700	12698500
Q2G2G1	Q2G2G1	Q2G2G1_STAA8	SAOUHSC_00716	DoxX family protein	17285500	20029600	3044070	4042420
Q2G2G2	Q2G2G2	SAER_STAA8	saeR	Response regulator SaeR	2478960	2641130	2257560	2289110
Q2G2G3	Q2G2G3	MNTH_STAA8	mntH	Divalent metal cation transporter MntH	257095	184935
Q2G2G4	Q2G2G4	Q2G2G4_STAA8	SAOUHSC_01055	Inositol monophosphatase family protein, putative	11024600	10868300	9786080	9569650
Q2G2G5	Q2G2G5	Q2G2G5_STAA8	SAOUHSC_01051	DUF4064 domain-containing protein	766558	997985	824406	1277690
Q2G2G6	Q2G2G6	Q2G2G6_STAA8	SAOUHSC_01050	DUF4064 domain-containing protein	1934440	1479840	3549810	3502520
Q2G2G7	Q2G2G7	Y1054_STAA8	SAOUHSC_01054	UPF0637 protein SAOUHSC_01054	29165500	29633400	31204300	31895400
Q2G2G9	Q2G2G9	RECX_STAA8	recX	Regulatory protein RecX	1696450	1559500	1724200	1858890
Q2G2H0	Q2G2H0	Q2G2H0_STAA8	SAOUHSC_02010	Transcriptional regulator	827871	802686	1010130	1121580
Q2G2H1	Q2G2H1	Q2G2H1_STAA8	SAOUHSC_02014	Cytosolic protein	3300080	2560030	1482660	1633990
Q2G2H3	Q2G2H3	Q2G2H3_STAA8	SAOUHSC_02009	ABC transporter domain-containing protein	4329200	5222270	3789970	3834700
Q2G2H4	Q2G2H4	Q2G2H4_STAA8	SAOUHSC_00002	Beta sliding clamp	25510800	24159500	24243900	25078600
Q2G2H5	Q2G2H5	DNAA_STAA8	dnaA	Chromosomal replication initiator protein DnaA	7433170	7422940	7275180	7868480
Q2G2H6	Q2G2H6	MNHF1_STAA8	mnhF1	Na(+)/H(+) antiporter subunit F1	459300	129639	732597	428302
Q2G2H7	Q2G2H7	MNHD1_STAA8	mnhD1	Na(+)/H(+) antiporter subunit D1	399451	276117	524883	464936
Q2G2H8	Q2G2H8	MNHE1_STAA8	mnhE1	Na(+)/H(+) antiporter subunit E1	1920290	2044490	1709490	1954650
Q2G2I1	Q2G2I1	TCAA_STAA8	tcaA	Membrane-associated protein TcaA	2526780	2370440	1621420	1571390
Q2G2J2	Q2G2J2	SSAA2_STAA8	ssaA2	Staphylococcal secretory antigen ssaA2	57967800	56773400	140243000	124015000
Q2G2J7	Q2G2J7	Q2G2J7_STAA8	SAOUHSC_01414	Phage protein	2016720	1695080	2240080	1933080
Q2G2J8	Q2G2J8	Y1413_STAA8	SAOUHSC_01413	Uncharacterized protein SAOUHSC_01413	1676790	1498390	3741920	3856690
Q2G2J9	Q2G2J9	Q2G2J9_STAA8	SAOUHSC_01412	VWFA domain-containing protein	2223310	2435040	3600580	3379250
Q2G2K8	Q2G2K8	UREE_STAA8	ureE	Urease accessory protein UreE	1651080	1933060	998099	1090750
Q2G2K9	Q2G2K9	Q2G2K9_STAA8	SAOUHSC_00639	M50 family metallopeptidase	334841	390126		170946
Q2G2L0	Q2G2L0	Q2G2L0_STAA8	SAOUHSC_00638	Manganese transport regulator	1965370	2586970	3605580	3152470
Q2G2L1	Q2G2L1	TAGH_STAA8	tagH	Teichoic acids export ATP-binding protein TagH	4956840	5541940	5720500	5627010
Q2G2L2	Q2G2L2	Q2G2L2_STAA8	SAOUHSC_00637	ABC transporter domain-containing protein	4484640	5257940	1837390	2082600
Q2G2L3	Q2G2L3	TARA_STAA8	tarA	N-acetylglucosaminyldiphosphoundecaprenol N-acetyl-beta-D-mannosaminyltransferase	2588070	2290570	1769500	1671650
Q2G2L6	Q2G2L6	Q2G2L6_STAA8	SAOUHSC_02812	DUF2188 domain-containing protein	832967	1098600	574663	968951
Q2G2L7	Q2G2L7	Q2G2L7_STAA8	SAOUHSC_02811	RelA/SpoT domain-containing protein	4894320	4958000	4048800	4065090
Q2G2L8	Q2G2L8	Q2G2L8_STAA8	SAOUHSC_02810	HTH merR-type domain-containing protein	1572970	1325970	1730180	1948350
Q2G2M0	Q2G2M0	Q2G2M0_STAA8	SAOUHSC_01362	Tautomerase	15339600	18747700	12675500	12822600
Q2G2M2	Q2G2M2	MPRF_STAA8	mprF	Phosphatidylglycerol lysyltransferase	3460410	3625260	4219780	3816200
Q2G2M3	Q2G2M3	Q2G2M3_STAA8	SAOUHSC_00513	Putative TrmH family tRNA/rRNA methyltransferase	4839120	4442000	7078680	6050950
Q2G2M4	Q2G2M4	MRNC_STAA8	mrnC	Mini-ribonuclease 3	3927810	4154950	2152850	2648880
Q2G2M5	Q2G2M5	Q2G2M5_STAA8	SAOUHSC_00514	NYN domain-containing protein	1250020	1430070	1367790	1021230
Q2G2M6	Q2G2M6	SYC_STAA8	cysS	Cysteine--tRNA ligase	5501460	5642890	3737290	4253970
Q2G2M7	Q2G2M7	Q2G2M7_STAA8	SAOUHSC_00510	Serine acetyltransferase	5605210	6245900	3197050	3003080
Q2G2M8	Q2G2M8	NTDP_STAA8	SAOUHSC_02004	Nucleoside triphosphate/diphosphate phosphatase	2227390	2731240	2391650	1268650
Q2G2M9	Q2G2M9	Y2003_STAA8	SAOUHSC_02003	Putative multidrug export ATP-binding/permease protein SAOUHSC_02003	3797470	3525140	6206920	6555650
Q2G2N1	Q2G2N1	Q2G2N1_STAA8	SAOUHSC_02001	Aromatic acid exporter family protein	2402150	2697730	2690330	2861880
Q2G2N2	Q2G2N2	Q2G2N2_STAA8	SAOUHSC_01358	AI-2E family transporter	3451240	4137560	2659520	2592290
Q2G2N4	Q2G2N4	GLCT_STAA8	glcT	Protein GlcT	1294120	1517130	1433800	1725730
Q2G2N5	Q2G2N5	Q2G2N5_STAA8	SAOUHSC_01354	Sodium:alanine symporter family protein, putative	2774410	2704820	3661170	4076240
Q2G2N9	Q2G2N9	Q2G2N9_STAA8	SAOUHSC_02248	N-acetyltransferase domain-containing protein	1032190	1293060	1455270	978476
Q2G2P2	Q2G2P2	Q2G2P2_STAA8	SAOUHSC_00204	nitric oxide dioxygenase	10548500	10566000	6326670	6434310
Q2G2P4	Q2G2P4	Q2G2P4_STAA8	SAOUHSC_00202	DUF488 domain-containing protein	471866	703772	509187	693970
Q2G2P5	Q2G2P5	NIKA_STAA8	nikA	Nickel-binding protein NikA	2002350	1243090	2018400	2058190
Q2G2P7	Q2G2P7	HUTH_STAA8	hutH	Histidine ammonia-lyase	1136410	1051160		1269020
Q2G2P8	Q2G2P8	NNRD_STAA8	nnrD	ADP-dependent (S)-NAD(P)H-hydrate dehydratase	6771640	4848050	3374230	4043740
Q2G2Q0	Q2G2Q0	GYRA_STAA8	gyrA	DNA gyrase subunit A	59561900	72573100	41662100	44447300
Q2G2Q1	Q2G2Q1	RS15_STAA8	rpsO	Small ribosomal subunit protein uS15	34272500	50526300	62985500	57251500
Q2G2Q2	Q2G2Q2	Q2G2Q2_STAA8	SAOUHSC_01249	Riboflavin biosynthesis protein	4093980	4215260	9084330	9297490
Q2G2Q3	Q2G2Q3	TRUB_STAA8	truB	tRNA pseudouridine synthase B	5908970	5698910	5535570	6025250
Q2G2Q4	Q2G2Q4	RBFA_STAA8	rbfA	Ribosome-binding factor A	8510000	5748140	8036230	9673940
Q2G2R7	Q2G2R7	Q2G2R7_STAA8	SAOUHSC_02129	Staphostatin A domain-containing protein	912916	592966	132180	541100
Q2G2R8	Q2G2R8	SSPP_STAA8	sspP	Staphopain A	5909030	6282350	3776180	4548310
Q2G2R9	Q2G2R9	Y2131_STAA8	SAOUHSC_02131	UPF0316 protein SAOUHSC_02131	6333410	7227530	6515160	7805300
Q2G2S0	Q2G2S0	PUR8_STAA8	purB	Adenylosuccinate lyase	47852300	56606800	30334900	33888700
Q2G2S6	Q2G2S6	PRSA_STAA8	prsA	Foldase protein PrsA	46527300	46397300	22524000	24629100
Q2G2S7	Q2G2S7	Q2G2S7_STAA8	SAOUHSC_01975	Calcineurin-like phosphoesterase domain-containing protein	8142170	7824470	6795270	7486200
Q2G2S8	Q2G2S8	Q2G2S8_STAA8	SAOUHSC_01974	Uncharacterized protein YhaN AAA domain-containing protein	9758590	10078300	10202000	10738000
Q2G2T0	Q2G2T0	Q2G2T0_STAA8	SAOUHSC_01969	YtxH domain-containing protein	28825400	23772800	20458800	21130500
Q2G2T1	Q2G2T1	Q2G2T1_STAA8	SAOUHSC_01973	HD domain-containing protein	3710300	3632500	4090400	3915700
Q2G2T3	Q2G2T3	RL9_STAA8	rplI	Large ribosomal subunit protein bL9	17099600	15222100	13708600	13777700
Q2G2T6	Q2G2T6	Q2G2T6_STAA8	SAOUHSC_00015	Cyclic-di-AMP phosphodiesterase	5550180	5105740	4267250	4504740
Q2G2T7	Q2G2T7	Q2G2T7_STAA8	SAOUHSC_00713	Glycosyltransferase 2-like domain-containing protein	792837	944229	421947	574544
Q2G2T8	Q2G2T8	Q2G2T8_STAA8	SAOUHSC_00712	NADP-dependent oxidoreductase domain-containing protein	7650270	7547560	7044850	7372800
Q2G2T9	Q2G2T9	Q2G2T9_STAA8	SAOUHSC_00711	HlyC/CorC family transporter	2233080	2156300	2726320	2141230
Q2G2U0	Q2G2U0	Q2G2U0_STAA8	SAOUHSC_00710	N-acetylglucosamine-6-phosphate deacetylase	2677850	2410840	2013630	2219410
Q2G2U1	Q2G2U1	SAES_STAA8	saeS	Histidine protein kinase SaeS	1969510	1680860	1468180	1801470
Q2G2U2	Q2G2U2	Q2G2U2_STAA8	SAOUHSC_00023	Regulatory protein YycH-like domain-containing protein	969267	869092	1017390	953957
Q2G2U3	Q2G2U3	Q2G2U3_STAA8	SAOUHSC_00022	Regulatory protein YycH domain-containing protein	1849380	1675120	1517410	1660990
Q2G2U4	Q2G2U4	WALK_STAA8	walK	Sensor protein kinase WalK	29202700	30237700	17507000	21735400
Q2G2U5	Q2G2U5	Q2G2U5_STAA8	SAOUHSC_00024	Metallo-beta-lactamase domain-containing protein	260853	210604	372148	500838
Q2G2U6	Q2G2U6	WALR_STAA8	walR	Transcriptional regulatory protein WalR	8455220	8685730	9066510	8677400
Q2G2U9	Q2G2U9	SARA_STAA8	sarA	Transcriptional regulator SarA	49987700	57292000	43744600	51744900
Q2G2V2	Q2G2V2	Q2G2V2_STAA8	menC	o-succinylbenzoate synthase	779399	1030160	745875	1068640
Q2G2V3	Q2G2V3	MENE_STAA8	menE	2-succinylbenzoate--CoA ligase	642521	854437	1475950	1113980
Q2G2V4	Q2G2V4	YIDD_STAA8	SAOUHSC_01914	Putative membrane protein insertion efficiency factor	848806	742564	2163130	1731230
Q2G2V5	Q2G2V5	Q2G2V5_STAA8	SAOUHSC_01913	Nudix hydrolase domain-containing protein	502654	397355	971252	817075
Q2G2V6	Q2G2V6	Q2G2V6_STAA8	SAOUHSC_01912	Peptidase S9 prolyl oligopeptidase catalytic domain-containing protein	998642	1317920	1220840	1394010
Q2G2V9	Q2G2V9	Q2G2V9_STAA8	SAOUHSC_02006	Metal-dependent hydrolase	1169000	1257450	1099890	1263550
Q2G2W0	Q2G2W0	Q2G2W0_STAA8	SAOUHSC_02005	Adenine DNA glycosylase	1069650	1440090	2262690	1963480
Q2G2W1	Q2G2W1	Q2G2W1_STAA8	SAOUHSC_02629	Quinolone resistance protein NorB	550678	754370	558117	515496
Q2G2W2	Q2G2W2	Q2G2W2_STAA8	SAOUHSC_02628	Uncharacterized protein	2345110	2384970	1250850	1382060
Q2G2W3	Q2G2W3	Q2G2W3_STAA8	SAOUHSC_02627	Alpha/beta hydrolase fold-3 domain-containing protein	4942620	4696670	6860050	5938400
Q2G2W4	Q2G2W4	Q2G2W4_STAA8	SAOUHSC_02631	HTH tetR-type domain-containing protein	959014	558632	961073	424184
Q2G2W5	Q2G2W5	Q2G2W5_STAA8	SAOUHSC_02630	Membrane fusion protein biotin-lipoyl like domain-containing protein	1635940	1940510	2076790	2434750
Q2G2W6	Q2G2W6	Q2G2W6_STAA8	SAOUHSC_02626	Uncharacterized protein	2022420	1894550	4217540	3394390
Q2G2W8	Q2G2W8	Q2G2W8_STAA8	SAOUHSC_00456	Initiation-control protein YabA		662309	896653	603349
Q2G2W9	Q2G2W9	Q2G2W9_STAA8	SAOUHSC_00455	PSP1 C-terminal domain-containing protein	2701300	2567650	2769380	2879100
Q2G2X0	Q2G2X0	Q2G2X0_STAA8	SAOUHSC_00457	Methyltransferase small domain-containing protein	782915	1207920	547630	1271110
Q2G2X1	Q2G2X1	Q2G2X1_STAA8	SAOUHSC_00454	DNA polymerase III subunit delta'	1100940	647347	1080280	1136790
Q2G2X2	Q2G2X2	TARD_STAA8	tarD	Glycerol-3-phosphate cytidylyltransferase	6563540	8833480	6011890	8256630
Q2G2X4	Q2G2X4	TARB_STAA8	tarB	Teichoic acid glycerol-phosphate primase	2242680	2137600	1683120	1965170
Q2G2X5	Q2G2X5	Q2G2X5_STAA8	SAOUHSC_00642	Transport permease protein	1452660	1524200	1532330	2269640
Q2G2X6	Q2G2X6	Q2G2X6_STAA8	SAOUHSC_00646	Penicillin-binding protein 4, putative	866300	676149	1546680	1403880
Q2G2Y3	Q2G2Y3	Q2G2Y3_STAA8	SAOUHSC_01919	DUF4352 domain-containing protein	2102610	2135360	1553720	1596090
Q2G2Y4	Q2G2Y4	Q2G2Y4_STAA8	SAOUHSC_01918	Excalibur calcium-binding domain-containing protein	286161	244554
Q2G2Y5	Q2G2Y5	Q2G2Y5_STAA8	SAOUHSC_01920	Lipoprotein	329907	363447		181580
Q53700	Q53700	NPD_STAA8	cobB	NAD-dependent protein deacetylase	2822340	3099970	2409900	3264980
Q53705	Q53705	LYTS_STAA8	lytS	Sensor histidine kinase/phosphatase LytS	1030100	957433	519848	502010
Q53727	Q53727	PCRA_STAA8	pcrA	ATP-dependent DNA helicase PcrA	4508050	4750050	6117230	6131750
Q7BHL7	Q7BHL7	MSRR_STAA8	msrR	Regulatory protein MsrR	3565350	3538920	3920460	3688440
Q7X2S2	Q7X2S2	ARCC2_STAA8	arcC2	Carbamate kinase 2	192252000	195584000	108790000	140328000
Q93Q23	Q93Q23	MGT_STAA8	mgt	Monofunctional glycosyltransferase	5067900	5111700	3098610	2748220
Q93T05	Q93T05	MUTL_STAA8	mutL	DNA mismatch repair protein MutL	2947530	3085670	3155770	3496970
Q9EZ11	Q9EZ11	DAPB_STAA8	dapB	4-hydroxy-tetrahydrodipicolinate reductase			541778	429185
Q9EZ12	Q9EZ12	DAPA_STAA8	dapA	4-hydroxy-tetrahydrodipicolinate synthase			512566	652277
Q9F0R1	Q9F0R1	SARR_STAA8	sarR	HTH-type transcriptional regulator SarR	42199100	40833500	21860300	26616600
Q9F1K0	Q9F1K0	DPO3A_STAA8	dnaE	DNA polymerase III subunit alpha	2418600	2831380	2844390	2982630
Q9KJN3	Q9KJN3	ARLS_STAA8	arlS	Signal transduction histidine-protein kinase ArlS	4008740	5005460	2818880	2906490
Q9KJN4	Q9KJN4	ARLR_STAA8	arlR	Response regulator ArlR	4595510	4385780	2818520	3430750
Q9RFJ6	Q9RFJ6	ROT_STAA8	rot	HTH-type transcriptional regulator rot	1872560	1960010	2206020	2578280
Q9RQQ0	Q9RQQ0	ICAR_STAA8	icaR	Biofilm operon icaADBC HTH-type negative transcriptional regulator IcaR	1376490	1568560	1483900	1318980
Q9ZAH5	Q9ZAH5	ALR1_STAA8	alr1	Alanine racemase 1	3143090	3004270	2891830	3654410
Q9ZAH6	Q9ZAH6	ACPS_STAA8	acpS	Holo-[acyl-carrier-protein] synthase	455769		755760	737606
