# Supplementary material for: Proteomics and acetyl-proteomics reveal the antibacterial mechanism of berberine sulfate against methicillin-resistant Staphylococcus aureus
Source: Front Microbiol. 2026 Jan 14;16:1732962. doi: 10.3389/fmicb.2025.1732962 (PMC12847299; doi:10.3389/fmicb.2025.1732962)
Supplement: Supplementary file 3 [file Table_2.xlsx]

## Sheet: proteinGroups
Table S2. List of proteins found in Staphylococcus aureus after TMT labeling.
Protein IDs	Majority protein IDs	Fasta headers	Reporter intensity corrected 1	Reporter intensity corrected 2	Reporter intensity corrected 3	Reporter intensity corrected 4
O05204	O05204	sp|O05204|AHPF_STAA8 Alkyl hydroperoxide reductase subunit F OS=Staphylococcus aureus (strain NCTC 8325 / PS 47) OX=93061 GN=ahpF PE=3 SV=1	116060	89832	96579	91111
O06446	O06446	sp|O06446|SECA1_STAA8 Protein translocase subunit SecA 1 OS=Staphylococcus aureus (strain NCTC 8325 / PS 47) OX=93061 GN=secA1 PE=1 SV=2	226420	229670	326130	301900
O07325	O07325	sp|O07325|FTSA_STAA8 Cell division protein FtsA OS=Staphylococcus aureus (strain NCTC 8325 / PS 47) OX=93061 GN=ftsA PE=1 SV=2	165400	146360	179750	164510
O08387	O08387	sp|O08387|SECY_STAA8 Protein translocase subunit SecY OS=Staphylococcus aureus (strain NCTC 8325 / PS 47) OX=93061 GN=secY PE=3 SV=2	4901.8	4834	5207.4	4919
O34090	O34090	sp|O34090|HEM3_STAA8 Porphobilinogen deaminase OS=Staphylococcus aureus (strain NCTC 8325 / PS 47) OX=93061 GN=hemC PE=3 SV=1	28673	25869	30915	29317
O52582	O52582	sp|O52582|CDR_STAA8 Coenzyme A disulfide reductase OS=Staphylococcus aureus (strain NCTC 8325 / PS 47) OX=93061 GN=cdr PE=1 SV=3	41554	39574	27770	29192
P0A084	P0A084	sp|P0A084|MSRA1_STAA8 Peptide methionine sulfoxide reductase MsrA 1 OS=Staphylococcus aureus (strain NCTC 8325 / PS 47) OX=93061 GN=msrA1 PE=3 SV=1	950.87	881.05	786.1	757.74
P0A086	P0A086	sp|P0A086|MSRA2_STAA8 Peptide methionine sulfoxide reductase MsrA 2 OS=Staphylococcus aureus (strain NCTC 8325 / PS 47) OX=93061 GN=msrA2 PE=1 SV=1	6180.2	6198.9	7849.1	7997.2
P0A088	P0A088	sp|P0A088|MSRB_STAA8 Peptide methionine sulfoxide reductase MsrB OS=Staphylococcus aureus (strain NCTC 8325 / PS 47) OX=93061 GN=msrB PE=1 SV=1	29710	24536	29048	28698
P0A0B7	P0A0B7	sp|P0A0B7|AHPC_STAA8 Alkyl hydroperoxide reductase C OS=Staphylococcus aureus (strain NCTC 8325 / PS 47) OX=93061 GN=ahpC PE=1 SV=1	282210	223410	162510	173870
P0A0F4	P0A0F4	sp|P0A0F4|RL11_STAA8 Large ribosomal subunit protein uL11 OS=Staphylococcus aureus (strain NCTC 8325 / PS 47) OX=93061 GN=rplK PE=3 SV=2	121200	95530	84561	88639
P0A0F8	P0A0F8	sp|P0A0F8|RL15_STAA8 Large ribosomal subunit protein uL15 OS=Staphylococcus aureus (strain NCTC 8325 / PS 47) OX=93061 GN=rplO PE=1 SV=1	116820	98355	88606	92668
P0A0G2	P0A0G2	sp|P0A0G2|RL30_STAA8 Large ribosomal subunit protein uL30 OS=Staphylococcus aureus (strain NCTC 8325 / PS 47) OX=93061 GN=rpmD PE=1 SV=1	181930	148820	133780	148400
P0A0H0	P0A0H0	sp|P0A0H0|RS12_STAA8 Small ribosomal subunit protein uS12 OS=Staphylococcus aureus (strain NCTC 8325 / PS 47) OX=93061 GN=rpsL PE=1 SV=1	185930	171190	242600	230030
P0A0J0	P0A0J0	sp|P0A0J0|SIGA_STAA8 RNA polymerase sigma factor SigA OS=Staphylococcus aureus (strain NCTC 8325 / PS 47) OX=93061 GN=sigA PE=1 SV=1	43384	39840	37569	37039
P0A0J3	P0A0J3	sp|P0A0J3|SODM1_STAA8 Superoxide dismutase [Mn] 1 OS=Staphylococcus aureus (strain NCTC 8325 / PS 47) OX=93061 GN=sodA PE=1 SV=1	73022	57113	87758	85988
P0A0K3	P0A0K3	sp|P0A0K3|Y2013_STAA8 Uncharacterized protein SAOUHSC_02013 OS=Staphylococcus aureus (strain NCTC 8325 / PS 47) OX=93061 GN=SAOUHSC_02013 PE=3 SV=1	22636	21416	16205	17469
P0A0Q0	P0A0Q0	sp|P0A0Q0|LACR_STAA8 Lactose phosphotransferase system repressor OS=Staphylococcus aureus (strain NCTC 8325 / PS 47) OX=93061 GN=lacR PE=4 SV=1	0	0	0	0
P0C0V7	P0C0V7	sp|P0C0V7|GLMM_STAA8 Phosphoglucosamine mutase OS=Staphylococcus aureus (strain NCTC 8325 / PS 47) OX=93061 GN=glmM PE=1 SV=1	68279	57450	80195	72687
P0C7Y1	P0C7Y1	sp|P0C7Y1|PSMA1_STAA8 Phenol-soluble modulin alpha 1 peptide OS=Staphylococcus aureus (strain NCTC 8325 / PS 47) OX=93061 GN=psmA1 PE=1 SV=1	0	0	0	0
P0C818	P0C818	sp|P0C818|PSMA4_STAA8 Phenol-soluble modulin alpha 4 peptide OS=Staphylococcus aureus (strain NCTC 8325 / PS 47) OX=93061 GN=psmA4 PE=3 SV=1	23457	29074	8036.8	12826
P47768	P47768	sp|P47768|RPOB_STAA8 DNA-directed RNA polymerase subunit beta OS=Staphylococcus aureus (strain NCTC 8325 / PS 47) OX=93061 GN=rpoB PE=3 SV=2	276950	241490	267560	258300
P48860	P48860	sp|P48860|RL7_STAA8 Large ribosomal subunit protein bL12 OS=Staphylococcus aureus (strain NCTC 8325 / PS 47) OX=93061 GN=rplL PE=3 SV=2	219300	203150	148210	168520
P48940	P48940	sp|P48940|RS7_STAA8 Small ribosomal subunit protein uS7 OS=Staphylococcus aureus (strain NCTC 8325 / PS 47) OX=93061 GN=rpsG PE=1 SV=2	104300	98409	142260	133610
P52078	P52078	sp|P52078|Y997_STAA8 Uncharacterized protein SAOUHSC_00997 OS=Staphylococcus aureus (strain NCTC 8325 / PS 47) OX=93061 GN=SAOUHSC_00997 PE=3 SV=2	2585.1	2835.8	2279.7	2332.1
P60070	P60070	sp|P60070|RSBV_STAA8 Anti-sigma-B factor antagonist OS=Staphylococcus aureus (strain NCTC 8325 / PS 47) OX=93061 GN=rsbV PE=3 SV=1	34762	36536	20317	24615
P60393	P60393	sp|P60393|RSMH_STAA8 Ribosomal RNA small subunit methyltransferase H OS=Staphylococcus aureus (strain NCTC 8325 / PS 47) OX=93061 GN=rsmH PE=3 SV=1	20699	21852	24445	24538
P60430	P60430	sp|P60430|RL2_STAA8 Large ribosomal subunit protein uL2 OS=Staphylococcus aureus (strain NCTC 8325 / PS 47) OX=93061 GN=rplB PE=1 SV=1	187330	200580	310400	287430
P72360;Q9EZ12	P72360	sp|P72360|SCDA_STAA8 Iron-sulfur cluster repair protein ScdA OS=Staphylococcus aureus (strain NCTC 8325 / PS 47) OX=93061 GN=scdA PE=1 SV=2	86085	60547	39213	42996
P95689	P95689	sp|P95689|SYS_STAA8 Serine--tRNA ligase OS=Staphylococcus aureus (strain NCTC 8325 / PS 47) OX=93061 GN=serS PE=1 SV=1	216300	176720	71860	90240
Q2FUQ2	Q2FUQ2	sp|Q2FUQ2|MNME_STAA8 tRNA modification GTPase MnmE OS=Staphylococcus aureus (strain NCTC 8325 / PS 47) OX=93061 GN=mnmE PE=3 SV=1	19778	18965	28316	27348
Q2FUQ3	Q2FUQ3	sp|Q2FUQ3|MNMG_STAA8 tRNA uridine 5-carboxymethylaminomethyl modification enzyme MnmG OS=Staphylococcus aureus (strain NCTC 8325 / PS 47) OX=93061 GN=mnmG PE=3 SV=2	21239	19395	25494	24240
Q2FUQ4	Q2FUQ4	sp|Q2FUQ4|RSMG_STAA8 Ribosomal RNA small subunit methyltransferase G OS=Staphylococcus aureus (strain NCTC 8325 / PS 47) OX=93061 GN=rsmG PE=3 SV=1	3497.2	2812.1	3388.8	2904.7
Q2FUQ5	Q2FUQ5	tr|Q2FUQ5|Q2FUQ5_STAA8 ParB/Sulfiredoxin domain-containing protein OS=Staphylococcus aureus (strain NCTC 8325 / PS 47) OX=93061 GN=SAOUHSC_03049 PE=3 SV=1	2046.9	2266.1	2969.8	2916.8
Q2FUS2	Q2FUS2	tr|Q2FUS2|Q2FUS2_STAA8 Sodium, sulfate symporter, putative OS=Staphylococcus aureus (strain NCTC 8325 / PS 47) OX=93061 GN=SAOUHSC_03030 PE=3 SV=1	0	0	0	0
Q2FUS8	Q2FUS8	sp|Q2FUS8|DRP35_STAA8 Lactonase drp35 OS=Staphylococcus aureus (strain NCTC 8325 / PS 47) OX=93061 GN=drp35 PE=3 SV=2	4151.2	3993.1	4351.9	4093.1
Q2FUS9	Q2FUS9	sp|Q2FUS9|Y3022_STAA8 UPF0312 protein SAOUHSC_03022 OS=Staphylococcus aureus (strain NCTC 8325 / PS 47) OX=93061 GN=SAOUHSC_03022 PE=3 SV=1	28204	22047	12103	15651
Q2FUU5	Q2FUU5	sp|Q2FUU5|LIP1_STAA8 Lipase 1 OS=Staphylococcus aureus (strain NCTC 8325 / PS 47) OX=93061 GN=lipA PE=1 SV=1	40103	38643	186510	176760
Q2FUV7	Q2FUV7	tr|Q2FUV7|Q2FUV7_STAA8 DoxX family protein OS=Staphylococcus aureus (strain NCTC 8325 / PS 47) OX=93061 GN=SAOUHSC_02994 PE=4 SV=1	14885	13304	15853	16388
Q2FUX0	Q2FUX0	tr|Q2FUX0|Q2FUX0_STAA8 PTS system, fructose-specific IIABC component, putative OS=Staphylococcus aureus (strain NCTC 8325 / PS 47) OX=93061 GN=SAOUHSC_02975 PE=4 SV=1	1181.3	984.39	710.13	828.97
Q2FUX3	Q2FUX3	sp|Q2FUX3|ISAB_STAA8 Immunodominant staphylococcal antigen B OS=Staphylococcus aureus (strain NCTC 8325 / PS 47) OX=93061 GN=isaB PE=2 SV=1	10025	9672.9	11258	9299.2
Q2FUX5	Q2FUX5	tr|Q2FUX5|Q2FUX5_STAA8 Arginine repressor OS=Staphylococcus aureus (strain NCTC 8325 / PS 47) OX=93061 GN=argR PE=3 SV=1	0	0	0	0
Q2FUX7	Q2FUX7	sp|Q2FUX7|ARCA_STAA8 Arginine deiminase OS=Staphylococcus aureus (strain NCTC 8325 / PS 47) OX=93061 GN=arcA PE=3 SV=1	849660	792320	376350	440110
Q2FUX8	Q2FUX8	tr|Q2FUX8|Q2FUX8_STAA8 Ornithine carbamoyltransferase OS=Staphylococcus aureus (strain NCTC 8325 / PS 47) OX=93061 GN=argF PE=3 SV=1	296950	237330	185610	196530
Q2FUX9	Q2FUX9	tr|Q2FUX9|Q2FUX9_STAA8 Arginine/ornithine antiporter, putative OS=Staphylococcus aureus (strain NCTC 8325 / PS 47) OX=93061 GN=SAOUHSC_02967 PE=3 SV=1	8734.6	7905.8	2706.8	3666
Q2FUY1	Q2FUY1	sp|Q2FUY1|ARCR_STAA8 HTH-type transcriptional regulator ArcR OS=Staphylococcus aureus (strain NCTC 8325 / PS 47) OX=93061 GN=arcR PE=1 SV=1	16203	15466	9605.8	10029
Q2FV02	Q2FV02	tr|Q2FV02|Q2FV02_STAA8 Anaerobic ribonucleoside-triphosphate reductase, putative OS=Staphylococcus aureus (strain NCTC 8325 / PS 47) OX=93061 GN=SAOUHSC_02942 PE=4 SV=1	19770	18898	9902.6	11808
Q2FV10	Q2FV10	tr|Q2FV10|Q2FV10_STAA8 aldehyde dehydrogenase (NAD(+)) OS=Staphylococcus aureus (strain NCTC 8325 / PS 47) OX=93061 GN=SAOUHSC_02933 PE=3 SV=1	3599.3	3410.6	7808.4	7195.9
Q2FV11	Q2FV11	sp|Q2FV11|BETA_STAA8 Oxygen-dependent choline dehydrogenase OS=Staphylococcus aureus (strain NCTC 8325 / PS 47) OX=93061 GN=betA PE=3 SV=1	29968	27536	87910	69356
Q2FV14	Q2FV14	tr|Q2FV14|Q2FV14_STAA8 Putative long chain fatty acid-CoA ligase VraA OS=Staphylococcus aureus (strain NCTC 8325 / PS 47) OX=93061 GN=SAOUHSC_02929 PE=3 SV=1	24981	24659	32631	32596
Q2FV16	Q2FV16	tr|Q2FV16|Q2FV16_STAA8 Probable malate:quinone oxidoreductase OS=Staphylococcus aureus (strain NCTC 8325 / PS 47) OX=93061 GN=mqo PE=3 SV=1	627650	563390	637900	611760
Q2FV17	Q2FV17	sp|Q2FV17|ALF1_STAA8 Fructose-bisphosphate aldolase class 1 OS=Staphylococcus aureus (strain NCTC 8325 / PS 47) OX=93061 GN=fda PE=3 SV=1	192070	154450	233780	215120
Q2FV20	Q2FV20	tr|Q2FV20|Q2FV20_STAA8 2-dehydropantoate 2-reductase OS=Staphylococcus aureus (strain NCTC 8325 / PS 47) OX=93061 GN=SAOUHSC_02920 PE=3 SV=1	921.17	991.91	1021.4	1172.8
Q2FV21	Q2FV21	sp|Q2FV21|PANB_STAA8 3-methyl-2-oxobutanoate hydroxymethyltransferase OS=Staphylococcus aureus (strain NCTC 8325 / PS 47) OX=93061 GN=panB PE=3 SV=2	0	0	0	0
Q2FV22	Q2FV22	sp|Q2FV22|PANC_STAA8 Pantothenate synthetase OS=Staphylococcus aureus (strain NCTC 8325 / PS 47) OX=93061 GN=panC PE=1 SV=1	1681.2	1922.9	1829.2	1812.8
Q2FV27	Q2FV27	tr|Q2FV27|Q2FV27_STAA8 PhnB-like domain-containing protein OS=Staphylococcus aureus (strain NCTC 8325 / PS 47) OX=93061 GN=SAOUHSC_02912 PE=4 SV=1	7734.9	8034.6	6258.9	5497
Q2FV28	Q2FV28	tr|Q2FV28|Q2FV28_STAA8 Epoxyqueuosine reductase QueH OS=Staphylococcus aureus (strain NCTC 8325 / PS 47) OX=93061 GN=queH PE=3 SV=1	0	0	0	0
Q2FV30	Q2FV30	tr|Q2FV30|Q2FV30_STAA8 Dihydroorotate dehydrogenase (quinone) OS=Staphylococcus aureus (strain NCTC 8325 / PS 47) OX=93061 GN=SAOUHSC_02909 PE=3 SV=1	29894	28716	25418	23639
Q2FV31	Q2FV31	sp|Q2FV31|KT3K_STAA8 Probable ketoamine kinase SAOUHSC_02908 OS=Staphylococcus aureus (strain NCTC 8325 / PS 47) OX=93061 GN=SAOUHSC_02908 PE=1 SV=1	1116.1	767.48	621.37	565.71
Q2FV34	Q2FV34	tr|Q2FV34|Q2FV34_STAA8 DUF4176 domain-containing protein OS=Staphylococcus aureus (strain NCTC 8325 / PS 47) OX=93061 GN=SAOUHSC_02905 PE=4 SV=1	8681.3	7123.3	2496.7	2995.9
Q2FV39	Q2FV39	sp|Q2FV39|Y2900_STAA8 Uncharacterized hydrolase SAOUHSC_02900 OS=Staphylococcus aureus (strain NCTC 8325 / PS 47) OX=93061 GN=SAOUHSC_02900 PE=3 SV=1	60002	52395	46708	47749
Q2FV52	Q2FV52	sp|Q2FV52|ISAA_STAA8 Probable transglycosylase IsaA OS=Staphylococcus aureus (strain NCTC 8325 / PS 47) OX=93061 GN=isaA PE=1 SV=1	40463	42386	38902	40093
Q2FV54;Q2FZS9	Q2FV54	sp|Q2FV54|OATA_STAA8 O-acetyltransferase OatA OS=Staphylococcus aureus (strain NCTC 8325 / PS 47) OX=93061 GN=oatA PE=1 SV=1	4735.3	4705.6	5288	4734.8
Q2FV57	Q2FV57	sp|Q2FV57|CRTP_STAA8 4,4-diaponeurosporene oxygenase OS=Staphylococcus aureus (strain NCTC 8325 / PS 47) OX=93061 GN=crtP PE=1 SV=1	0	0	0	0
Q2FV59	Q2FV59	sp|Q2FV59|CRTM_STAA8 4,4-diapophytoene synthase OS=Staphylococcus aureus (strain NCTC 8325 / PS 47) OX=93061 GN=crtM PE=1 SV=1	2004	1903.6	2807.2	2631.8
Q2FV62	Q2FV62	tr|Q2FV62|Q2FV62_STAA8 D-lactate dehydrogenase OS=Staphylococcus aureus (strain NCTC 8325 / PS 47) OX=93061 GN=SAOUHSC_02875 PE=3 SV=1	0	0	0	0
Q2FV63	Q2FV63	sp|Q2FV63|COPZ_STAA8 Copper chaperone CopZ OS=Staphylococcus aureus (strain NCTC 8325 / PS 47) OX=93061 GN=copZ PE=1 SV=1	28810	27878	11476	15273
Q2FV64	Q2FV64	sp|Q2FV64|COPA_STAA8 Copper-exporting P-type ATPase OS=Staphylococcus aureus (strain NCTC 8325 / PS 47) OX=93061 GN=copA PE=1 SV=1	5830	5943.2	5723.3	4971.9
Q2FV67	Q2FV67	sp|Q2FV67|ROCA_STAA8 1-pyrroline-5-carboxylate dehydrogenase OS=Staphylococcus aureus (strain NCTC 8325 / PS 47) OX=93061 GN=rocA PE=3 SV=1	346440	321160	309940	314500
Q2FV74	Q2FV74	sp|Q2FV74|CLPL_STAA8 ATP-dependent Clp protease ATP-binding subunit ClpL OS=Staphylococcus aureus (strain NCTC 8325 / PS 47) OX=93061 GN=clpL PE=2 SV=1	470090	368030	256060	293990
Q2FV76	Q2FV76	tr|Q2FV76|Q2FV76_STAA8 HMG-CoA synthase, putative OS=Staphylococcus aureus (strain NCTC 8325 / PS 47) OX=93061 GN=SAOUHSC_02860 PE=3 SV=1	104920	96129	69653	79923
Q2FV77	Q2FV77	tr|Q2FV77|Q2FV77_STAA8 3-hydroxy-3-methylglutaryl coenzyme A reductase OS=Staphylococcus aureus (strain NCTC 8325 / PS 47) OX=93061 GN=SAOUHSC_02859 PE=3 SV=1	9575.8	7878.7	9959.5	9984.2
Q2FV81	Q2FV81	tr|Q2FV81|Q2FV81_STAA8 LysM domain protein OS=Staphylococcus aureus (strain NCTC 8325 / PS 47) OX=93061 GN=SAOUHSC_02855 PE=4 SV=1	54828	55116	80189	73951
Q2FV86	Q2FV86	tr|Q2FV86|Q2FV86_STAA8 Pyruvate oxidase, putative OS=Staphylococcus aureus (strain NCTC 8325 / PS 47) OX=93061 GN=SAOUHSC_02849 PE=3 SV=1	62588	58019	84059	75679
Q2FV87	Q2FV87	sp|Q2FV87|PTU3C_STAA8 PTS system glucoside-specific EIICBA component OS=Staphylococcus aureus (strain NCTC 8325 / PS 47) OX=93061 GN=glcB PE=3 SV=1	36676	28660	22395	24592
Q2FV90	Q2FV90	tr|Q2FV90|Q2FV90_STAA8 Alpha/beta hydrolase fold-3 domain-containing protein OS=Staphylococcus aureus (strain NCTC 8325 / PS 47) OX=93061 GN=SAOUHSC_02844 PE=4 SV=1	15024	15059	15883	14889
Q2FV99	Q2FV99	sp|Q2FV99|SRTA_STAA8 Sortase A OS=Staphylococcus aureus (strain NCTC 8325 / PS 47) OX=93061 GN=srtA PE=1 SV=1	8471.3	7598.5	9788.9	9490.4
Q2FVA2	Q2FVA2	tr|Q2FVA2|Q2FVA2_STAA8 HAD family hydrolase OS=Staphylococcus aureus (strain NCTC 8325 / PS 47) OX=93061 GN=SAOUHSC_02831 PE=4 SV=1	0	0	0	0
Q2FVA3	Q2FVA3	tr|Q2FVA3|Q2FVA3_STAA8 D-lactate dehydrogenase OS=Staphylococcus aureus (strain NCTC 8325 / PS 47) OX=93061 GN=SAOUHSC_02830 PE=3 SV=1	6115.2	4749.8	5811.2	5109.9
Q2FVA4	Q2FVA4	sp|Q2FVA4|Y2829_STAA8 Putative NAD(P)H nitroreductase SAOUHSC_02829 OS=Staphylococcus aureus (strain NCTC 8325 / PS 47) OX=93061 GN=SAOUHSC_02829 PE=1 SV=1	13397	11286	18924	19800
Q2FVA6	Q2FVA6	tr|Q2FVA6|Q2FVA6_STAA8 Uncharacterized protein OS=Staphylococcus aureus (strain NCTC 8325 / PS 47) OX=93061 GN=SAOUHSC_02827 PE=4 SV=1	18606	15986	11602	14403
Q2FVB2	Q2FVB2	sp|Q2FVB2|F16PC_STAA8 Fructose-1,6-bisphosphatase class 3 OS=Staphylococcus aureus (strain NCTC 8325 / PS 47) OX=93061 GN=fbp PE=3 SV=1	22183	20399	17804	19272
Q2FVB4	Q2FVB4	tr|Q2FVB4|Q2FVB4_STAA8 ABC transporter domain-containing protein OS=Staphylococcus aureus (strain NCTC 8325 / PS 47) OX=93061 GN=SAOUHSC_02820 PE=4 SV=1	17804	17574	7144	8334.3
Q2FVB9	Q2FVB9	tr|Q2FVB9|Q2FVB9_STAA8 Major facilitator superfamily (MFS) profile domain-containing protein OS=Staphylococcus aureus (strain NCTC 8325 / PS 47) OX=93061 GN=SAOUHSC_02815 PE=4 SV=1	31745	37786	22781	23279
Q2FVC1	Q2FVC1	sp|Q2FVC1|PGCA_STAA8 Phosphoglucomutase OS=Staphylococcus aureus (strain NCTC 8325 / PS 47) OX=93061 GN=pgcA PE=1 SV=2	3121.5	2847.2	2863.1	3240.9
Q2FVC2	Q2FVC2	tr|Q2FVC2|Q2FVC2_STAA8 8-oxo-dGTP diphosphatase OS=Staphylococcus aureus (strain NCTC 8325 / PS 47) OX=93061 GN=SAOUHSC_02791 PE=3 SV=1	0	0	0	0
Q2FVC3	Q2FVC3	tr|Q2FVC3|Q2FVC3_STAA8 DUF3427 domain-containing protein OS=Staphylococcus aureus (strain NCTC 8325 / PS 47) OX=93061 GN=SAOUHSC_02790 PE=4 SV=1	6216.7	6699.8	6527.3	6585.2
Q2FVD5	Q2FVD5	sp|Q2FVD5|Y2778_STAA8 Uncharacterized oxidoreductase SAOUHSC_02778 OS=Staphylococcus aureus (strain NCTC 8325 / PS 47) OX=93061 GN=SAOUHSC_02778 PE=3 SV=1	14390	11399	8004.7	8100.2
Q2FVE0	Q2FVE0	tr|Q2FVE0|Q2FVE0_STAA8 Carboxymuconolactone decarboxylase-like domain-containing protein OS=Staphylococcus aureus (strain NCTC 8325 / PS 47) OX=93061 GN=SAOUHSC_02774 PE=4 SV=1	24658	19744	6128.9	8765.8
Q2FVF4	Q2FVF4	tr|Q2FVF4|Q2FVF4_STAA8 Glutamate synthase alpha subunit, putative OS=Staphylococcus aureus (strain NCTC 8325 / PS 47) OX=93061 GN=SAOUHSC_02760 PE=3 SV=1	8195.9	8345.5	8713.1	8476.8
Q2FVF5	Q2FVF5	tr|Q2FVF5|Q2FVF5_STAA8 DUF1307 domain-containing protein OS=Staphylococcus aureus (strain NCTC 8325 / PS 47) OX=93061 GN=SAOUHSC_02759 PE=4 SV=1	115960	119840	47963	55563
Q2FVF9	Q2FVF9	tr|Q2FVF9|Q2FVF9_STAA8 Uncharacterized protein OS=Staphylococcus aureus (strain NCTC 8325 / PS 47) OX=93061 GN=SAOUHSC_02755 PE=3 SV=1	3986.6	3314.3	2411.5	2649.4
Q2FVG0	Q2FVG0	tr|Q2FVG0|Q2FVG0_STAA8 ABC transporter, ATP-binding protein, putative OS=Staphylococcus aureus (strain NCTC 8325 / PS 47) OX=93061 GN=SAOUHSC_02754 PE=4 SV=1	3465.1	3566	5276	4502
Q2FVG1	Q2FVG1	tr|Q2FVG1|Q2FVG1_STAA8 Membrane protein, putative OS=Staphylococcus aureus (strain NCTC 8325 / PS 47) OX=93061 GN=SAOUHSC_02753 PE=3 SV=1	3298.5	3942.7	2929.3	3372.4
Q2FVG3	Q2FVG3	tr|Q2FVG3|Q2FVG3_STAA8 Carboxylic ester hydrolase OS=Staphylococcus aureus (strain NCTC 8325 / PS 47) OX=93061 GN=SAOUHSC_02751 PE=3 SV=1	23336	21831	8441.8	10315
Q2FVG5	Q2FVG5	tr|Q2FVG5|Q2FVG5_STAA8 YdhG-like domain-containing protein OS=Staphylococcus aureus (strain NCTC 8325 / PS 47) OX=93061 GN=SAOUHSC_02747 PE=4 SV=1	1868.1	1586.2	839.72	865.91
Q2FVG8	Q2FVG8	tr|Q2FVG8|Q2FVG8_STAA8 Amino acid ABC transporter, ATP-binding protein, putative OS=Staphylococcus aureus (strain NCTC 8325 / PS 47) OX=93061 GN=SAOUHSC_02744 PE=3 SV=1	15104	15167	14025	14430
Q2FVH8	Q2FVH8	tr|Q2FVH8|Q2FVH8_STAA8 Membrane protein, putative OS=Staphylococcus aureus (strain NCTC 8325 / PS 47) OX=93061 GN=SAOUHSC_02733 PE=4 SV=1	973.8	957.25	1339	1108.8
Q2FVI0	Q2FVI0	tr|Q2FVI0|Q2FVI0_STAA8 Cation/H+ exchanger domain-containing protein OS=Staphylococcus aureus (strain NCTC 8325 / PS 47) OX=93061 GN=SAOUHSC_02731 PE=4 SV=1	1915.1	1929.7	1888.2	2047.3
Q2FVI3	Q2FVI3	tr|Q2FVI3|Q2FVI3_STAA8 Peptidase C39-like domain-containing protein OS=Staphylococcus aureus (strain NCTC 8325 / PS 47) OX=93061 GN=SAOUHSC_02727 PE=4 SV=1	3696.2	3467.9	3434.2	3379.6
Q2FVI6	Q2FVI6	tr|Q2FVI6|Q2FVI6_STAA8 Uncharacterized protein OS=Staphylococcus aureus (strain NCTC 8325 / PS 47) OX=93061 GN=SAOUHSC_02724 PE=4 SV=1	1994.9	2470.9	1830	1743.2
Q2FVI7	Q2FVI7	tr|Q2FVI7|Q2FVI7_STAA8 Glycerate kinase, putative OS=Staphylococcus aureus (strain NCTC 8325 / PS 47) OX=93061 GN=SAOUHSC_02723 PE=3 SV=1	0	0	0	0
Q2FVK1;Q2FXB1	Q2FVK1	sp|Q2FVK1|HLGB_STAA8 Gamma-hemolysin component B OS=Staphylococcus aureus (strain NCTC 8325 / PS 47) OX=93061 GN=hlgB PE=1 SV=1	7319.6	10346	2404	3200.6
Q2FVK2	Q2FVK2	sp|Q2FVK2|HLGC_STAA8 Gamma-hemolysin component C OS=Staphylococcus aureus (strain NCTC 8325 / PS 47) OX=93061 GN=hlgC PE=1 SV=1	0	0	0	0
Q2FVK3	Q2FVK3	tr|Q2FVK3|Q2FVK3_STAA8 Gamma-hemolysin h-gamma-ii subunit, putative OS=Staphylococcus aureus (strain NCTC 8325 / PS 47) OX=93061 GN=SAOUHSC_02708 PE=3 SV=1	8290.1	11619	5255.9	5590.9
Q2FVK5	Q2FVK5	sp|Q2FVK5|SBI_STAA8 Immunoglobulin-binding protein Sbi OS=Staphylococcus aureus (strain NCTC 8325 / PS 47) OX=93061 GN=sbi PE=1 SV=1	92186	103530	108230	107650
Q2FVK8	Q2FVK8	sp|Q2FVK8|GPMA_STAA8 2,3-bisphosphoglycerate-dependent phosphoglycerate mutase OS=Staphylococcus aureus (strain NCTC 8325 / PS 47) OX=93061 GN=gpmA PE=3 SV=1	92421	82003	30688	41706
Q2FVL2	Q2FVL2	tr|Q2FVL2|Q2FVL2_STAA8 Amino acid ABC transporter substrate-binding protein OS=Staphylococcus aureus (strain NCTC 8325 / PS 47) OX=93061 GN=SAOUHSC_02699 PE=4 SV=1	198380	201600	153900	148180
Q2FVL3	Q2FVL3	tr|Q2FVL3|Q2FVL3_STAA8 Amino acid ABC transproter, permease protein, putative OS=Staphylococcus aureus (strain NCTC 8325 / PS 47) OX=93061 GN=SAOUHSC_02698 PE=3 SV=1	6917.3	8556.1	6563.4	6537.5
Q2FVL4	Q2FVL4	tr|Q2FVL4|Q2FVL4_STAA8 Amino acid ABC transporter, ATP-binding protein, putative OS=Staphylococcus aureus (strain NCTC 8325 / PS 47) OX=93061 GN=SAOUHSC_02697 PE=4 SV=1	770.15	957.57	1741.7	1168.4
Q2FVL7	Q2FVL7	tr|Q2FVL7|Q2FVL7_STAA8 Thioredoxin-like fold domain-containing protein OS=Staphylococcus aureus (strain NCTC 8325 / PS 47) OX=93061 GN=SAOUHSC_02694 PE=4 SV=1	0	0	0	0
Q2FVL8	Q2FVL8	tr|Q2FVL8|Q2FVL8_STAA8 Assimilatory nitrite reductase [NAD(P)H], large subunit, putative OS=Staphylococcus aureus (strain NCTC 8325 / PS 47) OX=93061 GN=SAOUHSC_02684 PE=4 SV=1	43983	39183	39204	40716
Q2FVL9	Q2FVL9	tr|Q2FVL9|Q2FVL9_STAA8 Assimilatory nitrite reductase [NAD(P)H], small subunit, putative OS=Staphylococcus aureus (strain NCTC 8325 / PS 47) OX=93061 GN=SAOUHSC_02683 PE=4 SV=1	6220.4	4933.9	6059.4	5004.3
Q2FVM1	Q2FVM1	tr|Q2FVM1|Q2FVM1_STAA8 nitrate reductase (quinone) OS=Staphylococcus aureus (strain NCTC 8325 / PS 47) OX=93061 GN=SAOUHSC_02681 PE=3 SV=1	52577	44651	33718	32240
Q2FVM2	Q2FVM2	tr|Q2FVM2|Q2FVM2_STAA8 Nitrate reductase, beta subunit OS=Staphylococcus aureus (strain NCTC 8325 / PS 47) OX=93061 GN=SAOUHSC_02680 PE=4 SV=1	5771.5	4998.1	3219.6	3503.3
Q2FVM3	Q2FVM3	tr|Q2FVM3|Q2FVM3_STAA8 Respiratory nitrate reductase, delta subunit, putative OS=Staphylococcus aureus (strain NCTC 8325 / PS 47) OX=93061 GN=SAOUHSC_02679 PE=4 SV=1	9889	7899.7	7342.4	6508.6
Q2FVM7	Q2FVM7	sp|Q2FVM7|NREC_STAA8 Oxygen regulatory protein NreC OS=Staphylococcus aureus (strain NCTC 8325 / PS 47) OX=93061 GN=nreC PE=3 SV=2	0	0	0	0
Q2FVN2	Q2FVN2	tr|Q2FVN2|Q2FVN2_STAA8 SHSP domain-containing protein OS=Staphylococcus aureus (strain NCTC 8325 / PS 47) OX=93061 GN=SAOUHSC_02670 PE=3 SV=1	2111	2177.1	1933.5	2185.4
Q2FVN3	Q2FVN3	sp|Q2FVN3|SARZ_STAA8 HTH-type transcriptional regulator SarZ OS=Staphylococcus aureus (strain NCTC 8325 / PS 47) OX=93061 GN=sarZ PE=1 SV=1	7981.6	7865.5	5088	5423.8
Q2FVN4	Q2FVN4	tr|Q2FVN4|Q2FVN4_STAA8 DUF3139 domain-containing protein OS=Staphylococcus aureus (strain NCTC 8325 / PS 47) OX=93061 GN=SAOUHSC_02668 PE=4 SV=1	0	0	0	0
Q2FVN5	Q2FVN5	tr|Q2FVN5|Q2FVN5_STAA8 Cation:dicarboxylase symporter family transporter OS=Staphylococcus aureus (strain NCTC 8325 / PS 47) OX=93061 GN=SAOUHSC_02667 PE=4 SV=1	0	0	0	0
Q2FVN6	Q2FVN6	tr|Q2FVN6|Q2FVN6_STAA8 DUF4889 domain-containing protein OS=Staphylococcus aureus (strain NCTC 8325 / PS 47) OX=93061 GN=SAOUHSC_02666 PE=4 SV=1	76930	78421	31808	33339
Q2FVN7	Q2FVN7	tr|Q2FVN7|Q2FVN7_STAA8 Pyridoxamine 5-phosphate oxidase putative domain-containing protein OS=Staphylococcus aureus (strain NCTC 8325 / PS 47) OX=93061 GN=SAOUHSC_02665 PE=4 SV=1	35162	25962	18647	20811
Q2FVP0	Q2FVP0	tr|Q2FVP0|Q2FVP0_STAA8 PTS system sucrose-specific IIBC component OS=Staphylococcus aureus (strain NCTC 8325 / PS 47) OX=93061 GN=SAOUHSC_02662 PE=4 SV=1	996.61	1001.6	923.17	741.67
Q2FVP1	Q2FVP1	tr|Q2FVP1|Q2FVP1_STAA8 PTS system sucrose-specific IIBC component, putative OS=Staphylococcus aureus (strain NCTC 8325 / PS 47) OX=93061 GN=SAOUHSC_02661 PE=4 SV=1	8575.3	9921.2	6520.3	7478.4
Q2FVP2	Q2FVP2	tr|Q2FVP2|Q2FVP2_STAA8 Magnesium transporter CorA family protein OS=Staphylococcus aureus (strain NCTC 8325 / PS 47) OX=93061 GN=SAOUHSC_02660 PE=3 SV=1	5557	5961	5658.2	4469.8
Q2FVP8	Q2FVP8	sp|Q2FVP8|FENR_STAA8 Ferredoxin--NADP reductase OS=Staphylococcus aureus (strain NCTC 8325 / PS 47) OX=93061 GN=SAOUHSC_02654 PE=1 SV=1	2602.3	2507.3	3379.9	3206.4
Q2FVQ0	Q2FVQ0	tr|Q2FVQ0|Q2FVQ0_STAA8 Enoyl reductase (ER) domain-containing protein OS=Staphylococcus aureus (strain NCTC 8325 / PS 47) OX=93061 GN=SAOUHSC_02652 PE=4 SV=1	16372	18369	17308	16218
Q2FVQ2	Q2FVQ2	sp|Q2FVQ2|Y2650_STAA8 Uncharacterized lipoprotein SAOUHSC_02650 OS=Staphylococcus aureus (strain NCTC 8325 / PS 47) OX=93061 GN=SAOUHSC_02650 PE=3 SV=1	52018	57941	26716	28383
Q2FVQ4	Q2FVQ4	tr|Q2FVQ4|Q2FVQ4_STAA8 L-lactate permease OS=Staphylococcus aureus (strain NCTC 8325 / PS 47) OX=93061 GN=SAOUHSC_02648 PE=3 SV=1	27432	27297	6243.8	8683.3
Q2FVQ5	Q2FVQ5	tr|Q2FVQ5|Q2FVQ5_STAA8 Probable malate:quinone oxidoreductase OS=Staphylococcus aureus (strain NCTC 8325 / PS 47) OX=93061 GN=mqo PE=3 SV=1	82360	77215	82536	76274
Q2FVQ7	Q2FVQ7	sp|Q2FVQ7|Y2645_STAA8 Uncharacterized HTH-type transcriptional regulator SAOUHSC_02645 OS=Staphylococcus aureus (strain NCTC 8325 / PS 47) OX=93061 GN=SAOUHSC_02645 PE=4 SV=1	4038.2	3510	10393	9292.2
Q2FVR9	Q2FVR9	sp|Q2FVR9|IDI2_STAA8 Isopentenyl-diphosphate delta-isomerase OS=Staphylococcus aureus (strain NCTC 8325 / PS 47) OX=93061 GN=fni PE=3 SV=1	2906.6	2639.9	2223.9	2373.7
Q2FVS2	Q2FVS2	tr|Q2FVS2|Q2FVS2_STAA8 DUF805 domain-containing protein OS=Staphylococcus aureus (strain NCTC 8325 / PS 47) OX=93061 GN=SAOUHSC_02620 PE=4 SV=1	9350.2	9456.3	4755.1	4441.4
Q2FVT0	Q2FVT0	tr|Q2FVT0|Q2FVT0_STAA8 Ribose-5-phosphate isomerase A OS=Staphylococcus aureus (strain NCTC 8325 / PS 47) OX=93061 GN=rpiA PE=3 SV=1	40224	35006	26209	26871
Q2FVT1	Q2FVT1	sp|Q2FVT1|LYRA_STAA8 Lysostaphin resistance protein A OS=Staphylococcus aureus (strain NCTC 8325 / PS 47) OX=93061 GN=lyrA PE=1 SV=1	3069.9	3159	4613.7	4010.2
Q2FVT2	Q2FVT2	sp|Q2FVT2|HUTG_STAA8 Formimidoylglutamase OS=Staphylococcus aureus (strain NCTC 8325 / PS 47) OX=93061 GN=hutG PE=3 SV=1	8294.9	7011.4	4303.3	5339.7
Q2FVT5	Q2FVT5	tr|Q2FVT5|Q2FVT5_STAA8 Urocanate hydratase OS=Staphylococcus aureus (strain NCTC 8325 / PS 47) OX=93061 GN=hutU PE=3 SV=1	14890	13367	10402	10366
Q2FVT6	Q2FVT6	sp|Q2FVT6|HUTI_STAA8 Imidazolonepropionase OS=Staphylococcus aureus (strain NCTC 8325 / PS 47) OX=93061 GN=hutI PE=3 SV=1	25267	25159	13453	15082
Q2FVT8	Q2FVT8	tr|Q2FVT8|Q2FVT8_STAA8 SDR family oxidoreductase OS=Staphylococcus aureus (strain NCTC 8325 / PS 47) OX=93061 GN=SAOUHSC_02604 PE=3 SV=1	62402	53351	50744	54249
Q2FVU1	Q2FVU1	tr|Q2FVU1|Q2FVU1_STAA8 Na+/H+ antiporter, putative OS=Staphylococcus aureus (strain NCTC 8325 / PS 47) OX=93061 GN=SAOUHSC_02601 PE=3 SV=1	2447.3	2507.4	3068.5	2647.8
Q2FVU2	Q2FVU2	tr|Q2FVU2|Q2FVU2_STAA8 Activator of Hsp90 ATPase homologue 1-like C-terminal domain-containing protein OS=Staphylococcus aureus (strain NCTC 8325 / PS 47) OX=93061 GN=SAOUHSC_02600 PE=3 SV=1	14147	13710	14253	14786
Q2FVU4	Q2FVU4	tr|Q2FVU4|Q2FVU4_STAA8 PTS system component, putative OS=Staphylococcus aureus (strain NCTC 8325 / PS 47) OX=93061 GN=SAOUHSC_02597 PE=4 SV=1	29744	28821	33588	32277
Q2FVU5	Q2FVU5	tr|Q2FVU5|Q2FVU5_STAA8 Uncharacterized protein OS=Staphylococcus aureus (strain NCTC 8325 / PS 47) OX=93061 GN=SAOUHSC_02596 PE=4 SV=1	0	0	0	0
Q2FVV1	Q2FVV1	tr|Q2FVV1|Q2FVV1_STAA8 Amino acid permease/ SLC12A domain-containing protein OS=Staphylococcus aureus (strain NCTC 8325 / PS 47) OX=93061 GN=SAOUHSC_02590 PE=4 SV=1	0	0	0	0
Q2FVV2	Q2FVV2	tr|Q2FVV2|Q2FVV2_STAA8 MurR/RpiR family transcriptional regulator OS=Staphylococcus aureus (strain NCTC 8325 / PS 47) OX=93061 GN=SAOUHSC_02589 PE=4 SV=1	5536.7	5730.7	3280.3	4017.7
Q2FVV6	Q2FVV6	tr|Q2FVV6|Q2FVV6_STAA8 Lactose phosphotransferase system repressor OS=Staphylococcus aureus (strain NCTC 8325 / PS 47) OX=93061 GN=SAOUHSC_02585 PE=4 SV=1	15415	14305	11886	13169
Q2FVV8	Q2FVV8	tr|Q2FVV8|Q2FVV8_STAA8 Transcriptional regulator, putative OS=Staphylococcus aureus (strain NCTC 8325 / PS 47) OX=93061 GN=SAOUHSC_02583 PE=3 SV=1	13247	13405	13237	10752
Q2FVV9	Q2FVV9	sp|Q2FVV9|FDHL_STAA8 Putative formate dehydrogenase SAOUHSC_02582 OS=Staphylococcus aureus (strain NCTC 8325 / PS 47) OX=93061 GN=SAOUHSC_02582 PE=3 SV=1	132430	126010	82880	90295
Q2FVW0	Q2FVW0	tr|Q2FVW0|Q2FVW0_STAA8 DUF1641 domain-containing protein OS=Staphylococcus aureus (strain NCTC 8325 / PS 47) OX=93061 GN=SAOUHSC_02581 PE=4 SV=1	8690.4	7362	6437.8	6080.3
Q2FVW2	Q2FVW2	tr|Q2FVW2|Q2FVW2_STAA8 N-acetylmuramoyl-L-alanine amidase, putative OS=Staphylococcus aureus (strain NCTC 8325 / PS 47) OX=93061 GN=SAOUHSC_02580 PE=3 SV=1	100050	85388	133890	124090
Q2FVW3	Q2FVW3	tr|Q2FVW3|Q2FVW3_STAA8 FAD-binding domain-containing protein OS=Staphylococcus aureus (strain NCTC 8325 / PS 47) OX=93061 GN=SAOUHSC_02579 PE=4 SV=1	15239	17318	17685	18793
Q2FVW4	Q2FVW4	sp|Q2FVW4|Y2577_STAA8 Putative 2-hydroxyacid dehydrogenase SAOUHSC_02577 OS=Staphylococcus aureus (strain NCTC 8325 / PS 47) OX=93061 GN=SAOUHSC_02577 PE=3 SV=1	95067	81080	98044	90262
Q2FVW9	Q2FVW9	tr|Q2FVW9|Q2FVW9_STAA8 Fe/B12 periplasmic-binding domain-containing protein OS=Staphylococcus aureus (strain NCTC 8325 / PS 47) OX=93061 GN=SAOUHSC_02554 PE=1 SV=1	19650	19109	28357	26489
Q2FVX4	Q2FVX4	tr|Q2FVX4|Q2FVX4_STAA8 Molybdenum ABC transporter, periplasmic molybdate-binding protein OS=Staphylococcus aureus (strain NCTC 8325 / PS 47) OX=93061 GN=SAOUHSC_02549 PE=3 SV=1	67979	68029	35552	38546
Q2FVX8	Q2FVX8	tr|Q2FVX8|Q2FVX8_STAA8 Molybdenum cofactor biosynthesis protein B OS=Staphylococcus aureus (strain NCTC 8325 / PS 47) OX=93061 GN=SAOUHSC_02544 PE=3 SV=1	40646	33951	27198	29143
Q2FVX9	Q2FVX9	sp|Q2FVX9|MOAC_STAA8 Cyclic pyranopterin monophosphate synthase OS=Staphylococcus aureus (strain NCTC 8325 / PS 47) OX=93061 GN=moaC PE=1 SV=1	931.31	668.52	1436.2	958.55
Q2FVY0	Q2FVY0	tr|Q2FVY0|Q2FVY0_STAA8 Molybdopterin molybdenumtransferase OS=Staphylococcus aureus (strain NCTC 8325 / PS 47) OX=93061 GN=SAOUHSC_02542 PE=3 SV=1	65163	63372	37707	38920
Q2FVY2	Q2FVY2	tr|Q2FVY2|Q2FVY2_STAA8 Molybdopterin synthase catalytic subunit OS=Staphylococcus aureus (strain NCTC 8325 / PS 47) OX=93061 GN=SAOUHSC_02540 PE=3 SV=1	0	0	0	0
Q2FVY3	Q2FVY3	tr|Q2FVY3|Q2FVY3_STAA8 Molybdopterin synthase sulfur carrier subunit OS=Staphylococcus aureus (strain NCTC 8325 / PS 47) OX=93061 GN=SAOUHSC_02538 PE=3 SV=1	4679.7	4458.7	4048.7	4112.9
Q2FVZ2	Q2FVZ2	tr|Q2FVZ2|Q2FVZ2_STAA8 Glyoxalase-like domain-containing protein OS=Staphylococcus aureus (strain NCTC 8325 / PS 47) OX=93061 GN=SAOUHSC_02529 PE=4 SV=1	5768.8	5534.3	6399.2	5653.1
Q2FVZ4	Q2FVZ4	sp|Q2FVZ4|FEMX_STAA8 Lipid II:glycine glycyltransferase OS=Staphylococcus aureus (strain NCTC 8325 / PS 47) OX=93061 GN=femX PE=1 SV=1	23580	21768	29890	27285
Q2FVZ5	Q2FVZ5	tr|Q2FVZ5|Q2FVZ5_STAA8 Efflux RND transporter permease subunit OS=Staphylococcus aureus (strain NCTC 8325 / PS 47) OX=93061 GN=SAOUHSC_02525 PE=4 SV=1	4577.8	4577.2	3798	4123.6
Q2FW01	Q2FW01	tr|Q2FW01|Q2FW01_STAA8 N-acetyltransferase domain-containing protein OS=Staphylococcus aureus (strain NCTC 8325 / PS 47) OX=93061 GN=SAOUHSC_02519 PE=4 SV=1	1928.2	1596.2	1756	1678.1
Q2FW03	Q2FW03	sp|Q2FW03|TOP3_STAA8 DNA topoisomerase 3 OS=Staphylococcus aureus (strain NCTC 8325 / PS 47) OX=93061 GN=topB PE=3 SV=1	8248.6	8084.3	9902.8	9987.2
Q2FW05	Q2FW05	tr|Q2FW05|Q2FW05_STAA8 Integral membrane protein OS=Staphylococcus aureus (strain NCTC 8325 / PS 47) OX=93061 GN=SAOUHSC_02515 PE=4 SV=1	6749.9	5629.2	8019.7	7715.3
Q2FW06	Q2FW06	sp|Q2FW06|RL3_STAA8 Large ribosomal subunit protein uL3 OS=Staphylococcus aureus (strain NCTC 8325 / PS 47) OX=93061 GN=rplC PE=1 SV=1	149260	132800	193170	177910
Q2FW07	Q2FW07	sp|Q2FW07|RL4_STAA8 Large ribosomal subunit protein uL4 OS=Staphylococcus aureus (strain NCTC 8325 / PS 47) OX=93061 GN=rplD PE=1 SV=1	126440	110460	244260	216360
Q2FW08	Q2FW08	sp|Q2FW08|RL23_STAA8 Large ribosomal subunit protein uL23 OS=Staphylococcus aureus (strain NCTC 8325 / PS 47) OX=93061 GN=rplW PE=1 SV=1	194920	164420	296160	264800
Q2FW10	Q2FW10	sp|Q2FW10|RS19_STAA8 Small ribosomal subunit protein uS19 OS=Staphylococcus aureus (strain NCTC 8325 / PS 47) OX=93061 GN=rpsS PE=1 SV=1	100710	82591	78254	88020
Q2FW11	Q2FW11	sp|Q2FW11|RL22_STAA8 Large ribosomal subunit protein uL22 OS=Staphylococcus aureus (strain NCTC 8325 / PS 47) OX=93061 GN=rplV PE=1 SV=1	102810	93427	105640	104070
Q2FW12	Q2FW12	sp|Q2FW12|RS3_STAA8 Small ribosomal subunit protein uS3 OS=Staphylococcus aureus (strain NCTC 8325 / PS 47) OX=93061 GN=rpsC PE=1 SV=1	582470	552930	825950	797210
Q2FW13	Q2FW13	sp|Q2FW13|RL16_STAA8 Large ribosomal subunit protein uL16 OS=Staphylococcus aureus (strain NCTC 8325 / PS 47) OX=93061 GN=rplP PE=1 SV=1	32365	38089	46821	46237
Q2FW14	Q2FW14	sp|Q2FW14|RL29_STAA8 Large ribosomal subunit protein uL29 OS=Staphylococcus aureus (strain NCTC 8325 / PS 47) OX=93061 GN=rpmC PE=1 SV=1	70701	65924	66714	72291
Q2FW15	Q2FW15	sp|Q2FW15|RS17_STAA8 Small ribosomal subunit protein uS17 OS=Staphylococcus aureus (strain NCTC 8325 / PS 47) OX=93061 GN=rpsQ PE=1 SV=1	63164	62034	110260	111080
Q2FW16	Q2FW16	sp|Q2FW16|RL14_STAA8 Large ribosomal subunit protein uL14 OS=Staphylococcus aureus (strain NCTC 8325 / PS 47) OX=93061 GN=rplN PE=1 SV=1	420600	358090	779180	691780
Q2FW17	Q2FW17	sp|Q2FW17|RL24_STAA8 Large ribosomal subunit protein uL24 OS=Staphylococcus aureus (strain NCTC 8325 / PS 47) OX=93061 GN=rplX PE=1 SV=1	43776	37490	29920	33299
Q2FW18	Q2FW18	sp|Q2FW18|RL5_STAA8 Large ribosomal subunit protein uL5 OS=Staphylococcus aureus (strain NCTC 8325 / PS 47) OX=93061 GN=rplE PE=1 SV=1	282950	247300	532610	475390
Q2FW19	Q2FW19	sp|Q2FW19|RS14Z_STAA8 Small ribosomal subunit protein uS14B OS=Staphylococcus aureus (strain NCTC 8325 / PS 47) OX=93061 GN=rpsZ PE=1 SV=2	49467	42836	63530	62973
Q2FW20	Q2FW20	sp|Q2FW20|RS8_STAA8 Small ribosomal subunit protein uS8 OS=Staphylococcus aureus (strain NCTC 8325 / PS 47) OX=93061 GN=rpsH PE=1 SV=1	89405	82200	105240	109550
Q2FW21	Q2FW21	sp|Q2FW21|RL6_STAA8 Large ribosomal subunit protein uL6 OS=Staphylococcus aureus (strain NCTC 8325 / PS 47) OX=93061 GN=rplF PE=1 SV=1	120700	109830	200910	187590
Q2FW22	Q2FW22	sp|Q2FW22|RL18_STAA8 Large ribosomal subunit protein uL18 OS=Staphylococcus aureus (strain NCTC 8325 / PS 47) OX=93061 GN=rplR PE=1 SV=1	152710	120650	135460	135120
Q2FW23	Q2FW23	sp|Q2FW23|RS5_STAA8 Small ribosomal subunit protein uS5 OS=Staphylococcus aureus (strain NCTC 8325 / PS 47) OX=93061 GN=rpsE PE=1 SV=1	297090	256880	558420	499630
Q2FW27	Q2FW27	tr|Q2FW27|Q2FW27_STAA8 Adenylate kinase OS=Staphylococcus aureus (strain NCTC 8325 / PS 47) OX=93061 GN=adk PE=3 SV=1	116730	91427	87986	94858
Q2FW28	Q2FW28	sp|Q2FW28|IF1_STAA8 Translation initiation factor IF-1 OS=Staphylococcus aureus (strain NCTC 8325 / PS 47) OX=93061 GN=infA PE=1 SV=1	7126.3	5862.2	3751.5	4351.8
Q2FW29	Q2FW29	sp|Q2FW29|RL36_STAA8 Large ribosomal subunit protein bL36 OS=Staphylococcus aureus (strain NCTC 8325 / PS 47) OX=93061 GN=rpmJ PE=1 SV=1	10373	10754	13655	12677
Q2FW30	Q2FW30	sp|Q2FW30|RS13_STAA8 Small ribosomal subunit protein uS13 OS=Staphylococcus aureus (strain NCTC 8325 / PS 47) OX=93061 GN=rpsM PE=1 SV=1	352280	294090	545120	486760
Q2FW31	Q2FW31	sp|Q2FW31|RS11_STAA8 Small ribosomal subunit protein uS11 OS=Staphylococcus aureus (strain NCTC 8325 / PS 47) OX=93061 GN=rpsK PE=1 SV=1	73769	69899	131170	120530
Q2FW32	Q2FW32	sp|Q2FW32|RPOA_STAA8 DNA-directed RNA polymerase subunit alpha OS=Staphylococcus aureus (strain NCTC 8325 / PS 47) OX=93061 GN=rpoA PE=3 SV=1	131460	110390	92187	98359
Q2FW33	Q2FW33	sp|Q2FW33|RL17_STAA8 Large ribosomal subunit protein bL17 OS=Staphylococcus aureus (strain NCTC 8325 / PS 47) OX=93061 GN=rplQ PE=1 SV=1	76845	76461	55166	63672
Q2FW37	Q2FW37	sp|Q2FW37|TRUA_STAA8 tRNA pseudouridine synthase A OS=Staphylococcus aureus (strain NCTC 8325 / PS 47) OX=93061 GN=truA PE=3 SV=1	1521.4	1292.7	1711.5	1823.5
Q2FW38	Q2FW38	sp|Q2FW38|RL13_STAA8 Large ribosomal subunit protein uL13 OS=Staphylococcus aureus (strain NCTC 8325 / PS 47) OX=93061 GN=rplM PE=1 SV=1	153030	135550	171730	176310
Q2FW39	Q2FW39	sp|Q2FW39|RS9_STAA8 Small ribosomal subunit protein uS9 OS=Staphylococcus aureus (strain NCTC 8325 / PS 47) OX=93061 GN=rpsI PE=1 SV=1	15851	13433	15606	15824
Q2FW43	Q2FW43	tr|Q2FW43|Q2FW43_STAA8 Uncharacterized protein OS=Staphylococcus aureus (strain NCTC 8325 / PS 47) OX=93061 GN=SAOUHSC_02474 PE=4 SV=1	4275.4	4760.3	2461.3	2704.3
Q2FW51	Q2FW51	tr|Q2FW51|Q2FW51_STAA8 Truncated MHC class II analog protein OS=Staphylococcus aureus (strain NCTC 8325 / PS 47) OX=93061 GN=SAOUHSC_02466 PE=3 SV=1	24276	28499	19213	22245
Q2FW52	Q2FW52	sp|Q2FW52|Y2465_STAA8 Uncharacterized hydrolase SAOUHSC_02465 OS=Staphylococcus aureus (strain NCTC 8325 / PS 47) OX=93061 GN=SAOUHSC_02465 PE=3 SV=1	4453.4	3924.7	4329.5	4060.2
Q2FW57	Q2FW57	tr|Q2FW57|Q2FW57_STAA8 NADP-dependent oxidoreductase domain-containing protein OS=Staphylococcus aureus (strain NCTC 8325 / PS 47) OX=93061 GN=SAOUHSC_02460 PE=4 SV=1	0	0	0	0
Q2FW62	Q2FW62	tr|Q2FW62|Q2FW62_STAA8 Zinc-type alcohol dehydrogenase-like protein OS=Staphylococcus aureus (strain NCTC 8325 / PS 47) OX=93061 GN=SAOUHSC_02445 PE=3 SV=1	4043.4	3387	4517.9	3965
Q2FW64	Q2FW64	tr|Q2FW64|Q2FW64_STAA8 Alkaline shock response membrane anchor protein AmaP OS=Staphylococcus aureus (strain NCTC 8325 / PS 47) OX=93061 GN=SAOUHSC_02443 PE=4 SV=1	44270	39587	46296	42395
Q2FW66	Q2FW66	sp|Q2FW66|ASP23_STAA8 Alkaline shock protein 23 OS=Staphylococcus aureus (strain NCTC 8325 / PS 47) OX=93061 GN=asp23 PE=3 SV=1	334140	279770	120940	158690
Q2FW75	Q2FW75	tr|Q2FW75|Q2FW75_STAA8 ABC transporter periplasmic binding protein, putative OS=Staphylococcus aureus (strain NCTC 8325 / PS 47) OX=93061 GN=SAOUHSC_02430 PE=3 SV=1	44238	43540	62030	54156
Q2FW78	Q2FW78	tr|Q2FW78|Q2FW78_STAA8 Membrane protein, putative OS=Staphylococcus aureus (strain NCTC 8325 / PS 47) OX=93061 GN=SAOUHSC_02426 PE=4 SV=1	2741.6	2369	2021.2	2145.2
Q2FW79	Q2FW79	sp|Q2FW79|Y2425_STAA8 UPF0457 protein SAOUHSC_02425 OS=Staphylococcus aureus (strain NCTC 8325 / PS 47) OX=93061 GN=SAOUHSC_02425 PE=3 SV=1	297430	235340	271400	244530
Q2FW81	Q2FW81	sp|Q2FW81|URTF_STAA8 Probable uridylyltransferase SAOUHSC_02423 OS=Staphylococcus aureus (strain NCTC 8325 / PS 47) OX=93061 GN=SAOUHSC_02423 PE=3 SV=1	20575	18939	20860	19997
Q2FW86	Q2FW86	tr|Q2FW86|Q2FW86_STAA8 Iron-sulfur cluster carrier protein OS=Staphylococcus aureus (strain NCTC 8325 / PS 47) OX=93061 GN=SAOUHSC_02417 PE=3 SV=1	8578.5	6954	15017	13560
Q2FW91	Q2FW91	tr|Q2FW91|Q2FW91_STAA8 Arginase OS=Staphylococcus aureus (strain NCTC 8325 / PS 47) OX=93061 GN=SAOUHSC_02409 PE=3 SV=1	25693	23240	22914	21385
Q2FW92	Q2FW92	tr|Q2FW92|Q2FW92_STAA8 Diadenylate cyclase OS=Staphylococcus aureus (strain NCTC 8325 / PS 47) OX=93061 GN=dacA PE=3 SV=1	5057	6676.6	3476.7	4845.2
Q2FW93	Q2FW93	tr|Q2FW93|Q2FW93_STAA8 YbbR-like domain-containing protein OS=Staphylococcus aureus (strain NCTC 8325 / PS 47) OX=93061 GN=SAOUHSC_02406 PE=4 SV=1	23280	24296	20499	21035
Q2FW96	Q2FW96	sp|Q2FW96|MTLD_STAA8 Mannitol-1-phosphate 5-dehydrogenase OS=Staphylococcus aureus (strain NCTC 8325 / PS 47) OX=93061 GN=mtlD PE=1 SV=1	9203.8	7963.6	7102	7591.4
Q2FW97	Q2FW97	tr|Q2FW97|Q2FW97_STAA8 Mannitol-specific phosphotransferase enzyme IIA component OS=Staphylococcus aureus (strain NCTC 8325 / PS 47) OX=93061 GN=SAOUHSC_02402 PE=4 SV=1	11959	10205	8685.5	8443.1
Q2FWA0	Q2FWA0	tr|Q2FWA0|Q2FWA0_STAA8 Glutamine--fructose-6-phosphate aminotransferase [isomerizing] OS=Staphylococcus aureus (strain NCTC 8325 / PS 47) OX=93061 GN=glmS PE=3 SV=1	115780	110660	138360	126430
Q2FWA2	Q2FWA2	tr|Q2FWA2|Q2FWA2_STAA8 Cof-type HAD-IIB family hydrolase OS=Staphylococcus aureus (strain NCTC 8325 / PS 47) OX=93061 GN=SAOUHSC_02396 PE=4 SV=1	7234.2	7634.8	7856.2	7841.8
Q2FWA8	Q2FWA8	tr|Q2FWA8|Q2FWA8_STAA8 Lytic regulatory protein, putative OS=Staphylococcus aureus (strain NCTC 8325 / PS 47) OX=93061 GN=SAOUHSC_02390 PE=4 SV=1	52351	60648	73936	67932
Q2FWB1	Q2FWB1	tr|Q2FWB1|Q2FWB1_STAA8 NAD(P)-binding domain-containing protein OS=Staphylococcus aureus (strain NCTC 8325 / PS 47) OX=93061 GN=SAOUHSC_02387 PE=4 SV=1	15176	12683	10279	11281
Q2FWB5	Q2FWB5	tr|Q2FWB5|Q2FWB5_STAA8 EVE domain-containing protein OS=Staphylococcus aureus (strain NCTC 8325 / PS 47) OX=93061 GN=SAOUHSC_02383 PE=4 SV=1	21994	22476	24355	21851
Q2FWB6	Q2FWB6	tr|Q2FWB6|Q2FWB6_STAA8 DUF393 domain-containing protein OS=Staphylococcus aureus (strain NCTC 8325 / PS 47) OX=93061 GN=SAOUHSC_02382 PE=4 SV=1	19757	17637	13128	14996
Q2FWB7	Q2FWB7	tr|Q2FWB7|Q2FWB7_STAA8 Ferritin/DPS protein domain-containing protein OS=Staphylococcus aureus (strain NCTC 8325 / PS 47) OX=93061 GN=SAOUHSC_02381 PE=3 SV=1	29623	27095	13442	17433
Q2FWB8	Q2FWB8	tr|Q2FWB8|Q2FWB8_STAA8 Purine nucleoside phosphorylase DeoD-type OS=Staphylococcus aureus (strain NCTC 8325 / PS 47) OX=93061 GN=deoD PE=3 SV=1	56160	45720	32479	33855
Q2FWB9	Q2FWB9	tr|Q2FWB9|Q2FWB9_STAA8 Deoxyribose-phosphate aldolase OS=Staphylococcus aureus (strain NCTC 8325 / PS 47) OX=93061 GN=deoC PE=3 SV=1	200860	164610	102290	115030
Q2FWC1	Q2FWC1	sp|Q2FWC1|PDP_STAA8 Pyrimidine-nucleoside phosphorylase OS=Staphylococcus aureus (strain NCTC 8325 / PS 47) OX=93061 GN=pdp PE=3 SV=1	235880	193470	195760	183520
Q2FWC2	Q2FWC2	tr|Q2FWC2|Q2FWC2_STAA8 DoxX family membrane protein OS=Staphylococcus aureus (strain NCTC 8325 / PS 47) OX=93061 GN=SAOUHSC_02376 PE=4 SV=1	11791	10019	9033.5	9692.1
Q2FWC3	Q2FWC3	sp|Q2FWC3|LUXS_STAA8 S-ribosylhomocysteine lyase OS=Staphylococcus aureus (strain NCTC 8325 / PS 47) OX=93061 GN=luxS PE=3 SV=1	22843	18785	24529	24252
Q2FWC6	Q2FWC6	tr|Q2FWC6|Q2FWC6_STAA8 DUF2750 domain-containing protein OS=Staphylococcus aureus (strain NCTC 8325 / PS 47) OX=93061 GN=SAOUHSC_02372 PE=4 SV=1	16422	15164	16832	16530
Q2FWC7	Q2FWC7	sp|Q2FWC7|COAW_STAA8 Type II pantothenate kinase OS=Staphylococcus aureus (strain NCTC 8325 / PS 47) OX=93061 GN=coaW PE=1 SV=1	1130.5	1020.3	1831.8	1567.5
Q2FWC9	Q2FWC9	tr|Q2FWC9|Q2FWC9_STAA8 N-acetyltransferase domain-containing protein OS=Staphylococcus aureus (strain NCTC 8325 / PS 47) OX=93061 GN=SAOUHSC_02370 PE=4 SV=1	31300	27400	24595	25034
Q2FWD0	Q2FWD0	sp|Q2FWD0|RPOE_STAA8 Probable DNA-directed RNA polymerase subunit delta OS=Staphylococcus aureus (strain NCTC 8325 / PS 47) OX=93061 GN=rpoE PE=3 SV=1	15017	14863	9572.4	10261
Q2FWD1	Q2FWD1	sp|Q2FWD1|PYRG_STAA8 CTP synthase OS=Staphylococcus aureus (strain NCTC 8325 / PS 47) OX=93061 GN=pyrG PE=3 SV=1	140740	124580	129690	125360
Q2FWD2	Q2FWD2	tr|Q2FWD2|Q2FWD2_STAA8 DUF2529 domain-containing protein OS=Staphylococcus aureus (strain NCTC 8325 / PS 47) OX=93061 GN=SAOUHSC_02367 PE=4 SV=1	1119.5	1134	1321.8	1029.4
Q2FWD3	Q2FWD3	tr|Q2FWD3|Q2FWD3_STAA8 Fructose-bisphosphate aldolase OS=Staphylococcus aureus (strain NCTC 8325 / PS 47) OX=93061 GN=SAOUHSC_02366 PE=3 SV=1	323270	256960	198000	219180
Q2FWD4	Q2FWD4	tr|Q2FWD4|Q2FWD4_STAA8 UDP-N-acetylglucosamine 1-carboxyvinyltransferase OS=Staphylococcus aureus (strain NCTC 8325 / PS 47) OX=93061 GN=murA PE=3 SV=1	25347	20991	34082	32046
Q2FWD5	Q2FWD5	tr|Q2FWD5|Q2FWD5_STAA8 HTH hxlR-type domain-containing protein OS=Staphylococcus aureus (strain NCTC 8325 / PS 47) OX=93061 GN=SAOUHSC_02364 PE=4 SV=1	0	0	0	0
Q2FWD6	Q2FWD6	sp|Q2FWD6|ALDH_STAA8 Putative aldehyde dehydrogenase OS=Staphylococcus aureus (strain NCTC 8325 / PS 47) OX=93061 GN=SAOUHSC_02363 PE=3 SV=1	213500	182950	257480	251880
Q2FWD7	Q2FWD7	tr|Q2FWD7|Q2FWD7_STAA8 Transcription termination factor Rho OS=Staphylococcus aureus (strain NCTC 8325 / PS 47) OX=93061 GN=rho PE=3 SV=1	29942	29534	45439	41263
Q2FWD8	Q2FWD8	sp|Q2FWD8|RL31B_STAA8 Large ribosomal subunit protein bL31B OS=Staphylococcus aureus (strain NCTC 8325 / PS 47) OX=93061 GN=rpmE2 PE=1 SV=1	179330	149790	142000	144030
Q2FWE0	Q2FWE0	sp|Q2FWE0|RF1_STAA8 Peptide chain release factor 1 OS=Staphylococcus aureus (strain NCTC 8325 / PS 47) OX=93061 GN=prfA PE=3 SV=1	12791	10582	12976	13882
Q2FWE5	Q2FWE5	sp|Q2FWE5|GLYA_STAA8 Serine hydroxymethyltransferase OS=Staphylococcus aureus (strain NCTC 8325 / PS 47) OX=93061 GN=glyA PE=3 SV=1	59099	62224	47150	49729
Q2FWE6	Q2FWE6	sp|Q2FWE6|UPP_STAA8 Uracil phosphoribosyltransferase OS=Staphylococcus aureus (strain NCTC 8325 / PS 47) OX=93061 GN=upp PE=3 SV=1	115440	98311	139150	124570
Q2FWE7	Q2FWE7	sp|Q2FWE7|ATPD_STAA8 ATP synthase subunit delta OS=Staphylococcus aureus (strain NCTC 8325 / PS 47) OX=93061 GN=atpH PE=3 SV=1	76526	79542	52913	54105
Q2FWE8	Q2FWE8	sp|Q2FWE8|ATPA_STAA8 ATP synthase subunit alpha OS=Staphylococcus aureus (strain NCTC 8325 / PS 47) OX=93061 GN=atpA PE=3 SV=1	451880	458600	288660	302540
Q2FWE9	Q2FWE9	tr|Q2FWE9|Q2FWE9_STAA8 ATP synthase gamma chain OS=Staphylococcus aureus (strain NCTC 8325 / PS 47) OX=93061 GN=atpG PE=3 SV=1	107170	116840	71521	74936
Q2FWF0	Q2FWF0	sp|Q2FWF0|ATPB_STAA8 ATP synthase subunit beta OS=Staphylococcus aureus (strain NCTC 8325 / PS 47) OX=93061 GN=atpD PE=3 SV=1	416490	435860	299660	307820
Q2FWF1	Q2FWF1	sp|Q2FWF1|ATPE_STAA8 ATP synthase epsilon chain OS=Staphylococcus aureus (strain NCTC 8325 / PS 47) OX=93061 GN=atpC PE=3 SV=1	4064.9	4411.3	2935	3366.9
Q2FWF4	Q2FWF4	tr|Q2FWF4|Q2FWF4_STAA8 UDP-N-acetylglucosamine 1-carboxyvinyltransferase OS=Staphylococcus aureus (strain NCTC 8325 / PS 47) OX=93061 GN=murA PE=3 SV=1	52169	47493	64072	56980
Q2FWF5	Q2FWF5	sp|Q2FWF5|FABZ_STAA8 3-hydroxyacyl-[acyl-carrier-protein] dehydratase FabZ OS=Staphylococcus aureus (strain NCTC 8325 / PS 47) OX=93061 GN=fabZ PE=3 SV=1	4721.9	1940.7	6214.9	1830.6
Q2FWF6	Q2FWF6	tr|Q2FWF6|Q2FWF6_STAA8 YwpF protein OS=Staphylococcus aureus (strain NCTC 8325 / PS 47) OX=93061 GN=SAOUHSC_02335 PE=4 SV=1	6861.4	6504	6235.5	5777.7
Q2FWF8	Q2FWF8	sp|Q2FWF8|SCED_STAA8 Probable transglycosylase SceD OS=Staphylococcus aureus (strain NCTC 8325 / PS 47) OX=93061 GN=sceD PE=1 SV=1	3009.2	2343.3	9419.5	6535.7
Q2FWG0	Q2FWG0	sp|Q2FWG0|TENA_STAA8 Aminopyrimidine aminohydrolase OS=Staphylococcus aureus (strain NCTC 8325 / PS 47) OX=93061 GN=tenA PE=3 SV=1	34520	34189	29245	32237
Q2FWG1	Q2FWG1	tr|Q2FWG1|Q2FWG1_STAA8 Hydroxymethylpyrimidine/phosphomethylpyrimidine kinase OS=Staphylococcus aureus (strain NCTC 8325 / PS 47) OX=93061 GN=SAOUHSC_02330 PE=3 SV=1	68436	64066	99160	88241
Q2FWG2	Q2FWG2	sp|Q2FWG2|THIM_STAA8 Hydroxyethylthiazole kinase OS=Staphylococcus aureus (strain NCTC 8325 / PS 47) OX=93061 GN=thiM PE=3 SV=1	63834	62979	61164	60644
Q2FWG3	Q2FWG3	sp|Q2FWG3|THIE_STAA8 Thiamine-phosphate synthase OS=Staphylococcus aureus (strain NCTC 8325 / PS 47) OX=93061 GN=thiE PE=3 SV=1	16748	16537	28191	26335
Q2FWG4	Q2FWG4	sp|Q2FWG4|YIDC_STAA8 Membrane protein insertase YidC OS=Staphylococcus aureus (strain NCTC 8325 / PS 47) OX=93061 GN=yidC PE=3 SV=1	33103	33345	36630	33601
Q2FWG8	Q2FWG8	tr|Q2FWG8|Q2FWG8_STAA8 Cardiolipin synthase OS=Staphylococcus aureus (strain NCTC 8325 / PS 47) OX=93061 GN=SAOUHSC_02323 PE=3 SV=1	0	0	0	0
Q2FWH3	Q2FWH3	sp|Q2FWH3|DDL_STAA8 D-alanine--D-alanine ligase OS=Staphylococcus aureus (strain NCTC 8325 / PS 47) OX=93061 GN=ddl PE=1 SV=1	97222	80884	87611	87313
Q2FWH4	Q2FWH4	sp|Q2FWH4|MURF_STAA8 UDP-N-acetylmuramoyl-tripeptide--D-alanyl-D-alanine ligase OS=Staphylococcus aureus (strain NCTC 8325 / PS 47) OX=93061 GN=murF PE=1 SV=1	30145	30310	38559	33887
Q2FWH5	Q2FWH5	sp|Q2FWH5|CSHA_STAA8 DEAD-box ATP-dependent RNA helicase CshA OS=Staphylococcus aureus (strain NCTC 8325 / PS 47) OX=93061 GN=cshA PE=1 SV=1	36606	39591	51689	48712
Q2FWI3	Q2FWI3	tr|Q2FWI3|Q2FWI3_STAA8 DUF304 domain-containing protein OS=Staphylococcus aureus (strain NCTC 8325 / PS 47) OX=93061 GN=SAOUHSC_02308 PE=4 SV=1	0	0	0	0
Q2FWI4	Q2FWI4	tr|Q2FWI4|Q2FWI4_STAA8 DUF304 domain-containing protein OS=Staphylococcus aureus (strain NCTC 8325 / PS 47) OX=93061 GN=SAOUHSC_02307 PE=4 SV=1	597.98	581.26	1175.5	1018.5
Q2FWJ0	Q2FWJ0	tr|Q2FWJ0|Q2FWJ0_STAA8 SigmaB regulation protein RsbU, putative OS=Staphylococcus aureus (strain NCTC 8325 / PS 47) OX=93061 GN=SAOUHSC_02302 PE=4 SV=1	17824	17874	16544	15707
Q2FWJ1	Q2FWJ1	tr|Q2FWJ1|Q2FWJ1_STAA8 SigmaB regulation protein RsbU, putative OS=Staphylococcus aureus (strain NCTC 8325 / PS 47) OX=93061 GN=SAOUHSC_02301 PE=4 SV=1	33714	47172	26610	26429
Q2FWJ3	Q2FWJ3	sp|Q2FWJ3|RSBW_STAA8 Serine-protein kinase RsbW OS=Staphylococcus aureus (strain NCTC 8325 / PS 47) OX=93061 GN=rsbW PE=3 SV=2	50933	53886	27314	31969
Q2FWJ4	Q2FWJ4	tr|Q2FWJ4|Q2FWJ4_STAA8 RNA polymerase sigma factor OS=Staphylococcus aureus (strain NCTC 8325 / PS 47) OX=93061 GN=SAOUHSC_02298 PE=3 SV=1	6202.5	5766.5	5448.9	5325.8
Q2FWJ5	Q2FWJ5	tr|Q2FWJ5|Q2FWJ5_STAA8 Small ribosomal subunit protein bS1 OS=Staphylococcus aureus (strain NCTC 8325 / PS 47) OX=93061 GN=SAOUHSC_02297 PE=4 SV=1	22219	22086	32994	31151
Q2FWJ7	Q2FWJ7	tr|Q2FWJ7|Q2FWJ7_STAA8 Uncharacterized protein OS=Staphylococcus aureus (strain NCTC 8325 / PS 47) OX=93061 GN=SAOUHSC_02294 PE=4 SV=1	5236.8	4740.9	5165.8	6396.2
Q2FWK4	Q2FWK4	sp|Q2FWK4|ILVC_STAA8 Ketol-acid reductoisomerase (NADP(+)) OS=Staphylococcus aureus (strain NCTC 8325 / PS 47) OX=93061 GN=ilvC PE=1 SV=1	0	0	0	0
Q2FWK9	Q2FWK9	tr|Q2FWK9|Q2FWK9_STAA8 tRNA threonylcarbamoyladenosine biosynthesis protein TsaE OS=Staphylococcus aureus (strain NCTC 8325 / PS 47) OX=93061 GN=SAOUHSC_02280 PE=3 SV=1	5195.8	4302	5167.1	5029.3
Q2FWL0	Q2FWL0	tr|Q2FWL0|Q2FWL0_STAA8 Gcp-like domain-containing protein OS=Staphylococcus aureus (strain NCTC 8325 / PS 47) OX=93061 GN=SAOUHSC_02279 PE=4 SV=1	0	0	0	0
Q2FWL2	Q2FWL2	sp|Q2FWL2|TSAD_STAA8 tRNA N6-adenosine threonylcarbamoyltransferase OS=Staphylococcus aureus (strain NCTC 8325 / PS 47) OX=93061 GN=tsaD PE=1 SV=1	2080.9	2268.7	3289.3	3584.8
Q2FWL5	Q2FWL5	tr|Q2FWL5|Q2FWL5_STAA8 ABC transporter, ATP-binding protein, putative OS=Staphylococcus aureus (strain NCTC 8325 / PS 47) OX=93061 GN=SAOUHSC_02274 PE=4 SV=1	1683.4	1536	2250.2	1673.8
Q2FWL6	Q2FWL6	sp|Q2FWL6|REX_STAA8 Redox-sensing transcriptional repressor Rex OS=Staphylococcus aureus (strain NCTC 8325 / PS 47) OX=93061 GN=rex PE=3 SV=1	12025	11967	16651	14460
Q2FWM0	Q2FWM0	tr|Q2FWM0|Q2FWM0_STAA8 Sucrose operon repressor, putative OS=Staphylococcus aureus (strain NCTC 8325 / PS 47) OX=93061 GN=SAOUHSC_02269 PE=4 SV=1	0	0	0	0
Q2FWM1	Q2FWM1	tr|Q2FWM1|Q2FWM1_STAA8 Sucrose-6-phosphate hydrolase OS=Staphylococcus aureus (strain NCTC 8325 / PS 47) OX=93061 GN=SAOUHSC_02268 PE=3 SV=1	18967	17718	23713	22770
Q2FWM2	Q2FWM2	tr|Q2FWM2|Q2FWM2_STAA8 Fructokinase, putative OS=Staphylococcus aureus (strain NCTC 8325 / PS 47) OX=93061 GN=SAOUHSC_02267 PE=3 SV=1	0	0	0	0
Q2FWM4	Q2FWM4	tr|Q2FWM4|Q2FWM4_STAA8 Accessory gene regulator protein A OS=Staphylococcus aureus (strain NCTC 8325 / PS 47) OX=93061 GN=SAOUHSC_02265 PE=4 SV=1	31884	32920	26908	24188
Q2FWM8	Q2FWM8	sp|Q2FWM8|HLD_STAA8 Delta-hemolysin OS=Staphylococcus aureus (strain NCTC 8325 / PS 47) OX=93061 GN=hld PE=3 SV=3	52763	76728	3443.2	13166
Q2FWN0	Q2FWN0	tr|Q2FWN0|Q2FWN0_STAA8 Nitroreductase domain-containing protein OS=Staphylococcus aureus (strain NCTC 8325 / PS 47) OX=93061 GN=SAOUHSC_02258 PE=4 SV=1	0	0	0	0
Q2FWN3	Q2FWN3	sp|Q2FWN3|CH10_STAA8 Co-chaperonin GroES OS=Staphylococcus aureus (strain NCTC 8325 / PS 47) OX=93061 GN=groES PE=3 SV=1	74699	63765	77192	81189
Q2FWN4	Q2FWN4	sp|Q2FWN4|CH60_STAA8 Chaperonin GroEL OS=Staphylococcus aureus (strain NCTC 8325 / PS 47) OX=93061 GN=groEL PE=3 SV=1	159060	142440	180410	176620
Q2FWN8	Q2FWN8	tr|Q2FWN8|Q2FWN8_STAA8 Probable succinyl-diaminopimelate desuccinylase OS=Staphylococcus aureus (strain NCTC 8325 / PS 47) OX=93061 GN=SAOUHSC_02244 PE=4 SV=1	3648.7	3304.2	2437.2	2865
Q2FWN9	Q2FWN9	sp|Q2FWN9|LUKL2_STAA8 Uncharacterized leukocidin-like protein 2 OS=Staphylococcus aureus (strain NCTC 8325 / PS 47) OX=93061 GN=SAOUHSC_02243 PE=1 SV=1	123800	132650	119850	144200
Q2FWP0	Q2FWP0	sp|Q2FWP0|LUKL1_STAA8 Uncharacterized leukocidin-like protein 1 OS=Staphylococcus aureus (strain NCTC 8325 / PS 47) OX=93061 GN=SAOUHSC_02241 PE=1 SV=1	39368	42709	88620	96005
Q2FWP9	Q2FWP9	tr|Q2FWP9|Q2FWP9_STAA8 Phi PVL orf 33-like protein OS=Staphylococcus aureus (strain NCTC 8325 / PS 47) OX=93061 GN=SAOUHSC_02232 PE=4 SV=1	2962.2	2639.2	2100.4	2304.9
Q2FWU9	Q2FWU9	tr|Q2FWU9|Q2FWU9_STAA8 Conserved hypothetical phage protein OS=Staphylococcus aureus (strain NCTC 8325 / PS 47) OX=93061 GN=SAOUHSC_02176 PE=1 SV=1	61331	52030	66391	64060
Q2FWV6	Q2FWV6	sp|Q2FWV6|SCIN_STAA8 Staphylococcal complement inhibitor OS=Staphylococcus aureus (strain NCTC 8325 / PS 47) OX=93061 GN=scn PE=1 SV=1	3243.5	3589.4	3286.4	3645.9
Q2FWW1	Q2FWW1	tr|Q2FWW1|Q2FWW1_STAA8 MHC class II analog protein OS=Staphylococcus aureus (strain NCTC 8325 / PS 47) OX=93061 GN=SAOUHSC_02161 PE=4 SV=1	265490	318090	124390	141190
Q2FWW3	Q2FWW3	tr|Q2FWW3|Q2FWW3_STAA8 Aminotransferase class I/classII domain-containing protein OS=Staphylococcus aureus (strain NCTC 8325 / PS 47) OX=93061 GN=SAOUHSC_02158 PE=3 SV=1	19792	17686	24277	21972
Q2FWW9	Q2FWW9	tr|Q2FWW9|Q2FWW9_STAA8 ABC transporter, ATP-binding protein, putative OS=Staphylococcus aureus (strain NCTC 8325 / PS 47) OX=93061 GN=SAOUHSC_02152 PE=1 SV=1	87600	114530	62219	61413
Q2FWX1	Q2FWX1	tr|Q2FWX1|Q2FWX1_STAA8 Thioredoxin family protein OS=Staphylococcus aureus (strain NCTC 8325 / PS 47) OX=93061 GN=SAOUHSC_02150 PE=4 SV=1	145130	115340	119360	123040
Q2FWX2	Q2FWX2	tr|Q2FWX2|Q2FWX2_STAA8 Uncharacterized protein OS=Staphylococcus aureus (strain NCTC 8325 / PS 47) OX=93061 GN=SAOUHSC_02149 PE=4 SV=1	9332.7	8635.5	8676.1	7725.2
Q2FWX5	Q2FWX5	tr|Q2FWX5|Q2FWX5_STAA8 Peptidase C45 hydrolase domain-containing protein OS=Staphylococcus aureus (strain NCTC 8325 / PS 47) OX=93061 GN=SAOUHSC_02146 PE=4 SV=1	0	0	0	0
Q2FWX6	Q2FWX6	tr|Q2FWX6|Q2FWX6_STAA8 Phage protein OS=Staphylococcus aureus (strain NCTC 8325 / PS 47) OX=93061 GN=SAOUHSC_02145 PE=4 SV=1	52478	47499	67988	60731
Q2FWX8	Q2FWX8	sp|Q2FWX8|Y2143_STAA8 Uncharacterized protein SAOUHSC_02143 OS=Staphylococcus aureus (strain NCTC 8325 / PS 47) OX=93061 GN=SAOUHSC_02143 PE=3 SV=1	39689	36880	27239	26914
Q2FWX9	Q2FWX9	sp|Q2FWX9|DIALD_STAA8 4,4-diaponeurosporen-aldehyde dehydrogenase OS=Staphylococcus aureus (strain NCTC 8325 / PS 47) OX=93061 GN=aldH1 PE=1 SV=1	9360.1	8317.4	11473	9433.9
Q2FWY1	Q2FWY1	sp|Q2FWY1|PPAC_STAA8 Probable manganese-dependent inorganic pyrophosphatase OS=Staphylococcus aureus (strain NCTC 8325 / PS 47) OX=93061 GN=ppaC PE=3 SV=1	125490	107610	146020	137750
Q2FWY3	Q2FWY3	tr|Q2FWY3|Q2FWY3_STAA8 Pectate lyase superfamily protein domain-containing protein OS=Staphylococcus aureus (strain NCTC 8325 / PS 47) OX=93061 GN=SAOUHSC_02138 PE=4 SV=1	0	0	0	0
Q2FWY6	Q2FWY6	tr|Q2FWY6|Q2FWY6_STAA8 CamS family sex pheromone protein OS=Staphylococcus aureus (strain NCTC 8325 / PS 47) OX=93061 GN=SAOUHSC_02121 PE=4 SV=1	6073.3	4709.6	9820.3	8412
Q2FWY8	Q2FWY8	sp|Q2FWY8|GATC_STAA8 Aspartyl/glutamyl-tRNA(Asn/Gln) amidotransferase subunit C OS=Staphylococcus aureus (strain NCTC 8325 / PS 47) OX=93061 GN=gatC PE=3 SV=1	22429	22098	17216	17351
Q2FWY9	Q2FWY9	sp|Q2FWY9|GATA_STAA8 Glutamyl-tRNA(Gln) amidotransferase subunit A OS=Staphylococcus aureus (strain NCTC 8325 / PS 47) OX=93061 GN=gatA PE=3 SV=1	75574	74125	110770	105730
Q2FWZ0	Q2FWZ0	sp|Q2FWZ0|GATB_STAA8 Aspartyl/glutamyl-tRNA(Asn/Gln) amidotransferase subunit B OS=Staphylococcus aureus (strain NCTC 8325 / PS 47) OX=93061 GN=gatB PE=3 SV=1	192030	165140	239210	224600
Q2FWZ2	Q2FWZ2	sp|Q2FWZ2|DAGK_STAA8 Diacylglycerol kinase OS=Staphylococcus aureus (strain NCTC 8325 / PS 47) OX=93061 GN=dagK PE=3 SV=1	0	0	0	0
Q2FWZ8	Q2FWZ8	sp|Q2FWZ8|FTN_STAA8 Bacterial non-heme ferritin OS=Staphylococcus aureus (strain NCTC 8325 / PS 47) OX=93061 GN=ftnA PE=1 SV=1	152950	130310	69876	71389
Q2FWZ9	Q2FWZ9	tr|Q2FWZ9|Q2FWZ9_STAA8 Lipid II isoglutaminyl synthase (glutamine-hydrolyzing) subunit MurT OS=Staphylococcus aureus (strain NCTC 8325 / PS 47) OX=93061 GN=murT PE=3 SV=1	14454	14647	15715	16602
Q2FX00	Q2FX00	tr|Q2FX00|Q2FX00_STAA8 Lipid II isoglutaminyl synthase (glutamine-hydrolyzing) subunit GatD OS=Staphylococcus aureus (strain NCTC 8325 / PS 47) OX=93061 GN=gatD PE=3 SV=1	5787	5386.2	9255.3	8580.5
Q2FX05	Q2FX05	tr|Q2FX05|Q2FX05_STAA8 Methionine aminopeptidase OS=Staphylococcus aureus (strain NCTC 8325 / PS 47) OX=93061 GN=map PE=3 SV=1	48249	39487	33932	36603
Q2FX08	Q2FX08	tr|Q2FX08|Q2FX08_STAA8 Sensor protein VraS OS=Staphylococcus aureus (strain NCTC 8325 / PS 47) OX=93061 GN=SAOUHSC_02099 PE=4 SV=1	29531	21920	23484	20771
Q2FX09	Q2FX09	sp|Q2FX09|VRAR_STAA8 Response regulator protein VraR OS=Staphylococcus aureus (strain NCTC 8325 / PS 47) OX=93061 GN=vraR PE=1 SV=1	2556.3	2408.8	2769.2	2885.3
Q2FX10	Q2FX10	tr|Q2FX10|Q2FX10_STAA8 YihY/virulence factor BrkB family protein OS=Staphylococcus aureus (strain NCTC 8325 / PS 47) OX=93061 GN=SAOUHSC_02097 PE=4 SV=1	4472.4	4165.2	3880.2	4140.3
Q2FX11	Q2FX11	tr|Q2FX11|Q2FX11_STAA8 YtxH domain-containing protein OS=Staphylococcus aureus (strain NCTC 8325 / PS 47) OX=93061 GN=SAOUHSC_02096 PE=4 SV=1	77607	58962	68349	60375
Q2FX12	Q2FX12	sp|Q2FX12|PTPA_STAA8 Low molecular weight protein-tyrosine-phosphatase PtpA OS=Staphylococcus aureus (strain NCTC 8325 / PS 47) OX=93061 GN=ptpA PE=3 SV=1	2989.5	3189.7	2520.3	3132.2
Q2FX13	Q2FX13	sp|Q2FX13|Y2093_STAA8 UPF0435 protein SAOUHSC_02093 OS=Staphylococcus aureus (strain NCTC 8325 / PS 47) OX=93061 GN=SAOUHSC_02093 PE=3 SV=2	10002	8197.5	6692.6	7093
Q2FX14	Q2FX14	tr|Q2FX14|Q2FX14_STAA8 Aminopeptidase PepS, putative OS=Staphylococcus aureus (strain NCTC 8325 / PS 47) OX=93061 GN=SAOUHSC_02092 PE=3 SV=1	113040	96068	98236	104350
Q2FX15	Q2FX15	tr|Q2FX15|Q2FX15_STAA8 HotDog ACOT-type domain-containing protein OS=Staphylococcus aureus (strain NCTC 8325 / PS 47) OX=93061 GN=SAOUHSC_02091 PE=3 SV=1	0	0	0	0
Q2FX86	Q2FX86	tr|Q2FX86|Q2FX86_STAA8 ABC transporter, permease protein, putative OS=Staphylococcus aureus (strain NCTC 8325 / PS 47) OX=93061 GN=SAOUHSC_01991 PE=3 SV=1	627.76	492.75	538.42	465.87
Q2FX89	Q2FX89	tr|Q2FX89|Q2FX89_STAA8 Putative tRNA (cytidine(34)-2-O)-methyltransferase OS=Staphylococcus aureus (strain NCTC 8325 / PS 47) OX=93061 GN=SAOUHSC_01988 PE=3 SV=1	0	0	0	0
Q2FX90	Q2FX90	tr|Q2FX90|Q2FX90_STAA8 Glucosamine-6-phosphate isomerase OS=Staphylococcus aureus (strain NCTC 8325 / PS 47) OX=93061 GN=SAOUHSC_01987 PE=4 SV=1	135740	112530	83241	88633
Q2FX94	Q2FX94	tr|Q2FX94|Q2FX94_STAA8 Fumarate hydratase class II OS=Staphylococcus aureus (strain NCTC 8325 / PS 47) OX=93061 GN=fumC PE=3 SV=1	53805	50276	30847	36331
Q2FX95	Q2FX95	tr|Q2FX95|Q2FX95_STAA8 Ribosomal large subunit pseudouridine synthase, RluD subfamily, putative OS=Staphylococcus aureus (strain NCTC 8325 / PS 47) OX=93061 GN=SAOUHSC_01982 PE=4 SV=1	17902	17557	24389	21791
Q2FX97	Q2FX97	tr|Q2FX97|Q2FX97_STAA8 DNA-binding response regulator, putative OS=Staphylococcus aureus (strain NCTC 8325 / PS 47) OX=93061 GN=SAOUHSC_01980 PE=4 SV=1	1882.7	1688.2	1816.9	1678.2
Q2FX98	Q2FX98	tr|Q2FX98|Q2FX98_STAA8 HTH cro/C1-type domain-containing protein OS=Staphylococcus aureus (strain NCTC 8325 / PS 47) OX=93061 GN=SAOUHSC_01979 PE=4 SV=1	6022.1	6755.8	7669.4	7489.8
Q2FXA0	Q2FXA0	sp|Q2FXA0|Y1977_STAA8 UPF0342 protein SAOUHSC_01977 OS=Staphylococcus aureus (strain NCTC 8325 / PS 47) OX=93061 GN=SAOUHSC_01977 PE=3 SV=1	189010	160610	111070	128590
Q2FXA3	Q2FXA3	sp|Q2FXA3|DCUP_STAA8 Uroporphyrinogen decarboxylase OS=Staphylococcus aureus (strain NCTC 8325 / PS 47) OX=93061 GN=hemE PE=3 SV=1	3685.4	3522	5104.4	4813.3
Q2FXA4	Q2FXA4	sp|Q2FXA4|CPFC_STAA8 Coproporphyrin III ferrochelatase OS=Staphylococcus aureus (strain NCTC 8325 / PS 47) OX=93061 GN=cpfC PE=1 SV=1	23158	19684	25631	25293
Q2FXA5	Q2FXA5	sp|Q2FXA5|CGOX_STAA8 Coproporphyrinogen III oxidase OS=Staphylococcus aureus (strain NCTC 8325 / PS 47) OX=93061 GN=cgoX PE=1 SV=1	24506	23155	20991	21376
Q2FXA7	Q2FXA7	tr|Q2FXA7|Q2FXA7_STAA8 Serine hydrolase family protein OS=Staphylococcus aureus (strain NCTC 8325 / PS 47) OX=93061 GN=SAOUHSC_01958 PE=4 SV=1	0	0	0	0
Q2FXA8	Q2FXA8	tr|Q2FXA8|Q2FXA8_STAA8 DUF1828 domain-containing protein OS=Staphylococcus aureus (strain NCTC 8325 / PS 47) OX=93061 GN=SAOUHSC_01957 PE=4 SV=1	7631.9	7385.9	7888.5	6972.3
Q2FXB7	Q2FXB7	tr|Q2FXB7|Q2FXB7_STAA8 ABC transporter domain protein OS=Staphylococcus aureus (strain NCTC 8325 / PS 47) OX=93061 GN=SAOUHSC_01948 PE=4 SV=1	11483	10472	10312	10246
Q2FXD0;Q2G0X6	Q2FXD0;Q2G0X6	tr|Q2FXD0|Q2FXD0_STAA8 site-specific DNA-methyltransferase (adenine-specific) OS=Staphylococcus aureus (strain NCTC 8325 / PS 47) OX=93061 GN=SAOUHSC_01933 PE=4 SV=1;tr|Q2G0X6|Q2G0X6_STAA8 site-specific DNA-methyltransferase (adenine-specific) OS=Staphyloc	19904	20067	17691	17265
Q2FXD2	Q2FXD2	tr|Q2FXD2|Q2FXD2_STAA8 SMEK domain-containing protein OS=Staphylococcus aureus (strain NCTC 8325 / PS 47) OX=93061 GN=SAOUHSC_01931 PE=4 SV=1	6571.6	6418.1	4078.5	3605.5
Q2FXE2	Q2FXE2	tr|Q2FXE2|Q2FXE2_STAA8 NADP-dependent oxidoreductase domain-containing protein OS=Staphylococcus aureus (strain NCTC 8325 / PS 47) OX=93061 GN=SAOUHSC_01907 PE=4 SV=1	54682	50909	34713	36565
Q2FXE8	Q2FXE8	tr|Q2FXE8|Q2FXE8_STAA8 Transaldolase OS=Staphylococcus aureus (strain NCTC 8325 / PS 47) OX=93061 GN=SAOUHSC_01901 PE=4 SV=1	151510	126200	117760	119190
Q2FXF4	Q2FXF4	tr|Q2FXF4|Q2FXF4_STAA8 Mannosyl-glycoprotein endo-beta-N-acetylglucosamidase-like domain-containing protein OS=Staphylococcus aureus (strain NCTC 8325 / PS 47) OX=93061 GN=SAOUHSC_01895 PE=1 SV=1	21139	16323	30166	26132
Q2FXF9	Q2FXF9	tr|Q2FXF9|Q2FXF9_STAA8 Riboflavin biosynthesis protein RibD OS=Staphylococcus aureus (strain NCTC 8325 / PS 47) OX=93061 GN=SAOUHSC_01889 PE=3 SV=1	17774	14437	90173	69993
Q2FXG0	Q2FXG0	tr|Q2FXG0|Q2FXG0_STAA8 Riboflavin synthase OS=Staphylococcus aureus (strain NCTC 8325 / PS 47) OX=93061 GN=SAOUHSC_01888 PE=4 SV=1	4765.8	4278.5	20799	17648
Q2FXG1	Q2FXG1	tr|Q2FXG1|Q2FXG1_STAA8 Riboflavin biosynthesis protein RibBA OS=Staphylococcus aureus (strain NCTC 8325 / PS 47) OX=93061 GN=ribBA PE=3 SV=1	18453	16792	20132	18871
Q2FXG2	Q2FXG2	sp|Q2FXG2|RISB_STAA8 6,7-dimethyl-8-ribityllumazine synthase OS=Staphylococcus aureus (strain NCTC 8325 / PS 47) OX=93061 GN=ribH PE=3 SV=1	11946	9623.6	64965	57677
Q2FXG3	Q2FXG3	tr|Q2FXG3|Q2FXG3_STAA8 proline dehydrogenase OS=Staphylococcus aureus (strain NCTC 8325 / PS 47) OX=93061 GN=SAOUHSC_01884 PE=4 SV=1	56043	57798	37507	38018
Q2FXG5	Q2FXG5	tr|Q2FXG5|Q2FXG5_STAA8 Serine aminopeptidase S33 domain-containing protein OS=Staphylococcus aureus (strain NCTC 8325 / PS 47) OX=93061 GN=SAOUHSC_01882 PE=4 SV=1	6921.2	6040.2	5374.7	5729.9
Q2FXH2	Q2FXH2	sp|Q2FXH2|SYL_STAA8 Leucine--tRNA ligase OS=Staphylococcus aureus (strain NCTC 8325 / PS 47) OX=93061 GN=leuS PE=3 SV=1	17097	14537	9902.4	11347
Q2FXH3	Q2FXH3	tr|Q2FXH3|Q2FXH3_STAA8 Rhodanese domain-containing protein OS=Staphylococcus aureus (strain NCTC 8325 / PS 47) OX=93061 GN=SAOUHSC_01874 PE=4 SV=1	4510.3	4613.4	3965.7	4633.6
Q2FXH5	Q2FXH5	tr|Q2FXH5|Q2FXH5_STAA8 NAD(P)/FAD-dependent oxidoreductase OS=Staphylococcus aureus (strain NCTC 8325 / PS 47) OX=93061 GN=SAOUHSC_01872 PE=4 SV=1	279.07	300.69	374.35	401.33
Q2FXH6	Q2FXH6	tr|Q2FXH6|Q2FXH6_STAA8 Polysaccharide biosynthesis protein, putative OS=Staphylococcus aureus (strain NCTC 8325 / PS 47) OX=93061 GN=SAOUHSC_01871 PE=4 SV=1	0	0	0	0
Q2FXH8	Q2FXH8	tr|Q2FXH8|Q2FXH8_STAA8 YtxH domain-containing protein OS=Staphylococcus aureus (strain NCTC 8325 / PS 47) OX=93061 GN=SAOUHSC_01869 PE=4 SV=1	140910	117860	66083	76480
Q2FXH9	Q2FXH9	sp|Q2FXH9|PEPVL_STAA8 Putative dipeptidase SAOUHSC_01868 OS=Staphylococcus aureus (strain NCTC 8325 / PS 47) OX=93061 GN=SAOUHSC_01868 PE=3 SV=1	88703	77700	69385	71978
Q2FXI0	Q2FXI0	tr|Q2FXI0|Q2FXI0_STAA8 D-alanine aminotransferase OS=Staphylococcus aureus (strain NCTC 8325 / PS 47) OX=93061 GN=SAOUHSC_01867 PE=3 SV=1	44958	50285	44409	45091
Q2FXI2	Q2FXI2	sp|Q2FXI2|TRMB_STAA8 tRNA (guanine-N(7)-)-methyltransferase OS=Staphylococcus aureus (strain NCTC 8325 / PS 47) OX=93061 GN=trmB PE=3 SV=1	0	0	0	0
Q2FXI4	Q2FXI4	tr|Q2FXI4|Q2FXI4_STAA8 PepSY domain-containing protein OS=Staphylococcus aureus (strain NCTC 8325 / PS 47) OX=93061 GN=SAOUHSC_01863 PE=4 SV=1	10198	10236	9697.8	10321
Q2FXI5	Q2FXI5	tr|Q2FXI5|Q2FXI5_STAA8 Glutamyl aminopeptidase OS=Staphylococcus aureus (strain NCTC 8325 / PS 47) OX=93061 GN=SAOUHSC_01861 PE=3 SV=1	17150	14667	13208	13814
Q2FXI6	Q2FXI6	tr|Q2FXI6|Q2FXI6_STAA8 Thioredoxin domain-containing protein OS=Staphylococcus aureus (strain NCTC 8325 / PS 47) OX=93061 GN=SAOUHSC_01860 PE=4 SV=1	12981	10844	8269.5	8699.5
Q2FXI7	Q2FXI7	sp|Q2FXI7|Y1859_STAA8 UPF0354 protein SAOUHSC_01859 OS=Staphylococcus aureus (strain NCTC 8325 / PS 47) OX=93061 GN=SAOUHSC_01859 PE=3 SV=1	11585	10082	12603	11974
Q2FXI8	Q2FXI8	tr|Q2FXI8|Q2FXI8_STAA8 tRNA-binding domain-containing protein OS=Staphylococcus aureus (strain NCTC 8325 / PS 47) OX=93061 GN=SAOUHSC_01858 PE=4 SV=1	32301	27384	40803	37453
Q2FXI9	Q2FXI9	tr|Q2FXI9|Q2FXI9_STAA8 FtsK domain-containing protein OS=Staphylococcus aureus (strain NCTC 8325 / PS 47) OX=93061 GN=SAOUHSC_01857 PE=3 SV=1	58807	47190	49565	47637
Q2FXJ0	Q2FXJ0	sp|Q2FXJ0|MURC_STAA8 UDP-N-acetylmuramate--L-alanine ligase OS=Staphylococcus aureus (strain NCTC 8325 / PS 47) OX=93061 GN=murC PE=1 SV=1	20817	21156	28521	26667
Q2FXJ5	Q2FXJ5	sp|Q2FXJ5|SYY_STAA8 Tyrosine--tRNA ligase OS=Staphylococcus aureus (strain NCTC 8325 / PS 47) OX=93061 GN=tyrS PE=3 SV=1	28540	30231	21411	21592
Q2FXJ6	Q2FXJ6	tr|Q2FXJ6|Q2FXJ6_STAA8 Serine protease HtrA-like OS=Staphylococcus aureus (strain NCTC 8325 / PS 47) OX=93061 GN=SAOUHSC_01838 PE=3 SV=1	86065	90407	59257	60403
Q2FXJ7	Q2FXJ7	tr|Q2FXJ7|Q2FXJ7_STAA8 1-acyl-sn-glycerol-3-phosphate acyltransferases domain protein OS=Staphylococcus aureus (strain NCTC 8325 / PS 47) OX=93061 GN=SAOUHSC_01837 PE=4 SV=1	20978	20359	24584	23555
Q2FXJ8	Q2FXJ8	tr|Q2FXJ8|Q2FXJ8_STAA8 PTS glucose transporter subunit IIBC OS=Staphylococcus aureus (strain NCTC 8325 / PS 47) OX=93061 GN=SAOUHSC_01836 PE=4 SV=1	4269.2	4443.2	3611.9	3439.2
Q2FXK6	Q2FXK6	sp|Q2FXK6|RS4_STAA8 Small ribosomal subunit protein uS4 OS=Staphylococcus aureus (strain NCTC 8325 / PS 47) OX=93061 GN=rpsD PE=1 SV=1	286310	279800	390060	352530
Q2FXK7	Q2FXK7	tr|Q2FXK7|Q2FXK7_STAA8 GAF domain protein OS=Staphylococcus aureus (strain NCTC 8325 / PS 47) OX=93061 GN=SAOUHSC_01828 PE=3 SV=1	4722.5	3604.9	4807.7	5175.5
Q2FXK8	Q2FXK8	sp|Q2FXK8|EZRA_STAA8 Septation ring formation regulator EzrA OS=Staphylococcus aureus (strain NCTC 8325 / PS 47) OX=93061 GN=ezrA PE=3 SV=1	168410	154210	238600	233900
Q2FXL3	Q2FXL3	tr|Q2FXL3|Q2FXL3_STAA8 Thiol peroxidase OS=Staphylococcus aureus (strain NCTC 8325 / PS 47) OX=93061 GN=tpx PE=1 SV=1	21851	21192	20745	21126
Q2FXL4	Q2FXL4	tr|Q2FXL4|Q2FXL4_STAA8 DNA methylase adenine-specific domain-containing protein OS=Staphylococcus aureus (strain NCTC 8325 / PS 47) OX=93061 GN=SAOUHSC_01821 PE=4 SV=1	3612.2	3378.8	6045.9	5815.9
Q2FXL5	Q2FXL5	sp|Q2FXL5|ACKA_STAA8 Acetate kinase OS=Staphylococcus aureus (strain NCTC 8325 / PS 47) OX=93061 GN=ackA PE=3 SV=1	163850	136240	152970	140700
Q2FXL6	Q2FXL6	sp|Q2FXL6|Y1819_STAA8 Putative universal stress protein SAOUHSC_01819 OS=Staphylococcus aureus (strain NCTC 8325 / PS 47) OX=93061 GN=SAOUHSC_01819 PE=3 SV=1	718830	681860	240110	303140
Q2FXL7	Q2FXL7	sp|Q2FXL7|DHA2_STAA8 Alanine dehydrogenase 2 OS=Staphylococcus aureus (strain NCTC 8325 / PS 47) OX=93061 GN=ald2 PE=3 SV=1	40487	37487	33290	32441
Q2FXL9	Q2FXL9	sp|Q2FXL9|Y1816_STAA8 Uncharacterized peptidase SAOUHSC_01816 OS=Staphylococcus aureus (strain NCTC 8325 / PS 47) OX=93061 GN=SAOUHSC_01816 PE=3 SV=1	43488	35636	27857	29814
Q2FXM0	Q2FXM0	sp|Q2FXM0|Y1815_STAA8 UPF0173 metal-dependent hydrolase SAOUHSC_01815 OS=Staphylococcus aureus (strain NCTC 8325 / PS 47) OX=93061 GN=SAOUHSC_01815 PE=1 SV=1	41220	30260	19882	20709
Q2FXM1	Q2FXM1	tr|Q2FXM1|Q2FXM1_STAA8 UspA domain-containing protein OS=Staphylococcus aureus (strain NCTC 8325 / PS 47) OX=93061 GN=SAOUHSC_01814 PE=3 SV=1	25710	29815	20555	24847
Q2FXM2	Q2FXM2	tr|Q2FXM2|Q2FXM2_STAA8 CBS domain-containing protein OS=Staphylococcus aureus (strain NCTC 8325 / PS 47) OX=93061 GN=SAOUHSC_01813 PE=4 SV=1	0	0	0	0
Q2FXM3	Q2FXM3	tr|Q2FXM3|Q2FXM3_STAA8 Bifunctional oligoribonuclease/PAP phosphatase NrnA OS=Staphylococcus aureus (strain NCTC 8325 / PS 47) OX=93061 GN=SAOUHSC_01812 PE=4 SV=1	14159	12129	14396	12770
Q2FXM5	Q2FXM5	tr|Q2FXM5|Q2FXM5_STAA8 NADP-dependent malic enzyme, putative OS=Staphylococcus aureus (strain NCTC 8325 / PS 47) OX=93061 GN=SAOUHSC_01810 PE=3 SV=1	83880	73785	55130	56914
Q2FXM6	Q2FXM6	sp|Q2FXM6|ACCD_STAA8 Acetyl-coenzyme A carboxylase carboxyl transferase subunit beta OS=Staphylococcus aureus (strain NCTC 8325 / PS 47) OX=93061 GN=accD PE=1 SV=1	23068	21499	41960	37272
Q2FXM7	Q2FXM7	sp|Q2FXM7|ACCA_STAA8 Acetyl-coenzyme A carboxylase carboxyl transferase subunit alpha OS=Staphylococcus aureus (strain NCTC 8325 / PS 47) OX=93061 GN=accA PE=1 SV=1	24490	22556	50111	43422
Q2FXM8	Q2FXM8	sp|Q2FXM8|PFKA_STAA8 ATP-dependent 6-phosphofructokinase OS=Staphylococcus aureus (strain NCTC 8325 / PS 47) OX=93061 GN=pfkA PE=1 SV=2	133350	117720	169980	154480
Q2FXM9	Q2FXM9	sp|Q2FXM9|KPYK_STAA8 Pyruvate kinase OS=Staphylococcus aureus (strain NCTC 8325 / PS 47) OX=93061 GN=pyk PE=3 SV=1	372010	327060	374210	345800
Q2FXN3	Q2FXN3	tr|Q2FXN3|Q2FXN3_STAA8 citrate synthase (unknown stereospecificity) OS=Staphylococcus aureus (strain NCTC 8325 / PS 47) OX=93061 GN=SAOUHSC_01802 PE=3 SV=1	52111	56693	57123	55852
Q2FXN4	Q2FXN4	tr|Q2FXN4|Q2FXN4_STAA8 Isocitrate dehydrogenase [NADP] OS=Staphylococcus aureus (strain NCTC 8325 / PS 47) OX=93061 GN=SAOUHSC_01801 PE=3 SV=1	308910	301690	352470	335150
Q2FXN6	Q2FXN6	tr|Q2FXN6|Q2FXN6_STAA8 Two-component response regulator, putative OS=Staphylococcus aureus (strain NCTC 8325 / PS 47) OX=93061 GN=SAOUHSC_01800 PE=4 SV=1	11658	10548	12514	12472
Q2FXN9	Q2FXN9	tr|Q2FXN9|Q2FXN9_STAA8 DNA polymerase I OS=Staphylococcus aureus (strain NCTC 8325 / PS 47) OX=93061 GN=polA PE=3 SV=1	52472	53703	77951	71349
Q2FXP0	Q2FXP0	tr|Q2FXP0|Q2FXP0_STAA8 Formamidopyrimidine-DNA glycosylase OS=Staphylococcus aureus (strain NCTC 8325 / PS 47) OX=93061 GN=SAOUHSC_01796 PE=3 SV=1	1660.4	2384.5	2988.6	2368
Q2FXP1	Q2FXP1	tr|Q2FXP1|Q2FXP1_STAA8 Dephospho-CoA kinase OS=Staphylococcus aureus (strain NCTC 8325 / PS 47) OX=93061 GN=coaE PE=3 SV=1	20375	18478	42033	36314
Q2FXP2	Q2FXP2	tr|Q2FXP2|Q2FXP2_STAA8 Glyceraldehyde-3-phosphate dehydrogenase OS=Staphylococcus aureus (strain NCTC 8325 / PS 47) OX=93061 GN=SAOUHSC_01794 PE=3 SV=1	52077	46920	104720	79680
Q2FXP3	Q2FXP3	sp|Q2FXP3|NRDR_STAA8 Transcriptional repressor NrdR OS=Staphylococcus aureus (strain NCTC 8325 / PS 47) OX=93061 GN=nrdR PE=3 SV=1	19274	19511	21650	19834
Q2FXP4	Q2FXP4	tr|Q2FXP4|Q2FXP4_STAA8 DnaD domain-containing protein OS=Staphylococcus aureus (strain NCTC 8325 / PS 47) OX=93061 GN=SAOUHSC_01792 PE=4 SV=1	4175.7	3756.5	6201.6	5683.2
Q2FXP5	Q2FXP5	tr|Q2FXP5|Q2FXP5_STAA8 Primosomal protein DnaI OS=Staphylococcus aureus (strain NCTC 8325 / PS 47) OX=93061 GN=SAOUHSC_01791 PE=1 SV=1	6814.1	6738.8	10506	9560.7
Q2FXP7	Q2FXP7	sp|Q2FXP7|SYT_STAA8 Threonine--tRNA ligase OS=Staphylococcus aureus (strain NCTC 8325 / PS 47) OX=93061 GN=thrS PE=3 SV=1	354680	265220	64166	84480
Q2FXP8	Q2FXP8	tr|Q2FXP8|Q2FXP8_STAA8 Amino acid permease/ SLC12A domain-containing protein OS=Staphylococcus aureus (strain NCTC 8325 / PS 47) OX=93061 GN=SAOUHSC_01787 PE=4 SV=1	996.58	1630.2	1039.8	1081.7
Q2FXP9	Q2FXP9	sp|Q2FXP9|IF3_STAA8 Translation initiation factor IF-3 OS=Staphylococcus aureus (strain NCTC 8325 / PS 47) OX=93061 GN=infC PE=3 SV=1	42548	38953	46839	41734
Q2FXQ0	Q2FXQ0	sp|Q2FXQ0|RL35_STAA8 Large ribosomal subunit protein bL35 OS=Staphylococcus aureus (strain NCTC 8325 / PS 47) OX=93061 GN=rpmI PE=1 SV=1	85495	74609	81032	71011
Q2FXQ1	Q2FXQ1	sp|Q2FXQ1|RL20_STAA8 Large ribosomal subunit protein bL20 OS=Staphylococcus aureus (strain NCTC 8325 / PS 47) OX=93061 GN=rplT PE=1 SV=1	182380	168640	248900	223060
Q2FXQ3	Q2FXQ3	tr|Q2FXQ3|Q2FXQ3_STAA8 Nudix hydrolase domain-containing protein OS=Staphylococcus aureus (strain NCTC 8325 / PS 47) OX=93061 GN=SAOUHSC_01782 PE=4 SV=1	11283	12127	10622	13175
Q2FXQ4	Q2FXQ4	tr|Q2FXQ4|Q2FXQ4_STAA8 Uncharacterized protein OS=Staphylococcus aureus (strain NCTC 8325 / PS 47) OX=93061 GN=SAOUHSC_01781 PE=4 SV=1	3414.2	3371.9	1396	2569
Q2FXQ6	Q2FXQ6	sp|Q2FXQ6|TIG_STAA8 Trigger factor OS=Staphylococcus aureus (strain NCTC 8325 / PS 47) OX=93061 GN=tig PE=3 SV=1	258990	225850	146130	175330
Q2FXQ7	Q2FXQ7	sp|Q2FXQ7|CLPX_STAA8 ATP-dependent Clp protease ATP-binding subunit ClpX OS=Staphylococcus aureus (strain NCTC 8325 / PS 47) OX=93061 GN=clpX PE=3 SV=1	90919	84492	147150	144060
Q2FXQ8	Q2FXQ8	sp|Q2FXQ8|ENGB_STAA8 Probable GTP-binding protein EngB OS=Staphylococcus aureus (strain NCTC 8325 / PS 47) OX=93061 GN=engB PE=3 SV=1	2842.4	3315.5	3223.1	3437.6
Q2FXR3	Q2FXR3	sp|Q2FXR3|HEM2_STAA8 Delta-aminolevulinic acid dehydratase OS=Staphylococcus aureus (strain NCTC 8325 / PS 47) OX=93061 GN=hemB PE=3 SV=1	28433	23997	23461	23737
Q2FXR4	Q2FXR4	sp|Q2FXR4|GSA1_STAA8 Glutamate-1-semialdehyde 2,1-aminomutase 1 OS=Staphylococcus aureus (strain NCTC 8325 / PS 47) OX=93061 GN=hemL1 PE=3 SV=1	73846	67208	97877	90617
Q2FXR8	Q2FXR8	sp|Q2FXR8|SYV_STAA8 Valine--tRNA ligase OS=Staphylococcus aureus (strain NCTC 8325 / PS 47) OX=93061 GN=valS PE=3 SV=1	59352	54587	48448	48846
Q2FXR9	Q2FXR9	tr|Q2FXR9|Q2FXR9_STAA8 tetrahydrofolate synthase OS=Staphylococcus aureus (strain NCTC 8325 / PS 47) OX=93061 GN=SAOUHSC_01766 PE=3 SV=1	119720	100460	145780	130510
Q2FXS6	Q2FXS6	tr|Q2FXS6|Q2FXS6_STAA8 Cell shape-determining protein MreC OS=Staphylococcus aureus (strain NCTC 8325 / PS 47) OX=93061 GN=SAOUHSC_01759 PE=3 SV=1	14083	14497	17027	15769
Q2FXS8	Q2FXS8	sp|Q2FXS8|RL21_STAA8 Large ribosomal subunit protein bL21 OS=Staphylococcus aureus (strain NCTC 8325 / PS 47) OX=93061 GN=rplU PE=1 SV=1	129530	117110	124050	120870
Q2FXT0	Q2FXT0	sp|Q2FXT0|RL27_STAA8 Large ribosomal subunit protein bL27 OS=Staphylococcus aureus (strain NCTC 8325 / PS 47) OX=93061 GN=rpmA PE=1 SV=1	34438	31332	31737	31069
Q2FXT1	Q2FXT1	sp|Q2FXT1|OBG_STAA8 GTPase Obg OS=Staphylococcus aureus (strain NCTC 8325 / PS 47) OX=93061 GN=obg PE=3 SV=1	96053	88905	139300	125500
Q2FXT2	Q2FXT2	sp|Q2FXT2|Y1752_STAA8 UPF0735 ACT domain-containing protein SAOUHSC_01752 OS=Staphylococcus aureus (strain NCTC 8325 / PS 47) OX=93061 GN=SAOUHSC_01752 PE=3 SV=1	0	0	0	0
Q2FXT3	Q2FXT3	sp|Q2FXT3|RUVA_STAA8 Holliday junction branch migration complex subunit RuvA OS=Staphylococcus aureus (strain NCTC 8325 / PS 47) OX=93061 GN=ruvA PE=3 SV=1	2554.3	2347	2742.8	2211.9
Q2FXT5	Q2FXT5	sp|Q2FXT5|QUEA_STAA8 S-adenosylmethionine:tRNA ribosyltransferase-isomerase OS=Staphylococcus aureus (strain NCTC 8325 / PS 47) OX=93061 GN=queA PE=3 SV=1	10543	10862	12606	11258
Q2FXT6	Q2FXT6	sp|Q2FXT6|TGT_STAA8 Queuine tRNA-ribosyltransferase OS=Staphylococcus aureus (strain NCTC 8325 / PS 47) OX=93061 GN=tgt PE=3 SV=1	13615	15468	18352	17807
Q2FXT7	Q2FXT7	tr|Q2FXT7|Q2FXT7_STAA8 Preprotein translocase, YajC subunit OS=Staphylococcus aureus (strain NCTC 8325 / PS 47) OX=93061 GN=SAOUHSC_01747 PE=3 SV=1	80457	87567	107670	99088
Q2FXT8	Q2FXT8	tr|Q2FXT8|Q2FXT8_STAA8 Multifunctional fusion protein OS=Staphylococcus aureus (strain NCTC 8325 / PS 47) OX=93061 GN=secD PE=3 SV=1	40446	41214	30241	32216
Q2FXT9	Q2FXT9	tr|Q2FXT9|Q2FXT9_STAA8 Single-stranded-DNA-specific exonuclease RecJ OS=Staphylococcus aureus (strain NCTC 8325 / PS 47) OX=93061 GN=SAOUHSC_01744 PE=3 SV=1	3480.7	3830.4	3243.9	3281.9
Q2FXU0	Q2FXU0	sp|Q2FXU0|APT_STAA8 Adenine phosphoribosyltransferase OS=Staphylococcus aureus (strain NCTC 8325 / PS 47) OX=93061 GN=apt PE=3 SV=1	9439	10066	11670	9350.9
Q2FXU1	Q2FXU1	tr|Q2FXU1|Q2FXU1_STAA8 GTP pyrophosphokinase OS=Staphylococcus aureus (strain NCTC 8325 / PS 47) OX=93061 GN=SAOUHSC_01742 PE=3 SV=1	22142	20742	26943	24999
Q2FXU2	Q2FXU2	sp|Q2FXU2|DTD_STAA8 D-aminoacyl-tRNA deacylase OS=Staphylococcus aureus (strain NCTC 8325 / PS 47) OX=93061 GN=dtd PE=3 SV=1	12489	10818	18132	17526
Q2FXU4	Q2FXU4	sp|Q2FXU4|SYH_STAA8 Histidine--tRNA ligase OS=Staphylococcus aureus (strain NCTC 8325 / PS 47) OX=93061 GN=hisS PE=3 SV=1	27922	23859	20583	21195
Q2FXU5	Q2FXU5	sp|Q2FXU5|SYD_STAA8 Aspartate--tRNA ligase OS=Staphylococcus aureus (strain NCTC 8325 / PS 47) OX=93061 GN=aspS PE=3 SV=1	74178	67433	65163	64610
Q2FXU7	Q2FXU7	tr|Q2FXU7|Q2FXU7_STAA8 THIF-type NAD/FAD binding fold domain-containing protein OS=Staphylococcus aureus (strain NCTC 8325 / PS 47) OX=93061 GN=SAOUHSC_01735 PE=4 SV=1	4204.7	4232	6994.9	6445
Q2FXV0	Q2FXV0	tr|Q2FXV0|Q2FXV0_STAA8 Iron-sulfur cluster regulator IscR OS=Staphylococcus aureus (strain NCTC 8325 / PS 47) OX=93061 GN=SAOUHSC_01732 PE=4 SV=1	11233	9926.2	12173	14026
Q2FXV1	Q2FXV1	sp|Q2FXV1|Y1730_STAA8 UPF0337 protein SAOUHSC_01730 OS=Staphylococcus aureus (strain NCTC 8325 / PS 47) OX=93061 GN=SAOUHSC_01730 PE=3 SV=1	123020	105070	56440	67446
Q2FXV2	Q2FXV2	tr|Q2FXV2|Q2FXV2_STAA8 Uncharacterized protein OS=Staphylococcus aureus (strain NCTC 8325 / PS 47) OX=93061 GN=SAOUHSC_01729 PE=4 SV=1	97905	90011	44998	55286
Q2FXV3	Q2FXV3	tr|Q2FXV3|Q2FXV3_STAA8 Luciferase-like domain-containing protein OS=Staphylococcus aureus (strain NCTC 8325 / PS 47) OX=93061 GN=SAOUHSC_01728 PE=4 SV=1	0	0	0	0
Q2FXV6	Q2FXV6	sp|Q2FXV6|MNMA_STAA8 tRNA-specific 2-thiouridylase MnmA OS=Staphylococcus aureus (strain NCTC 8325 / PS 47) OX=93061 GN=mnmA PE=3 SV=2	8569.5	7465.7	10930	10710
Q2FXV7	Q2FXV7	tr|Q2FXV7|Q2FXV7_STAA8 Uncharacterized protein OS=Staphylococcus aureus (strain NCTC 8325 / PS 47) OX=93061 GN=SAOUHSC_01724 PE=4 SV=1	0	0	0	0
Q2FXV9	Q2FXV9	sp|Q2FXV9|SYA_STAA8 Alanine--tRNA ligase OS=Staphylococcus aureus (strain NCTC 8325 / PS 47) OX=93061 GN=alaS PE=3 SV=1	43941	42705	40095	33542
Q2FXW0	Q2FXW0	sp|Q2FXW0|Y1721_STAA8 UPF0297 protein SAOUHSC_01721 OS=Staphylococcus aureus (strain NCTC 8325 / PS 47) OX=93061 GN=SAOUHSC_01721 PE=3 SV=1	37631	27819	28701	30278
Q2FXW1	Q2FXW1	sp|Q2FXW1|YQGF_STAA8 Putative pre-16S rRNA nuclease OS=Staphylococcus aureus (strain NCTC 8325 / PS 47) OX=93061 GN=SAOUHSC_01720 PE=3 SV=1	0	0	0	0
Q2FXW3	Q2FXW3	tr|Q2FXW3|Q2FXW3_STAA8 tRNA 5-hydroxyuridine methyltransferase OS=Staphylococcus aureus (strain NCTC 8325 / PS 47) OX=93061 GN=trmR PE=3 SV=1	857.04	1021.7	1140.6	1012.7
Q2FXW4	Q2FXW4	tr|Q2FXW4|Q2FXW4_STAA8 U32 family peptidase OS=Staphylococcus aureus (strain NCTC 8325 / PS 47) OX=93061 GN=SAOUHSC_01717 PE=4 SV=1	0	0	0	0
Q2FXW5	Q2FXW5	tr|Q2FXW5|Q2FXW5_STAA8 Peptidase family U32 C-terminal domain-containing protein OS=Staphylococcus aureus (strain NCTC 8325 / PS 47) OX=93061 GN=SAOUHSC_01716 PE=3 SV=1	4172.1	4160.4	3915.8	3435
Q2FXW6	Q2FXW6	sp|Q2FXW6|URK_STAA8 Uridine kinase OS=Staphylococcus aureus (strain NCTC 8325 / PS 47) OX=93061 GN=udk PE=3 SV=1	21114	18353	30708	28846
Q2FXW7	Q2FXW7	sp|Q2FXW7|GREA_STAA8 Transcription elongation factor GreA OS=Staphylococcus aureus (strain NCTC 8325 / PS 47) OX=93061 GN=greA PE=3 SV=1	19386	16528	12732	13824
Q2FXX0	Q2FXX0	tr|Q2FXX0|Q2FXX0_STAA8 Acetyl-CoA carboxylase, biotin carboxyl carrier protein, putative OS=Staphylococcus aureus (strain NCTC 8325 / PS 47) OX=93061 GN=SAOUHSC_01710 PE=4 SV=1	768.3	874.88	1215.1	1043.9
Q2FXX3	Q2FXX3	tr|Q2FXX3|Q2FXX3_STAA8 Divalent metal cation transporter OS=Staphylococcus aureus (strain NCTC 8325 / PS 47) OX=93061 GN=SAOUHSC_01707 PE=4 SV=1	0	0	0	0
Q2FXX8	Q2FXX8	sp|Q2FXX8|MTNN_STAA8 5-methylthioadenosine/S-adenosylhomocysteine nucleosidase OS=Staphylococcus aureus (strain NCTC 8325 / PS 47) OX=93061 GN=mtnN PE=3 SV=1	8605	8236.8	8644.6	8667.8
Q2FXY0	Q2FXY0	tr|Q2FXY0|Q2FXY0_STAA8 CP-type G domain-containing protein OS=Staphylococcus aureus (strain NCTC 8325 / PS 47) OX=93061 GN=SAOUHSC_01700 PE=4 SV=1	396.56	473.42	709.65	795.63
Q2FXY1	Q2FXY1	sp|Q2FXY1|AROE_STAA8 Shikimate dehydrogenase (NADP(+)) OS=Staphylococcus aureus (strain NCTC 8325 / PS 47) OX=93061 GN=aroE PE=3 SV=1	2607.6	2150.6	4980.5	3852.8
Q2FXY2	Q2FXY2	tr|Q2FXY2|Q2FXY2_STAA8 CRM domain-containing protein OS=Staphylococcus aureus (strain NCTC 8325 / PS 47) OX=93061 GN=SAOUHSC_01698 PE=4 SV=1	27679	27052	39631	34260
Q2FXY6	Q2FXY6	sp|Q2FXY6|RS20_STAA8 Small ribosomal subunit protein bS20 OS=Staphylococcus aureus (strain NCTC 8325 / PS 47) OX=93061 GN=rpsT PE=1 SV=1	38480	31559	27043	28608
Q2FXY7	Q2FXY7	sp|Q2FXY7|LEPA_STAA8 Elongation factor 4 OS=Staphylococcus aureus (strain NCTC 8325 / PS 47) OX=93061 GN=lepA PE=1 SV=1	23811	22217	33553	31165
Q2FXZ1	Q2FXZ1	sp|Q2FXZ1|GRPE_STAA8 Protein GrpE OS=Staphylococcus aureus (strain NCTC 8325 / PS 47) OX=93061 GN=grpE PE=3 SV=1	26478	24422	16633	19846
Q2FXZ2	Q2FXZ2	sp|Q2FXZ2|DNAK_STAA8 Chaperone protein DnaK OS=Staphylococcus aureus (strain NCTC 8325 / PS 47) OX=93061 GN=dnaK PE=3 SV=1	570010	479720	717530	653300
Q2FXZ3	Q2FXZ3	sp|Q2FXZ3|DNAJ_STAA8 Chaperone protein DnaJ OS=Staphylococcus aureus (strain NCTC 8325 / PS 47) OX=93061 GN=dnaJ PE=3 SV=1	32825	28138	33925	35399
Q2FXZ4	Q2FXZ4	sp|Q2FXZ4|PRMA_STAA8 Ribosomal protein L11 methyltransferase OS=Staphylococcus aureus (strain NCTC 8325 / PS 47) OX=93061 GN=prmA PE=3 SV=1	2120.8	1869.8	3268.9	2341.2
Q2FXZ5	Q2FXZ5	tr|Q2FXZ5|Q2FXZ5_STAA8 Ribosomal RNA small subunit methyltransferase E OS=Staphylococcus aureus (strain NCTC 8325 / PS 47) OX=93061 GN=SAOUHSC_01680 PE=3 SV=1	1362.8	1269.5	1451.8	1682.6
Q2FXZ6	Q2FXZ6	tr|Q2FXZ6|Q2FXZ6_STAA8 tRNA (N(6)-L-threonylcarbamoyladenosine(37)-C(2))-methylthiotransferase OS=Staphylococcus aureus (strain NCTC 8325 / PS 47) OX=93061 GN=SAOUHSC_01679 PE=4 SV=1	0	0	0	0
Q2FXZ7	Q2FXZ7	sp|Q2FXZ7|RS21_STAA8 Small ribosomal subunit protein bS21 OS=Staphylococcus aureus (strain NCTC 8325 / PS 47) OX=93061 GN=rpsU PE=1 SV=1	18584	14613	28338	22664
Q2FXZ8	Q2FXZ8	tr|Q2FXZ8|Q2FXZ8_STAA8 NfeD-like C-terminal domain-containing protein OS=Staphylococcus aureus (strain NCTC 8325 / PS 47) OX=93061 GN=SAOUHSC_01677 PE=4 SV=1	197.95	383.31	200.24	121.04
Q2FXZ9	Q2FXZ9	sp|Q2FXZ9|FLOA_STAA8 Flotillin-like protein FloA OS=Staphylococcus aureus (strain NCTC 8325 / PS 47) OX=93061 GN=floA PE=3 SV=1	283960	314510	237430	238700
Q2FY00	Q2FY00	tr|Q2FY00|Q2FY00_STAA8 Iron transporter OS=Staphylococcus aureus (strain NCTC 8325 / PS 47) OX=93061 GN=SAOUHSC_01675 PE=4 SV=1	44446	50208	40366	41423
Q2FY01	Q2FY01	tr|Q2FY01|Q2FY01_STAA8 PhoH-like protein OS=Staphylococcus aureus (strain NCTC 8325 / PS 47) OX=93061 GN=SAOUHSC_01673 PE=3 SV=1	0	0	0	0
Q2FY02	Q2FY02	sp|Q2FY02|YBEY_STAA8 Endoribonuclease YbeY OS=Staphylococcus aureus (strain NCTC 8325 / PS 47) OX=93061 GN=ybeY PE=3 SV=1	1967.9	1590.7	1749.2	1886.9
Q2FY06	Q2FY06	sp|Q2FY06|ERA_STAA8 GTPase Era OS=Staphylococcus aureus (strain NCTC 8325 / PS 47) OX=93061 GN=era PE=3 SV=2	49058	50176	41683	42886
Q2FY08	Q2FY08	sp|Q2FY08|SYG_STAA8 Glycine--tRNA ligase OS=Staphylococcus aureus (strain NCTC 8325 / PS 47) OX=93061 GN=glyQS PE=3 SV=1	91267	84184	106180	101760
Q2FY09	Q2FY09	tr|Q2FY09|Q2FY09_STAA8 CBS domain protein OS=Staphylococcus aureus (strain NCTC 8325 / PS 47) OX=93061 GN=SAOUHSC_01665 PE=4 SV=1	4439.4	4947.9	4595.2	4905.5
Q2FY10	Q2FY10	sp|Q2FY10|PDRP_STAA8 Putative pyruvate, phosphate dikinase regulatory protein OS=Staphylococcus aureus (strain NCTC 8325 / PS 47) OX=93061 GN=SAOUHSC_01664 PE=3 SV=1	70244	68020	86053	79923
Q2FY11	Q2FY11	tr|Q2FY11|Q2FY11_STAA8 DNA primase OS=Staphylococcus aureus (strain NCTC 8325 / PS 47) OX=93061 GN=dnaG PE=3 SV=1	0	0	0	0
Q2FY13	Q2FY13	tr|Q2FY13|Q2FY13_STAA8 tRNA (Adenine-N(1))-methyltransferase OS=Staphylococcus aureus (strain NCTC 8325 / PS 47) OX=93061 GN=SAOUHSC_01661 PE=4 SV=1	2553	2154.9	4330.2	3975.6
Q2FY15	Q2FY15	sp|Q2FY15|CSHB_STAA8 DEAD-box ATP-dependent RNA helicase CshB OS=Staphylococcus aureus (strain NCTC 8325 / PS 47) OX=93061 GN=cshB PE=3 SV=1	27059	27222	37613	33999
Q2FY16	Q2FY16	sp|Q2FY16|END4_STAA8 Probable endonuclease 4 OS=Staphylococcus aureus (strain NCTC 8325 / PS 47) OX=93061 GN=nfo PE=3 SV=1	24052	21502	22791	24451
Q2FY21	Q2FY21	tr|Q2FY21|Q2FY21_STAA8 Penicillin-binding protein 3 OS=Staphylococcus aureus (strain NCTC 8325 / PS 47) OX=93061 GN=SAOUHSC_01652 PE=3 SV=1	6918.7	7406.8	5350.4	6210.5
Q2FYU6;Q2FY22	Q2FYU6;Q2FY22	sp|Q2FYU6|RL331_STAA8 Large ribosomal subunit protein bL33A OS=Staphylococcus aureus (strain NCTC 8325 / PS 47) OX=93061 GN=rpmG1 PE=1 SV=1;sp|Q2FY22|RL332_STAA8 Large ribosomal subunit protein bL33B OS=Staphylococcus aureus (strain NCTC 8325 / PS 47) OX=9	6376.7	5571.6	5176	5008.3
Q2FY24	Q2FY24	tr|Q2FY24|Q2FY24_STAA8 Rhomboid family protein OS=Staphylococcus aureus (strain NCTC 8325 / PS 47) OX=93061 GN=SAOUHSC_01649 PE=3 SV=1	5215.3	4996.3	3928.7	4167.1
Q2FY27	Q2FY27	tr|Q2FY27|Q2FY27_STAA8 Glucokinase OS=Staphylococcus aureus (strain NCTC 8325 / PS 47) OX=93061 GN=SAOUHSC_01646 PE=3 SV=1	72314	72460	52113	52132
Q2FY28	Q2FY28	tr|Q2FY28|Q2FY28_STAA8 Thiamine-binding protein domain-containing protein OS=Staphylococcus aureus (strain NCTC 8325 / PS 47) OX=93061 GN=SAOUHSC_01645 PE=3 SV=1	6643.6	6701.4	5504.3	6039.9
Q2FY33	Q2FY33	sp|Q2FY33|GCST_STAA8 Aminomethyltransferase OS=Staphylococcus aureus (strain NCTC 8325 / PS 47) OX=93061 GN=gcvT PE=3 SV=1	48016	43174	105670	90390
Q2FY34	Q2FY34	sp|Q2FY34|GCSPA_STAA8 Probable glycine dehydrogenase (decarboxylating) subunit 1 OS=Staphylococcus aureus (strain NCTC 8325 / PS 47) OX=93061 GN=gcvPA PE=3 SV=1	78317	79287	79663	83622
Q2FY35	Q2FY35	sp|Q2FY35|GCSPB_STAA8 Probable glycine dehydrogenase (decarboxylating) subunit 2 OS=Staphylococcus aureus (strain NCTC 8325 / PS 47) OX=93061 GN=gcvPB PE=3 SV=1	149420	149580	139160	135420
Q2FY36	Q2FY36	tr|Q2FY36|Q2FY36_STAA8 Rhodanese domain-containing protein OS=Staphylococcus aureus (strain NCTC 8325 / PS 47) OX=93061 GN=SAOUHSC_01630 PE=4 SV=1	34231	33935	40823	35011
Q2FY37	Q2FY37	sp|Q2FY37|LIPM_STAA8 Octanoyltransferase LipM OS=Staphylococcus aureus (strain NCTC 8325 / PS 47) OX=93061 GN=lipM PE=3 SV=1	13743	13083	14462	14240
Q2FY39	Q2FY39	tr|Q2FY39|Q2FY39_STAA8 Lipoprotein OS=Staphylococcus aureus (strain NCTC 8325 / PS 47) OX=93061 GN=SAOUHSC_01627 PE=4 SV=1	6244	5187.3	9310.2	7881.8
Q2FY40	Q2FY40	tr|Q2FY40|Q2FY40_STAA8 Proline dipeptidase, putative OS=Staphylococcus aureus (strain NCTC 8325 / PS 47) OX=93061 GN=SAOUHSC_01626 PE=3 SV=1	58549	54394	44626	47509
Q2FY41	Q2FY41	sp|Q2FY41|EFP_STAA8 Elongation factor P OS=Staphylococcus aureus (strain NCTC 8325 / PS 47) OX=93061 GN=efp PE=1 SV=1	34113	25394	19671	20326
Q2FY42	Q2FY42	tr|Q2FY42|Q2FY42_STAA8 Biotin carboxyl carrier protein of acetyl-CoA carboxylase OS=Staphylococcus aureus (strain NCTC 8325 / PS 47) OX=93061 GN=SAOUHSC_01624 PE=4 SV=1	13730	13828	17392	16674
Q2FY43	Q2FY43	tr|Q2FY43|Q2FY43_STAA8 Biotin carboxylase OS=Staphylococcus aureus (strain NCTC 8325 / PS 47) OX=93061 GN=SAOUHSC_01623 PE=4 SV=1	21990	22001	24095	23605
Q2FY44	Q2FY44	tr|Q2FY44|Q2FY44_STAA8 Uncharacterized protein OS=Staphylococcus aureus (strain NCTC 8325 / PS 47) OX=93061 GN=SAOUHSC_01622 PE=3 SV=1	0	0	0	0
Q2FY45	Q2FY45	sp|Q2FY45|NUSB_STAA8 Transcription antitermination protein NusB OS=Staphylococcus aureus (strain NCTC 8325 / PS 47) OX=93061 GN=nusB PE=3 SV=1	1773.7	1469.5	1936.6	2296.6
Q2FY46	Q2FY46	sp|Q2FY46|EX7L_STAA8 Exodeoxyribonuclease 7 large subunit OS=Staphylococcus aureus (strain NCTC 8325 / PS 47) OX=93061 GN=xseA PE=3 SV=1	5463.3	5759.2	5794.5	5532
Q2FY47	Q2FY47	sp|Q2FY47|EX7S_STAA8 Exodeoxyribonuclease 7 small subunit OS=Staphylococcus aureus (strain NCTC 8325 / PS 47) OX=93061 GN=xseB PE=3 SV=1	7592.6	5886.8	6179.4	5918.6
Q2FY48	Q2FY48	tr|Q2FY48|Q2FY48_STAA8 Geranyltranstransferase, putative OS=Staphylococcus aureus (strain NCTC 8325 / PS 47) OX=93061 GN=SAOUHSC_01618 PE=3 SV=1	2722.4	2620.5	3244.7	2830.3
Q2FY49	Q2FY49	sp|Q2FY49|ARGR_STAA8 Arginine repressor OS=Staphylococcus aureus (strain NCTC 8325 / PS 47) OX=93061 GN=argR PE=3 SV=1	4178.3	4261.6	4097.1	4264.9
Q2FY50	Q2FY50	tr|Q2FY50|Q2FY50_STAA8 DNA repair protein RecN OS=Staphylococcus aureus (strain NCTC 8325 / PS 47) OX=93061 GN=SAOUHSC_01615 PE=3 SV=1	9285.2	10367	8945.2	10430
Q2FY52	Q2FY52	tr|Q2FY52|Q2FY52_STAA8 2-oxoisovalerate dehydrogenase subunit alpha OS=Staphylococcus aureus (strain NCTC 8325 / PS 47) OX=93061 GN=SAOUHSC_01613 PE=3 SV=1	14911	14426	16893	16395
Q2FY53	Q2FY53	tr|Q2FY53|Q2FY53_STAA8 2-oxoisovalerate dehydrogenase, E1 component, beta subunit, putative OS=Staphylococcus aureus (strain NCTC 8325 / PS 47) OX=93061 GN=SAOUHSC_01612 PE=4 SV=1	4811.3	5162.6	5386.5	5226.6
Q2FY54	Q2FY54	tr|Q2FY54|Q2FY54_STAA8 Dihydrolipoamide acetyltransferase component of pyruvate dehydrogenase complex OS=Staphylococcus aureus (strain NCTC 8325 / PS 47) OX=93061 GN=SAOUHSC_01611 PE=3 SV=1	106020	92977	91491	90558
Q2FY55	Q2FY55	sp|Q2FY55|Y1610_STAA8 Bacilliredoxin SAOUHSC_01610 OS=Staphylococcus aureus (strain NCTC 8325 / PS 47) OX=93061 GN=SAOUHSC_01610 PE=3 SV=1	9793.7	10541	12949	13170
Q2FY59	Q2FY59	tr|Q2FY59|Q2FY59_STAA8 Peptidase T, putative OS=Staphylococcus aureus (strain NCTC 8325 / PS 47) OX=93061 GN=SAOUHSC_01606 PE=3 SV=1	12688	11643	8241.5	9088.4
Q2FY60	Q2FY60	tr|Q2FY60|Q2FY60_STAA8 6-phosphogluconate dehydrogenase, decarboxylating OS=Staphylococcus aureus (strain NCTC 8325 / PS 47) OX=93061 GN=SAOUHSC_01605 PE=3 SV=1	228160	193670	178200	181430
Q2FY61	Q2FY61	tr|Q2FY61|Q2FY61_STAA8 VOC domain-containing protein OS=Staphylococcus aureus (strain NCTC 8325 / PS 47) OX=93061 GN=SAOUHSC_01604 PE=4 SV=1	1098	1299.1	1465.3	1910.6
Q2FY63	Q2FY63	tr|Q2FY63|Q2FY63_STAA8 Transcriptional regulator, putative OS=Staphylococcus aureus (strain NCTC 8325 / PS 47) OX=93061 GN=SAOUHSC_01602 PE=4 SV=1	9846.3	9547.2	10536	10339
Q2FY64	Q2FY64	tr|Q2FY64|Q2FY64_STAA8 Alpha-amylase OS=Staphylococcus aureus (strain NCTC 8325 / PS 47) OX=93061 GN=SAOUHSC_01601 PE=3 SV=1	98567	81374	53643	59490
Q2FY66	Q2FY66	tr|Q2FY66|Q2FY66_STAA8 Glucose-6-phosphate 1-dehydrogenase OS=Staphylococcus aureus (strain NCTC 8325 / PS 47) OX=93061 GN=zwf PE=3 SV=1	79269	77836	65367	66966
Q2FY68	Q2FY68	tr|Q2FY68|Q2FY68_STAA8 Pyrroline-5-carboxylate reductase OS=Staphylococcus aureus (strain NCTC 8325 / PS 47) OX=93061 GN=proC PE=3 SV=1	20140	17149	30804	26437
Q2FY71	Q2FY71	tr|Q2FY71|Q2FY71_STAA8 NADP-dependent oxidoreductase domain-containing protein OS=Staphylococcus aureus (strain NCTC 8325 / PS 47) OX=93061 GN=SAOUHSC_01594 PE=4 SV=1	35468	31974	59406	50331
Q2FY72	Q2FY72	tr|Q2FY72|Q2FY72_STAA8 NUDIX domain protein OS=Staphylococcus aureus (strain NCTC 8325 / PS 47) OX=93061 GN=SAOUHSC_01593 PE=4 SV=1	3020.2	3269.9	2758.5	3007.2
Q2FY73	Q2FY73	tr|Q2FY73|Q2FY73_STAA8 Transcriptional regulator, Fur, putative OS=Staphylococcus aureus (strain NCTC 8325 / PS 47) OX=93061 GN=SAOUHSC_01592 PE=3 SV=1	3658.2	3253.3	3850.8	3069
Q2FY78	Q2FY78	tr|Q2FY78|Q2FY78_STAA8 Pseudouridine synthase OS=Staphylococcus aureus (strain NCTC 8325 / PS 47) OX=93061 GN=SAOUHSC_01587 PE=3 SV=1	13750	14872	14007	13142
Q2FY79	Q2FY79	sp|Q2FY79|SRRA_STAA8 Transcriptional regulatory protein SrrA OS=Staphylococcus aureus (strain NCTC 8325 / PS 47) OX=93061 GN=srrA PE=3 SV=1	35618	31036	27302	27334
Q2FY80	Q2FY80	sp|Q2FY80|SRRB_STAA8 Sensor protein SrrB OS=Staphylococcus aureus (strain NCTC 8325 / PS 47) OX=93061 GN=srrB PE=3 SV=1	842.7	528.05	1020.9	897.1
Q2FY81;Q2FYE2;Q2FYE3	Q2FY81;Q2FYE2;Q2FYE3	tr|Q2FY81|Q2FY81_STAA8 Lipoprotein OS=Staphylococcus aureus (strain NCTC 8325 / PS 47) OX=93061 GN=SAOUHSC_01584 PE=4 SV=1;tr|Q2FYE2|Q2FYE2_STAA8 DUF1672 domain-containing protein OS=Staphylococcus aureus (strain NCTC 8325 / PS 47) OX=93061 GN=SAOUHSC_0151	12484	10570	10114	9400.5
Q2FYE8	Q2FYE8	tr|Q2FYE8|Q2FYE8_STAA8 Ferredoxin, putative OS=Staphylococcus aureus (strain NCTC 8325 / PS 47) OX=93061 GN=SAOUHSC_01504 PE=4 SV=1	2251.2	1840.5	1735.9	1601.3
Q2FYF1	Q2FYF1	sp|Q2FYF1|EBPS_STAA8 Elastin-binding protein EbpS OS=Staphylococcus aureus (strain NCTC 8325 / PS 47) OX=93061 GN=ebpS PE=1 SV=1	10293	10896	7946	8887.5
Q2FYF3	Q2FYF3	tr|Q2FYF3|Q2FYF3_STAA8 YpdA family bacillithiol disulfide reductase OS=Staphylococcus aureus (strain NCTC 8325 / PS 47) OX=93061 GN=SAOUHSC_01499 PE=4 SV=1	30497	29705	32564	33597
Q2FYF4	Q2FYF4	tr|Q2FYF4|Q2FYF4_STAA8 L-asparaginase, putative OS=Staphylococcus aureus (strain NCTC 8325 / PS 47) OX=93061 GN=SAOUHSC_01497 PE=3 SV=1	0	0	0	0
Q2FYF5	Q2FYF5	tr|Q2FYF5|Q2FYF5_STAA8 (d)CMP kinase OS=Staphylococcus aureus (strain NCTC 8325 / PS 47) OX=93061 GN=SAOUHSC_01496 PE=3 SV=1	18450	17417	26402	25222
Q2FYF9	Q2FYF9	tr|Q2FYF9|Q2FYF9_STAA8 Small ribosomal subunit protein bS1 OS=Staphylococcus aureus (strain NCTC 8325 / PS 47) OX=93061 GN=SAOUHSC_01493 PE=3 SV=1	301910	255960	173110	186120
Q2FYG0	Q2FYG0	sp|Q2FYG0|DER_STAA8 GTPase Der OS=Staphylococcus aureus (strain NCTC 8325 / PS 47) OX=93061 GN=der PE=3 SV=1	26744	24523	38292	35413
Q2FYG1	Q2FYG1	sp|Q2FYG1|GPDA_STAA8 Glycerol-3-phosphate dehydrogenase [NAD(P)+] OS=Staphylococcus aureus (strain NCTC 8325 / PS 47) OX=93061 GN=gpsA PE=3 SV=1	16459	14819	24283	21905
Q2FYG2	Q2FYG2	tr|Q2FYG2|Q2FYG2_STAA8 DNA-binding protein HU, putative OS=Staphylococcus aureus (strain NCTC 8325 / PS 47) OX=93061 GN=SAOUHSC_01490 PE=3 SV=1	137550	121060	97479	106370
Q2FYG5	Q2FYG5	tr|Q2FYG5|Q2FYG5_STAA8 Menaquinone biosynthesis methyltransferase, putative OS=Staphylococcus aureus (strain NCTC 8325 / PS 47) OX=93061 GN=SAOUHSC_01487 PE=4 SV=1	40360	39892	35929	35489
Q2FYG6	Q2FYG6	tr|Q2FYG6|Q2FYG6_STAA8 Heptaprenyl diphosphate syntase component II, putative OS=Staphylococcus aureus (strain NCTC 8325 / PS 47) OX=93061 GN=SAOUHSC_01486 PE=1 SV=1	2042.4	2395.6	2180.4	2027.5
Q2FYG7	Q2FYG7	sp|Q2FYG7|NDK_STAA8 Nucleoside diphosphate kinase OS=Staphylococcus aureus (strain NCTC 8325 / PS 47) OX=93061 GN=ndk PE=3 SV=2	108520	90649	59105	70378
Q2FYG9	Q2FYG9	sp|Q2FYG9|AROC_STAA8 Chorismate synthase OS=Staphylococcus aureus (strain NCTC 8325 / PS 47) OX=93061 GN=aroC PE=3 SV=1	0	0	0	0
Q2FYH2	Q2FYH2	tr|Q2FYH2|Q2FYH2_STAA8 Uncharacterized protein OS=Staphylococcus aureus (strain NCTC 8325 / PS 47) OX=93061 GN=SAOUHSC_01480 PE=4 SV=1	2357.5	2365.9	3338.2	2549.1
Q2FYH5	Q2FYH5	sp|Q2FYH5|DING_STAA8 3-5 exonuclease DinG OS=Staphylococcus aureus (strain NCTC 8325 / PS 47) OX=93061 GN=dinG PE=2 SV=1	14370	16138	14093	15515
Q2FYH6	Q2FYH6	sp|Q2FYH6|SYN_STAA8 Asparagine--tRNA ligase OS=Staphylococcus aureus (strain NCTC 8325 / PS 47) OX=93061 GN=asnS PE=3 SV=1	192100	175000	164560	164780
Q2FYH7	Q2FYH7	tr|Q2FYH7|Q2FYH7_STAA8 DnaD domain-containing protein OS=Staphylococcus aureus (strain NCTC 8325 / PS 47) OX=93061 GN=SAOUHSC_01470 PE=4 SV=1	1579.9	1459.1	2452.6	2492.1
Q2FYI0	Q2FYI0	tr|Q2FYI0|Q2FYI0_STAA8 peptidoglycan glycosyltransferase OS=Staphylococcus aureus (strain NCTC 8325 / PS 47) OX=93061 GN=SAOUHSC_01467 PE=4 SV=1	57798	65341	57478	54448
Q2FYI5	Q2FYI5	sp|Q2FYI5|GPSB_STAA8 Cell cycle protein GpsB OS=Staphylococcus aureus (strain NCTC 8325 / PS 47) OX=93061 GN=gpsB PE=3 SV=1	106760	96874	84963	90189
Q2FYI6	Q2FYI6	tr|Q2FYI6|Q2FYI6_STAA8 THUMP domain-containing protein OS=Staphylococcus aureus (strain NCTC 8325 / PS 47) OX=93061 GN=SAOUHSC_01460 PE=4 SV=1	13083	11461	14927	14436
Q2FYJ0	Q2FYJ0	tr|Q2FYJ0|Q2FYJ0_STAA8 Dynamin N-terminal domain-containing protein OS=Staphylococcus aureus (strain NCTC 8325 / PS 47) OX=93061 GN=SAOUHSC_01455 PE=4 SV=1	19639	19178	15640	16402
Q2FYJ1	Q2FYJ1	tr|Q2FYJ1|Q2FYJ1_STAA8 5-3 exonuclease domain-containing protein OS=Staphylococcus aureus (strain NCTC 8325 / PS 47) OX=93061 GN=SAOUHSC_01454 PE=4 SV=1	1277	1341.6	1369.5	1240.6
Q2FYJ2	Q2FYJ2	sp|Q2FYJ2|DHA1_STAA8 Alanine dehydrogenase 1 OS=Staphylococcus aureus (strain NCTC 8325 / PS 47) OX=93061 GN=ald1 PE=3 SV=1	60617	57859	28243	32944
Q2FYJ3	Q2FYJ3	sp|Q2FYJ3|TDCB_STAA8 L-threonine dehydratase catabolic TdcB OS=Staphylococcus aureus (strain NCTC 8325 / PS 47) OX=93061 GN=tdcB PE=3 SV=1	118010	98509	48971	58386
Q2FYJ7	Q2FYJ7	tr|Q2FYJ7|Q2FYJ7_STAA8 RNase H type-1 domain-containing protein OS=Staphylococcus aureus (strain NCTC 8325 / PS 47) OX=93061 GN=SAOUHSC_01443 PE=4 SV=1	0	0	0	0
Q2FYK2	Q2FYK2	tr|Q2FYK2|Q2FYK2_STAA8 Scaffold protein Nfu/NifU N-terminal domain-containing protein OS=Staphylococcus aureus (strain NCTC 8325 / PS 47) OX=93061 GN=SAOUHSC_01438 PE=4 SV=1	11885	10737	7220.1	7888.9
Q2FYK3	Q2FYK3	sp|Q2FYK3|CVFC_STAA8 Conserved virulence factor C OS=Staphylococcus aureus (strain NCTC 8325 / PS 47) OX=93061 GN=cvfC PE=3 SV=1	6411.6	5228.2	8816.8	7888.8
Q2FYK4	Q2FYK4	sp|Q2FYK4|Y1436_STAA8 Bacilliredoxin SAOUHSC_01436 OS=Staphylococcus aureus (strain NCTC 8325 / PS 47) OX=93061 GN=SAOUHSC_01436 PE=3 SV=1	30413	24070	41304	38129
Q2FYK5	Q2FYK5	sp|Q2FYK5|TYSY_STAA8 Thymidylate synthase OS=Staphylococcus aureus (strain NCTC 8325 / PS 47) OX=93061 GN=thyA PE=3 SV=1	15193	13711	11184	11492
Q2FYK6	Q2FYK6	tr|Q2FYK6|Q2FYK6_STAA8 Dihydrofolate reductase OS=Staphylococcus aureus (strain NCTC 8325 / PS 47) OX=93061 GN=SAOUHSC_01434 PE=3 SV=1	732.85	525.53	1040.3	954.97
Q2FYK7	Q2FYK7	tr|Q2FYK7|Q2FYK7_STAA8 DegV family protein OS=Staphylococcus aureus (strain NCTC 8325 / PS 47) OX=93061 GN=SAOUHSC_01433 PE=4 SV=1	48102	49496	33057	31733
Q2FYL0	Q2FYL0	tr|Q2FYL0|Q2FYL0_STAA8 PTS system glucose-specific EIIA component OS=Staphylococcus aureus (strain NCTC 8325 / PS 47) OX=93061 GN=SAOUHSC_01430 PE=4 SV=1	35516	30941	37744	36891
Q2FYL3	Q2FYL3	tr|Q2FYL3|Q2FYL3_STAA8 Probable CtpA-like serine protease OS=Staphylococcus aureus (strain NCTC 8325 / PS 47) OX=93061 GN=SAOUHSC_01427 PE=3 SV=1	7098.7	8537.4	7663.7	7271.3
Q2FYL5	Q2FYL5	sp|Q2FYL5|MURG_STAA8 UDP-N-acetylglucosamine--N-acetylmuramyl-(pentapeptide) pyrophosphoryl-undecaprenol N-acetylglucosamine transferase OS=Staphylococcus aureus (strain NCTC 8325 / PS 47) OX=93061 GN=murG PE=3 SV=1	38501	35748	38702	36685
Q2FYM1	Q2FYM1	sp|Q2FYM1|ODO1_STAA8 2-oxoglutarate dehydrogenase E1 component OS=Staphylococcus aureus (strain NCTC 8325 / PS 47) OX=93061 GN=odhA PE=3 SV=1	75321	73062	66441	67932
Q2FYM2	Q2FYM2	sp|Q2FYM2|ODO2_STAA8 Dihydrolipoyllysine-residue succinyltransferase component of 2-oxoglutarate dehydrogenase complex OS=Staphylococcus aureus (strain NCTC 8325 / PS 47) OX=93061 GN=odhB PE=3 SV=1	49520	55303	38694	37165
Q2FYM3	Q2FYM3	tr|Q2FYM3|Q2FYM3_STAA8 VOC domain-containing protein OS=Staphylococcus aureus (strain NCTC 8325 / PS 47) OX=93061 GN=SAOUHSC_01415 PE=4 SV=1	58118	50197	54759	53158
Q2FYM7	Q2FYM7	sp|Q2FYM7|TELL_STAA8 TelA-like protein SAOUHSC_01408 OS=Staphylococcus aureus (strain NCTC 8325 / PS 47) OX=93061 GN=SAOUHSC_01408 PE=3 SV=1	39630	36454	53887	48044
Q2FYM8	Q2FYM8	tr|Q2FYM8|Q2FYM8_STAA8 5-bromo-4-chloroindolyl phosphate hydrolase OS=Staphylococcus aureus (strain NCTC 8325 / PS 47) OX=93061 GN=SAOUHSC_01407 PE=4 SV=1	0	0	0	0
Q2FYM9	Q2FYM9	sp|Q2FYM9|ACYP_STAA8 Acylphosphatase OS=Staphylococcus aureus (strain NCTC 8325 / PS 47) OX=93061 GN=acyP PE=1 SV=1	9511.4	7725	11942	11183
Q2FYN2	Q2FYN2	sp|Q2FYN2|CSPA_STAA8 Cold shock protein CspA OS=Staphylococcus aureus (strain NCTC 8325 / PS 47) OX=93061 GN=cspA PE=1 SV=1	13126	30904	8226.9	14300
Q2FYN4	Q2FYN4	tr|Q2FYN4|Q2FYN4_STAA8 Diaminopimelate decarboxylase OS=Staphylococcus aureus (strain NCTC 8325 / PS 47) OX=93061 GN=lysA PE=3 SV=1	4636.9	4877.8	4732.9	4442.6
Q2FYP2	Q2FYP2	tr|Q2FYP2|Q2FYP2_STAA8 ABC transporter, ATP-binding protein, putative OS=Staphylococcus aureus (strain NCTC 8325 / PS 47) OX=93061 GN=SAOUHSC_01392 PE=4 SV=1	78713	78535	137210	120900
Q2FYP3	Q2FYP3	sp|Q2FYP3|CVFB_STAA8 Conserved virulence factor B OS=Staphylococcus aureus (strain NCTC 8325 / PS 47) OX=93061 GN=cvfB PE=1 SV=1	43203	39895	43948	40028
Q2FYQ2	Q2FYQ2	tr|Q2FYQ2|Q2FYQ2_STAA8 Oligoendopeptidase F OS=Staphylococcus aureus (strain NCTC 8325 / PS 47) OX=93061 GN=SAOUHSC_01383 PE=3 SV=1	8035.3	7086.6	7106.3	7329.8
Q2FYQ3	Q2FYQ3	tr|Q2FYQ3|Q2FYQ3_STAA8 Permease OS=Staphylococcus aureus (strain NCTC 8325 / PS 47) OX=93061 GN=SAOUHSC_01382 PE=4 SV=1	0	0	0	0
Q2FYR1	Q2FYR1	sp|Q2FYR1|FEMB_STAA8 Aminoacyltransferase FemB OS=Staphylococcus aureus (strain NCTC 8325 / PS 47) OX=93061 GN=femB PE=1 SV=1	51982	54723	58526	54497
Q2FYR2	Q2FYR2	sp|Q2FYR2|FEMA_STAA8 Aminoacyltransferase FemA OS=Staphylococcus aureus (strain NCTC 8325 / PS 47) OX=93061 GN=femA PE=1 SV=1	58469	57589	83799	76481
Q2FYS0	Q2FYS0	tr|Q2FYS0|Q2FYS0_STAA8 Uncharacterized protein OS=Staphylococcus aureus (strain NCTC 8325 / PS 47) OX=93061 GN=SAOUHSC_01365 PE=3 SV=1	5792.2	5382.5	3133.7	3977.7
Q2FYS4	Q2FYS4	sp|Q2FYS4|PARC_STAA8 DNA topoisomerase 4 subunit A OS=Staphylococcus aureus (strain NCTC 8325 / PS 47) OX=93061 GN=parC PE=1 SV=1	13187	13604	13525	13879
Q2FYS5	Q2FYS5	sp|Q2FYS5|PARE_STAA8 DNA topoisomerase 4 subunit B OS=Staphylococcus aureus (strain NCTC 8325 / PS 47) OX=93061 GN=parE PE=3 SV=1	19140	18754	28575	27797
Q2FYS6	Q2FYS6	sp|Q2FYS6|PLSY_STAA8 Glycerol-3-phosphate acyltransferase OS=Staphylococcus aureus (strain NCTC 8325 / PS 47) OX=93061 GN=plsY PE=3 SV=1	1500.1	1684.5	1975.9	1644.8
Q2FYS7	Q2FYS7	sp|Q2FYS7|Y1349_STAA8 Uncharacterized protein SAOUHSC_01349 OS=Staphylococcus aureus (strain NCTC 8325 / PS 47) OX=93061 GN=SAOUHSC_01349 PE=3 SV=1	43846	39607	34857	36920
Q2FYS8	Q2FYS8	tr|Q2FYS8|Q2FYS8_STAA8 Thioesterase domain-containing protein OS=Staphylococcus aureus (strain NCTC 8325 / PS 47) OX=93061 GN=SAOUHSC_01348 PE=3 SV=1	14914	14859	19445	17828
Q2FYS9	Q2FYS9	tr|Q2FYS9|Q2FYS9_STAA8 Aconitate hydratase OS=Staphylococcus aureus (strain NCTC 8325 / PS 47) OX=93061 GN=SAOUHSC_01347 PE=3 SV=1	285670	261060	221430	246030
Q2FYT0	Q2FYT0	tr|Q2FYT0|Q2FYT0_STAA8 Glycine betaine transporter, putative OS=Staphylococcus aureus (strain NCTC 8325 / PS 47) OX=93061 GN=SAOUHSC_01346 PE=3 SV=1	3534.8	2969.9	4400.4	4192
Q2FYT3;Q2FYT2	Q2FYT3	sp|Q2FYT3|SBCC_STAA8 Nuclease SbcCD subunit C OS=Staphylococcus aureus (strain NCTC 8325 / PS 47) OX=93061 GN=sbcC PE=1 SV=2	2714.9	2543.8	3492.5	3307.7
Q2FYT7	Q2FYT7	tr|Q2FYT7|Q2FYT7_STAA8 UPF0154 protein SAOUHSC_01338 OS=Staphylococcus aureus (strain NCTC 8325 / PS 47) OX=93061 GN=SAOUHSC_01338 PE=3 SV=1	52801	47282	87309	71213
Q2FYT8	Q2FYT8	tr|Q2FYT8|Q2FYT8_STAA8 Transketolase OS=Staphylococcus aureus (strain NCTC 8325 / PS 47) OX=93061 GN=SAOUHSC_01337 PE=3 SV=1	213790	182270	182190	192270
Q2FYU1	Q2FYU1	sp|Q2FYU1|LEXA_STAA8 LexA repressor OS=Staphylococcus aureus (strain NCTC 8325 / PS 47) OX=93061 GN=lexA PE=3 SV=1	1941.2	1503.4	1439.4	1364.1
Q2FYU4	Q2FYU4	sp|Q2FYU4|GUAC_STAA8 GMP reductase OS=Staphylococcus aureus (strain NCTC 8325 / PS 47) OX=93061 GN=guaC PE=3 SV=1	20620	22600	13993	14664
Q2FYU7	Q2FYU7	sp|Q2FYU7|CATA_STAA8 Catalase OS=Staphylococcus aureus (strain NCTC 8325 / PS 47) OX=93061 GN=katA PE=2 SV=2	134670	115680	95693	103060
Q2FYV0	Q2FYV0	tr|Q2FYV0|Q2FYV0_STAA8 Uncharacterized protein OS=Staphylococcus aureus (strain NCTC 8325 / PS 47) OX=93061 GN=SAOUHSC_01324 PE=4 SV=1	0	0	0	0
Q2FYV1	Q2FYV1	tr|Q2FYV1|Q2FYV1_STAA8 Cof-type HAD-IIB family hydrolase OS=Staphylococcus aureus (strain NCTC 8325 / PS 47) OX=93061 GN=SAOUHSC_01323 PE=4 SV=1	10638	11208	12244	13152
Q2FYV6	Q2FYV6	tr|Q2FYV6|Q2FYV6_STAA8 Uncharacterized protein OS=Staphylococcus aureus (strain NCTC 8325 / PS 47) OX=93061 GN=SAOUHSC_01318 PE=4 SV=1	9117.4	8913.9	7672.7	8018.6
Q2FYV7	Q2FYV7	tr|Q2FYV7|Q2FYV7_STAA8 NERD domain-containing protein OS=Staphylococcus aureus (strain NCTC 8325 / PS 47) OX=93061 GN=SAOUHSC_01317 PE=4 SV=1	34556	32680	28360	27582
Q2FYW4	Q2FYW4	tr|Q2FYW4|Q2FYW4_STAA8 Cardiolipin synthase OS=Staphylococcus aureus (strain NCTC 8325 / PS 47) OX=93061 GN=SAOUHSC_01310 PE=3 SV=1	0	0	0	0
Q2FYY6	Q2FYY6	tr|Q2FYY6|Q2FYY6_STAA8 Glutamine synthetase OS=Staphylococcus aureus (strain NCTC 8325 / PS 47) OX=93061 GN=SAOUHSC_01287 PE=3 SV=1	96781	82883	66789	68838
Q2FYY8	Q2FYY8	tr|Q2FYY8|Q2FYY8_STAA8 Aminotransferase class I/II-fold pyridoxal phosphate-dependent enzyme OS=Staphylococcus aureus (strain NCTC 8325 / PS 47) OX=93061 GN=SAOUHSC_01284 PE=4 SV=1	0	0	0	0
Q2FYZ0	Q2FYZ0	tr|Q2FYZ0|Q2FYZ0_STAA8 Glutathione peroxidase OS=Staphylococcus aureus (strain NCTC 8325 / PS 47) OX=93061 GN=SAOUHSC_01282 PE=3 SV=1	25840	22538	21571	21919
Q2FYZ2	Q2FYZ2	sp|Q2FYZ2|MIAA_STAA8 tRNA dimethylallyltransferase OS=Staphylococcus aureus (strain NCTC 8325 / PS 47) OX=93061 GN=miaA PE=3 SV=1	0	0	0	0
Q2FYZ3	Q2FYZ3	tr|Q2FYZ3|Q2FYZ3_STAA8 Hydrolase, alpha/beta fold family domain protein OS=Staphylococcus aureus (strain NCTC 8325 / PS 47) OX=93061 GN=SAOUHSC_01279 PE=4 SV=1	20181	23531	17657	18470
Q2FYZ4	Q2FYZ4	sp|Q2FYZ4|GLPD_STAA8 Aerobic glycerol-3-phosphate dehydrogenase OS=Staphylococcus aureus (strain NCTC 8325 / PS 47) OX=93061 GN=glpD PE=3 SV=1	136470	126710	173150	159960
Q2FYZ5	Q2FYZ5	sp|Q2FYZ5|GLPK_STAA8 Glycerol kinase OS=Staphylococcus aureus (strain NCTC 8325 / PS 47) OX=93061 GN=glpK PE=3 SV=1	273110	244640	401450	383920
Q2FYZ6	Q2FYZ6	tr|Q2FYZ6|Q2FYZ6_STAA8 Aquaporin family protein OS=Staphylococcus aureus (strain NCTC 8325 / PS 47) OX=93061 GN=SAOUHSC_01275 PE=3 SV=1	21056	19995	19902	18454
Q2FYZ7	Q2FYZ7	tr|Q2FYZ7|Q2FYZ7_STAA8 Glycerol uptake operon antiterminator regulatory protein OS=Staphylococcus aureus (strain NCTC 8325 / PS 47) OX=93061 GN=SAOUHSC_01274 PE=4 SV=1	0	0	0	0
Q2FYZ9	Q2FYZ9	sp|Q2FYZ9|MUTS_STAA8 DNA mismatch repair protein MutS OS=Staphylococcus aureus (strain NCTC 8325 / PS 47) OX=93061 GN=mutS PE=3 SV=2	6571.4	6617.4	7321.8	6834.7
Q2FZ02	Q2FZ02	sp|Q2FZ02|MIAB_STAA8 tRNA-2-methylthio-N(6)-dimethylallyladenosine synthase OS=Staphylococcus aureus (strain NCTC 8325 / PS 47) OX=93061 GN=miaB PE=3 SV=1	4583.4	4892.1	4085.3	4549.3
Q2FZ03	Q2FZ03	tr|Q2FZ03|Q2FZ03_STAA8 Thiamine-binding protein domain-containing protein OS=Staphylococcus aureus (strain NCTC 8325 / PS 47) OX=93061 GN=SAOUHSC_01268 PE=3 SV=1	0	0	0	0
Q2FZ04	Q2FZ04	tr|Q2FZ04|Q2FZ04_STAA8 2-oxoacid:ferredoxin oxidoreductase subunit beta OS=Staphylococcus aureus (strain NCTC 8325 / PS 47) OX=93061 GN=SAOUHSC_01267 PE=4 SV=1	4802.2	4146.4	6252	6182.7
Q2FZ05	Q2FZ05	tr|Q2FZ05|Q2FZ05_STAA8 2-oxoacid:acceptor oxidoreductase subunit alpha OS=Staphylococcus aureus (strain NCTC 8325 / PS 47) OX=93061 GN=SAOUHSC_01266 PE=4 SV=1	5340.6	4003.1	5960.3	4660.4
Q2FZ06	Q2FZ06	tr|Q2FZ06|Q2FZ06_STAA8 TIGR00282 family metallophosphoesterase OS=Staphylococcus aureus (strain NCTC 8325 / PS 47) OX=93061 GN=SAOUHSC_01265 PE=4 SV=1	18192	22511	21961	23136
Q2FZ07	Q2FZ07	tr|Q2FZ07|Q2FZ07_STAA8 Phage protein OS=Staphylococcus aureus (strain NCTC 8325 / PS 47) OX=93061 GN=SAOUHSC_01264 PE=4 SV=1	15778	15474	35821	33928
Q2FZ08	Q2FZ08	sp|Q2FZ08|RNY_STAA8 Ribonuclease Y OS=Staphylococcus aureus (strain NCTC 8325 / PS 47) OX=93061 GN=rny PE=1 SV=1	18899	18572	26611	25015
Q2FZ09	Q2FZ09	tr|Q2FZ09|Q2FZ09_STAA8 Protein RecA OS=Staphylococcus aureus (strain NCTC 8325 / PS 47) OX=93061 GN=recA PE=3 SV=1	89627	87514	100320	92040
Q2FZ10	Q2FZ10	tr|Q2FZ10|Q2FZ10_STAA8 Putative competence-damage inducible protein OS=Staphylococcus aureus (strain NCTC 8325 / PS 47) OX=93061 GN=cinA PE=3 SV=1	2878.3	2643.5	4238.1	3522.2
Q2FZ12	Q2FZ12	tr|Q2FZ12|Q2FZ12_STAA8 HTH cro/C1-type domain-containing protein OS=Staphylococcus aureus (strain NCTC 8325 / PS 47) OX=93061 GN=SAOUHSC_01259 PE=4 SV=1	0	0	0	0
Q2FZ13	Q2FZ13	tr|Q2FZ13|Q2FZ13_STAA8 DUF3388 domain-containing protein OS=Staphylococcus aureus (strain NCTC 8325 / PS 47) OX=93061 GN=SAOUHSC_01258 PE=4 SV=1	5989.7	6224	6868.7	6766.2
Q2FZ15	Q2FZ15	tr|Q2FZ15|Q2FZ15_STAA8 Insulinase family protein OS=Staphylococcus aureus (strain NCTC 8325 / PS 47) OX=93061 GN=SAOUHSC_01256 PE=4 SV=1	12321	11922	12731	13175
Q2FZ16	Q2FZ16	tr|Q2FZ16|Q2FZ16_STAA8 Peptidase M16 C-terminal domain-containing protein OS=Staphylococcus aureus (strain NCTC 8325 / PS 47) OX=93061 GN=SAOUHSC_01255 PE=4 SV=1	33501	33025	40322	38395
Q2FZ17	Q2FZ17	tr|Q2FZ17|Q2FZ17_STAA8 HTH gntR-type domain-containing protein OS=Staphylococcus aureus (strain NCTC 8325 / PS 47) OX=93061 GN=SAOUHSC_01254 PE=4 SV=1	4835.9	4633.4	6988.1	6165.6
Q2FZ18	Q2FZ18	tr|Q2FZ18|Q2FZ18_STAA8 FtsK domain-containing protein OS=Staphylococcus aureus (strain NCTC 8325 / PS 47) OX=93061 GN=SAOUHSC_01253 PE=3 SV=1	18223	16515	17367	16754
Q2FZ19	Q2FZ19	sp|Q2FZ19|RNJ2_STAA8 Ribonuclease J 2 OS=Staphylococcus aureus (strain NCTC 8325 / PS 47) OX=93061 GN=rnj2 PE=1 SV=2	103260	103170	97672	89270
Q2FZ20	Q2FZ20	sp|Q2FZ20|PNP_STAA8 Polyribonucleotide nucleotidyltransferase OS=Staphylococcus aureus (strain NCTC 8325 / PS 47) OX=93061 GN=pnp PE=1 SV=1	104470	99542	114570	110530
Q2FZ21	Q2FZ21	sp|Q2FZ21|RRF_STAA8 Ribosome-recycling factor OS=Staphylococcus aureus (strain NCTC 8325 / PS 47) OX=93061 GN=frr PE=3 SV=1	228140	183840	178710	192090
Q2FZ22	Q2FZ22	sp|Q2FZ22|PYRH_STAA8 Uridylate kinase OS=Staphylococcus aureus (strain NCTC 8325 / PS 47) OX=93061 GN=pyrH PE=1 SV=1	79384	74532	88471	86473
Q2FZ23	Q2FZ23	sp|Q2FZ23|EFTS_STAA8 Elongation factor Ts OS=Staphylococcus aureus (strain NCTC 8325 / PS 47) OX=93061 GN=tsf PE=3 SV=1	468740	381920	297850	331940
Q2FZ25	Q2FZ25	sp|Q2FZ25|RS2_STAA8 Small ribosomal subunit protein uS2 OS=Staphylococcus aureus (strain NCTC 8325 / PS 47) OX=93061 GN=rpsB PE=1 SV=2	200440	192850	263060	250740
Q2FZ27	Q2FZ27	sp|Q2FZ27|CODY_STAA8 Global transcriptional regulator CodY OS=Staphylococcus aureus (strain NCTC 8325 / PS 47) OX=93061 GN=codY PE=1 SV=1	390740	394630	195870	207610
Q2FZ28	Q2FZ28	sp|Q2FZ28|HSLU_STAA8 ATP-dependent protease ATPase subunit HslU OS=Staphylococcus aureus (strain NCTC 8325 / PS 47) OX=93061 GN=hslU PE=3 SV=1	24454	21178	29207	29008
Q2FZ29	Q2FZ29	sp|Q2FZ29|HSLV_STAA8 ATP-dependent protease subunit HslV OS=Staphylococcus aureus (strain NCTC 8325 / PS 47) OX=93061 GN=hslV PE=3 SV=1	0	0	0	0
Q2FZ31	Q2FZ31	sp|Q2FZ31|TRMFO_STAA8 Methylenetetrahydrofolate--tRNA-(uracil-5-)-methyltransferase TrmFO OS=Staphylococcus aureus (strain NCTC 8325 / PS 47) OX=93061 GN=trmFO PE=3 SV=1	39498	38244	70502	65849
Q2FZ32	Q2FZ32	sp|Q2FZ32|TOP1_STAA8 DNA topoisomerase 1 OS=Staphylococcus aureus (strain NCTC 8325 / PS 47) OX=93061 GN=topA PE=3 SV=2	5114.9	4636.8	5741.6	6587.2
Q2FZ36	Q2FZ36	tr|Q2FZ36|Q2FZ36_STAA8 Succinate--CoA ligase [ADP-forming] subunit alpha OS=Staphylococcus aureus (strain NCTC 8325 / PS 47) OX=93061 GN=sucD PE=3 SV=1	212040	187730	200400	191310
Q2FZ37	Q2FZ37	sp|Q2FZ37|SUCC_STAA8 Succinate--CoA ligase [ADP-forming] subunit beta OS=Staphylococcus aureus (strain NCTC 8325 / PS 47) OX=93061 GN=sucC PE=3 SV=1	283610	246320	292950	257530
Q2FZ39	Q2FZ39	tr|Q2FZ39|Q2FZ39_STAA8 Ribosome biogenesis GTPase A OS=Staphylococcus aureus (strain NCTC 8325 / PS 47) OX=93061 GN=SAOUHSC_01214 PE=3 SV=1	15215	14579	19496	17986
Q2FZ42	Q2FZ42	sp|Q2FZ42|RL19_STAA8 Large ribosomal subunit protein bL19 OS=Staphylococcus aureus (strain NCTC 8325 / PS 47) OX=93061 GN=rplS PE=1 SV=1	196630	205430	249040	235400
Q2FZ45	Q2FZ45	sp|Q2FZ45|RS16_STAA8 Small ribosomal subunit protein bS16 OS=Staphylococcus aureus (strain NCTC 8325 / PS 47) OX=93061 GN=rpsP PE=1 SV=1	54399	44457	46876	47501
Q2FZ46	Q2FZ46	tr|Q2FZ46|Q2FZ46_STAA8 Signal recognition particle protein OS=Staphylococcus aureus (strain NCTC 8325 / PS 47) OX=93061 GN=ffh PE=3 SV=1	69432	59499	146050	126830
Q2FZ48	Q2FZ48	tr|Q2FZ48|Q2FZ48_STAA8 Signal recognition particle receptor FtsY OS=Staphylococcus aureus (strain NCTC 8325 / PS 47) OX=93061 GN=ftsY PE=3 SV=1	14584	12197	13320	12494
Q2FZ49	Q2FZ49	tr|Q2FZ49|Q2FZ49_STAA8 Chromosome partition protein Smc OS=Staphylococcus aureus (strain NCTC 8325 / PS 47) OX=93061 GN=smc PE=3 SV=1	17633	15546	24866	22387
Q2FZ50	Q2FZ50	sp|Q2FZ50|RNC_STAA8 Ribonuclease 3 OS=Staphylococcus aureus (strain NCTC 8325 / PS 47) OX=93061 GN=rnc PE=3 SV=1	9383.9	9074.1	8227.5	7820.8
Q2FZ51	Q2FZ51	sp|Q2FZ51|ACP_STAA8 Acyl carrier protein OS=Staphylococcus aureus (strain NCTC 8325 / PS 47) OX=93061 GN=acpP PE=2 SV=1	229820	175160	130010	146280
Q2FZ53	Q2FZ53	tr|Q2FZ53|Q2FZ53_STAA8 3-oxoacyl-[acyl-carrier-protein] reductase OS=Staphylococcus aureus (strain NCTC 8325 / PS 47) OX=93061 GN=SAOUHSC_01199 PE=1 SV=1	119500	105630	108370	114740
Q2FZ54	Q2FZ54	tr|Q2FZ54|Q2FZ54_STAA8 Malonyl CoA-acyl carrier protein transacylase OS=Staphylococcus aureus (strain NCTC 8325 / PS 47) OX=93061 GN=SAOUHSC_01198 PE=3 SV=1	17989	15322	13726	15487
Q2FZ55	Q2FZ55	sp|Q2FZ55|PLSX_STAA8 Phosphate acyltransferase OS=Staphylococcus aureus (strain NCTC 8325 / PS 47) OX=93061 GN=plsX PE=3 SV=1	47786	39554	61709	50893
Q2FZ56	Q2FZ56	tr|Q2FZ56|Q2FZ56_STAA8 Transcription factor FapR OS=Staphylococcus aureus (strain NCTC 8325 / PS 47) OX=93061 GN=fapR PE=1 SV=1	0	0	0	0
Q2FZ58	Q2FZ58	sp|Q2FZ58|Y1193_STAA8 Uncharacterized protein SAOUHSC_01193 OS=Staphylococcus aureus (strain NCTC 8325 / PS 47) OX=93061 GN=SAOUHSC_01193 PE=1 SV=1	91813	81206	102250	98852
Q2FZ59	Q2FZ59	tr|Q2FZ59|Q2FZ59_STAA8 Uncharacterized protein OS=Staphylococcus aureus (strain NCTC 8325 / PS 47) OX=93061 GN=SAOUHSC_01192 PE=3 SV=1	27630	29563	16902	18965
Q2FZ60	Q2FZ60	sp|Q2FZ60|RL28_STAA8 Large ribosomal subunit protein bL28 OS=Staphylococcus aureus (strain NCTC 8325 / PS 47) OX=93061 GN=rpmB PE=1 SV=1	34937	30984	54642	51012
Q2FZ61	Q2FZ61	tr|Q2FZ61|Q2FZ61_STAA8 thiamine diphosphokinase OS=Staphylococcus aureus (strain NCTC 8325 / PS 47) OX=93061 GN=SAOUHSC_01190 PE=4 SV=1	0	0	0	0
Q2FZ64	Q2FZ64	tr|Q2FZ64|Q2FZ64_STAA8 non-specific serine/threonine protein kinase OS=Staphylococcus aureus (strain NCTC 8325 / PS 47) OX=93061 GN=SAOUHSC_01187 PE=4 SV=1	9658.5	9628.2	15915	14525
Q2FZ65	Q2FZ65	tr|Q2FZ65|Q2FZ65_STAA8 protein-serine/threonine phosphatase OS=Staphylococcus aureus (strain NCTC 8325 / PS 47) OX=93061 GN=SAOUHSC_01186 PE=4 SV=1	14585	13725	22409	22877
Q2FZ66	Q2FZ66	sp|Q2FZ66|RLMN_STAA8 Probable dual-specificity RNA methyltransferase RlmN OS=Staphylococcus aureus (strain NCTC 8325 / PS 47) OX=93061 GN=rlmN PE=3 SV=1	28522	32011	32276	31403
Q2FZ67	Q2FZ67	tr|Q2FZ67|Q2FZ67_STAA8 16S rRNA (cytosine(967)-C(5))-methyltransferase OS=Staphylococcus aureus (strain NCTC 8325 / PS 47) OX=93061 GN=SAOUHSC_01184 PE=3 SV=1	12110	11939	15616	15568
Q2FZ68	Q2FZ68	sp|Q2FZ68|FMT_STAA8 Methionyl-tRNA formyltransferase OS=Staphylococcus aureus (strain NCTC 8325 / PS 47) OX=93061 GN=fmt PE=3 SV=1	17404	16841	22756	20274
Q2FZ70	Q2FZ70	tr|Q2FZ70|Q2FZ70_STAA8 Orotate phosphoribosyltransferase OS=Staphylococcus aureus (strain NCTC 8325 / PS 47) OX=93061 GN=pyrE PE=3 SV=1	54244	50954	38647	42682
Q2FZ71	Q2FZ71	sp|Q2FZ71|PYRF_STAA8 Orotidine 5-phosphate decarboxylase OS=Staphylococcus aureus (strain NCTC 8325 / PS 47) OX=93061 GN=pyrF PE=3 SV=1	2469.2	2567.2	2752.1	2649.2
Q2FZ72	Q2FZ72	sp|Q2FZ72|CARB_STAA8 Carbamoyl phosphate synthase large chain OS=Staphylococcus aureus (strain NCTC 8325 / PS 47) OX=93061 GN=carB PE=3 SV=1	107880	111140	86113	88801
Q2FZ73	Q2FZ73	tr|Q2FZ73|Q2FZ73_STAA8 Carbamoyl-phosphate synthase small chain OS=Staphylococcus aureus (strain NCTC 8325 / PS 47) OX=93061 GN=carA PE=3 SV=1	9834.9	10449	8946.7	9659.6
Q2FZ74	Q2FZ74	tr|Q2FZ74|Q2FZ74_STAA8 Dihydroorotase OS=Staphylococcus aureus (strain NCTC 8325 / PS 47) OX=93061 GN=pyrC PE=3 SV=1	9118	8051.5	4612.9	5732.2
Q2FZ75	Q2FZ75	sp|Q2FZ75|PYRB_STAA8 Aspartate carbamoyltransferase catalytic subunit OS=Staphylococcus aureus (strain NCTC 8325 / PS 47) OX=93061 GN=pyrB PE=1 SV=1	8080.4	7743.8	6361.7	6569.2
Q2FZ76	Q2FZ76	tr|Q2FZ76|Q2FZ76_STAA8 Uracil permease, putative OS=Staphylococcus aureus (strain NCTC 8325 / PS 47) OX=93061 GN=SAOUHSC_01165 PE=3 SV=1	0	0	0	0
Q2FZ77	Q2FZ77	sp|Q2FZ77|PYRR_STAA8 Bifunctional protein PyrR OS=Staphylococcus aureus (strain NCTC 8325 / PS 47) OX=93061 GN=pyrR PE=3 SV=1	26421	23348	32277	29956
Q2FZ78	Q2FZ78	tr|Q2FZ78|Q2FZ78_STAA8 Pseudouridine synthase OS=Staphylococcus aureus (strain NCTC 8325 / PS 47) OX=93061 GN=SAOUHSC_01163 PE=3 SV=1	8652.6	7927.5	11123	12117
Q2FZ82	Q2FZ82	sp|Q2FZ82|SYI_STAA8 Isoleucine--tRNA ligase OS=Staphylococcus aureus (strain NCTC 8325 / PS 47) OX=93061 GN=ileS PE=3 SV=1	114070	103680	62241	70163
Q2FZ83	Q2FZ83	tr|Q2FZ83|Q2FZ83_STAA8 DivIVA domain-containing protein OS=Staphylococcus aureus (strain NCTC 8325 / PS 47) OX=93061 GN=SAOUHSC_01158 PE=1 SV=1	20734	17859	19514	19777
Q2FZ86	Q2FZ86	sp|Q2FZ86|SEPF_STAA8 Cell division protein SepF OS=Staphylococcus aureus (strain NCTC 8325 / PS 47) OX=93061 GN=sepF PE=3 SV=1	6941.7	6133.6	6725.3	6396.1
Q2FZ87	Q2FZ87	tr|Q2FZ87|Q2FZ87_STAA8 Pyridoxal phosphate homeostasis protein OS=Staphylococcus aureus (strain NCTC 8325 / PS 47) OX=93061 GN=SAOUHSC_01153 PE=3 SV=1	3981.2	3989.7	7430.6	7878.5
Q2FZ88	Q2FZ88	tr|Q2FZ88|Q2FZ88_STAA8 Purine nucleoside phosphorylase OS=Staphylococcus aureus (strain NCTC 8325 / PS 47) OX=93061 GN=SAOUHSC_01152 PE=3 SV=1	452.07	486.49	559.89	435.37
Q2FZ89	Q2FZ89	sp|Q2FZ89|FTSZ_STAA8 Cell division protein FtsZ OS=Staphylococcus aureus (strain NCTC 8325 / PS 47) OX=93061 GN=ftsZ PE=1 SV=1	205060	191360	249940	233690
Q2FZ92	Q2FZ92	sp|Q2FZ92|MURD_STAA8 UDP-N-acetylmuramoylalanine--D-glutamate ligase OS=Staphylococcus aureus (strain NCTC 8325 / PS 47) OX=93061 GN=murD PE=1 SV=1	60456	59949	67582	63409
Q2FZ93	Q2FZ93	sp|Q2FZ93|MRAY_STAA8 Phospho-N-acetylmuramoyl-pentapeptide-transferase OS=Staphylococcus aureus (strain NCTC 8325 / PS 47) OX=93061 GN=mraY PE=1 SV=1	12314	12134	11084	10532
Q2FZ94	Q2FZ94	tr|Q2FZ94|Q2FZ94_STAA8 Penicillin-binding protein 1 OS=Staphylococcus aureus (strain NCTC 8325 / PS 47) OX=93061 GN=SAOUHSC_01145 PE=1 SV=1	3996.4	3483.3	3726	3221.4
Q2FZ97	Q2FZ97	sp|Q2FZ97|MRAZ_STAA8 Transcriptional regulator MraZ OS=Staphylococcus aureus (strain NCTC 8325 / PS 47) OX=93061 GN=mraZ PE=3 SV=1	16756	17384	11250	12041
Q2FZ98	Q2FZ98	sp|Q2FZ98|BSHC_STAA8 Putative cysteine ligase BshC OS=Staphylococcus aureus (strain NCTC 8325 / PS 47) OX=93061 GN=bshC PE=3 SV=2	0	0	0	0
Q2FZA1	Q2FZA1	tr|Q2FZA1|Q2FZA1_STAA8 Uncharacterized N-acetyltransferase SAOUHSC_01138 OS=Staphylococcus aureus (strain NCTC 8325 / PS 47) OX=93061 GN=SAOUHSC_01138 PE=3 SV=1	43922	37421	46464	44441
Q2FZA8	Q2FZA8	tr|Q2FZA8|Q2FZA8_STAA8 YfcC family protein OS=Staphylococcus aureus (strain NCTC 8325 / PS 47) OX=93061 GN=SAOUHSC_01130 PE=4 SV=1	4173.5	3514.8	2737.1	2725.7
Q2FZA9	Q2FZA9	sp|Q2FZA9|ARCC1_STAA8 Carbamate kinase 1 OS=Staphylococcus aureus (strain NCTC 8325 / PS 47) OX=93061 GN=arcC1 PE=3 SV=1	208270	151230	112100	130730
Q2FZB0	Q2FZB0	tr|Q2FZB0|Q2FZB0_STAA8 Ornithine carbamoyltransferase OS=Staphylococcus aureus (strain NCTC 8325 / PS 47) OX=93061 GN=argF PE=3 SV=1	305360	240840	197830	219180
Q2FZB8	Q2FZB8	tr|Q2FZB8|Q2FZB8_STAA8 Fibrinogen-binding protein OS=Staphylococcus aureus (strain NCTC 8325 / PS 47) OX=93061 GN=SAOUHSC_01114 PE=4 SV=1	0	0	0	0
Q2FZC2	Q2FZC2	tr|Q2FZC2|Q2FZC2_STAA8 Fibrinogen-binding protein OS=Staphylococcus aureus (strain NCTC 8325 / PS 47) OX=93061 GN=SAOUHSC_01110 PE=4 SV=1	10600	9158.2	22341	20120
Q2FZC5	Q2FZC5	tr|Q2FZC5|Q2FZC5_STAA8 dITP/XTP pyrophosphatase OS=Staphylococcus aureus (strain NCTC 8325 / PS 47) OX=93061 GN=SAOUHSC_01107 PE=3 SV=1	15799	12990	22805	18176
Q2FZC6	Q2FZC6	sp|Q2FZC6|MURI_STAA8 Glutamate racemase OS=Staphylococcus aureus (strain NCTC 8325 / PS 47) OX=93061 GN=murI PE=3 SV=1	4412.9	5274.5	3994	4422.5
Q2FZC7	Q2FZC7	tr|Q2FZC7|Q2FZC7_STAA8 Succinate dehydrogenase iron-sulfur subunit OS=Staphylococcus aureus (strain NCTC 8325 / PS 47) OX=93061 GN=SAOUHSC_01105 PE=3 SV=1	101740	112160	94232	90961
Q2FZC8	Q2FZC8	tr|Q2FZC8|Q2FZC8_STAA8 succinate dehydrogenase OS=Staphylococcus aureus (strain NCTC 8325 / PS 47) OX=93061 GN=SAOUHSC_01104 PE=3 SV=1	421750	448110	407480	394290
Q2FZD0	Q2FZD0	sp|Q2FZD0|UVRC_STAA8 UvrABC system protein C OS=Staphylococcus aureus (strain NCTC 8325 / PS 47) OX=93061 GN=uvrC PE=3 SV=2	0	0	0	0
Q2FZD2	Q2FZD2	sp|Q2FZD2|THIO_STAA8 Thioredoxin OS=Staphylococcus aureus (strain NCTC 8325 / PS 47) OX=93061 GN=trxA PE=2 SV=1	101340	83020	69500	75923
Q2FZD3	Q2FZD3	sp|Q2FZD3|MUTS2_STAA8 Endonuclease MutS2 OS=Staphylococcus aureus (strain NCTC 8325 / PS 47) OX=93061 GN=mutS2 PE=3 SV=1	5660.2	4785	8339.1	6683.1
Q2FZD4	Q2FZD4	tr|Q2FZD4|Q2FZD4_STAA8 DNA polymerase beta OS=Staphylococcus aureus (strain NCTC 8325 / PS 47) OX=93061 GN=SAOUHSC_01098 PE=4 SV=1	2823.2	2908.2	3427.9	3608.7
Q2FZD7	Q2FZD7	sp|Q2FZD7|RNH3_STAA8 Ribonuclease HIII OS=Staphylococcus aureus (strain NCTC 8325 / PS 47) OX=93061 GN=rnhC PE=3 SV=1	1947.7	2156.8	2774.7	2180.6
Q2FZD8	Q2FZD8	tr|Q2FZD8|Q2FZD8_STAA8 Phenylalanine--tRNA ligase beta subunit OS=Staphylococcus aureus (strain NCTC 8325 / PS 47) OX=93061 GN=pheT PE=3 SV=1	19495	17164	13159	14398
Q2FZD9	Q2FZD9	sp|Q2FZD9|SYFA_STAA8 Phenylalanine--tRNA ligase alpha subunit OS=Staphylococcus aureus (strain NCTC 8325 / PS 47) OX=93061 GN=pheS PE=3 SV=1	9940.4	8211.5	5518.8	6496.2
Q2FZE0	Q2FZE0	tr|Q2FZE0|Q2FZE0_STAA8 RNA 2-O ribose methyltransferase substrate binding domain-containing protein OS=Staphylococcus aureus (strain NCTC 8325 / PS 47) OX=93061 GN=SAOUHSC_01091 PE=4 SV=1	5734.5	5002.6	6017.7	5697.2
Q2FZF1	Q2FZF1	sp|Q2FZF1|RL32_STAA8 Large ribosomal subunit protein bL32 OS=Staphylococcus aureus (strain NCTC 8325 / PS 47) OX=93061 GN=rpmF PE=1 SV=2	1618.7	5158.7	3864.4	3400
Q2FZF3	Q2FZF3	tr|Q2FZF3|Q2FZF3_STAA8 DUF177 domain-containing protein OS=Staphylococcus aureus (strain NCTC 8325 / PS 47) OX=93061 GN=SAOUHSC_01077 PE=4 SV=1	2428.7	2395.4	2193.8	3099.4
Q2FZF6	Q2FZF6	tr|Q2FZF6|Q2FZF6_STAA8 Uncharacterized protein OS=Staphylococcus aureus (strain NCTC 8325 / PS 47) OX=93061 GN=SAOUHSC_01074 PE=4 SV=1	1777	1878.2	3450.6	2767.1
Q2FZF9	Q2FZF9	tr|Q2FZF9|Q2FZF9_STAA8 Glycerophosphoryl diester phosphodiesterase, putative OS=Staphylococcus aureus (strain NCTC 8325 / PS 47) OX=93061 GN=SAOUHSC_01071 PE=4 SV=1	34262	34261	38329	35020
Q2FZG4	Q2FZG4	tr|Q2FZG4|Q2FZG4_STAA8 Pyruvate dehydrogenase E1 component subunit alpha OS=Staphylococcus aureus (strain NCTC 8325 / PS 47) OX=93061 GN=pdhA PE=4 SV=1	217910	184410	209960	209170
Q2FZG5	Q2FZG5	tr|Q2FZG5|Q2FZG5_STAA8 Lipoprotein OS=Staphylococcus aureus (strain NCTC 8325 / PS 47) OX=93061 GN=SAOUHSC_01039 PE=4 SV=1	26593	22305	57500	48217
Q2FZG6	Q2FZG6	tr|Q2FZG6|Q2FZG6_STAA8 Peptide deformylase OS=Staphylococcus aureus (strain NCTC 8325 / PS 47) OX=93061 GN=def PE=3 SV=1	12229	10823	10719	10983
Q2FZG8	Q2FZG8	sp|Q2FZG8|RPOY_STAA8 DNA-directed RNA polymerase subunit epsilon OS=Staphylococcus aureus (strain NCTC 8325 / PS 47) OX=93061 GN=rpoY PE=3 SV=1	21127	21570	16447	18556
Q2FZG9	Q2FZG9	sp|Q2FZG9|RNJ1_STAA8 Ribonuclease J 1 OS=Staphylococcus aureus (strain NCTC 8325 / PS 47) OX=93061 GN=rnj1 PE=1 SV=1	164920	160920	144090	146250
Q2FZH1	Q2FZH1	tr|Q2FZH1|Q2FZH1_STAA8 TrkA family potassium uptake protein OS=Staphylococcus aureus (strain NCTC 8325 / PS 47) OX=93061 GN=SAOUHSC_01034 PE=4 SV=1	14910	14642	15670	14883
Q2FZH5	Q2FZH5	tr|Q2FZH5|Q2FZH5_STAA8 Phosphoenolpyruvate-protein phosphotransferase OS=Staphylococcus aureus (strain NCTC 8325 / PS 47) OX=93061 GN=SAOUHSC_01029 PE=3 SV=1	135700	117590	124580	120970
Q2FZH6	Q2FZH6	tr|Q2FZH6|Q2FZH6_STAA8 Phosphocarrier protein HPr OS=Staphylococcus aureus (strain NCTC 8325 / PS 47) OX=93061 GN=SAOUHSC_01028 PE=4 SV=1	48426	45820	39007	41434
Q2FZH7	Q2FZH7	tr|Q2FZH7|Q2FZH7_STAA8 DUF697 domain-containing protein OS=Staphylococcus aureus (strain NCTC 8325 / PS 47) OX=93061 GN=SAOUHSC_01027 PE=4 SV=1	47460	42543	32720	30290
Q2FZH8	Q2FZH8	tr|Q2FZH8|Q2FZH8_STAA8 Class I SAM-dependent rRNA methyltransferase OS=Staphylococcus aureus (strain NCTC 8325 / PS 47) OX=93061 GN=SAOUHSC_01026 PE=4 SV=1	22974	22380	16340	17802
Q2FZH9	Q2FZH9	tr|Q2FZH9|Q2FZH9_STAA8 Uncharacterized protein OS=Staphylococcus aureus (strain NCTC 8325 / PS 47) OX=93061 GN=SAOUHSC_01025 PE=4 SV=1	2159.7	2233.5	2933.7	2508.1
Q2FZI0	Q2FZI0	tr|Q2FZI0|Q2FZI0_STAA8 Uncharacterized protein OS=Staphylococcus aureus (strain NCTC 8325 / PS 47) OX=93061 GN=SAOUHSC_01024 PE=4 SV=1	24697	19402	13208	14514
Q2FZI2	Q2FZI2	tr|Q2FZI2|Q2FZI2_STAA8 Thiamine ABC transporter permease OS=Staphylococcus aureus (strain NCTC 8325 / PS 47) OX=93061 GN=SAOUHSC_01022 PE=4 SV=1	20029	21882	30465	26806
Q2FZI3	Q2FZI3	tr|Q2FZI3|Q2FZI3_STAA8 ABC transporter domain-containing protein OS=Staphylococcus aureus (strain NCTC 8325 / PS 47) OX=93061 GN=SAOUHSC_01021 PE=4 SV=1	25580	27387	31488	28537
Q2FZI4	Q2FZI4	tr|Q2FZI4|Q2FZI4_STAA8 Energy-coupling factor transporter transmembrane protein EcfT OS=Staphylococcus aureus (strain NCTC 8325 / PS 47) OX=93061 GN=SAOUHSC_01019 PE=4 SV=1	984.49	879.12	1726.2	1473.7
Q2FZI5	Q2FZI5	tr|Q2FZI5|Q2FZI5_STAA8 Phosphoribosylamine--glycine ligase OS=Staphylococcus aureus (strain NCTC 8325 / PS 47) OX=93061 GN=purD PE=3 SV=1	45381	43079	17208	19146
Q2FZI6	Q2FZI6	sp|Q2FZI6|PUR9_STAA8 Bifunctional purine biosynthesis protein PurH OS=Staphylococcus aureus (strain NCTC 8325 / PS 47) OX=93061 GN=purH PE=3 SV=1	116850	111500	44212	49970
Q2FZI8	Q2FZI8	sp|Q2FZI8|PUR5_STAA8 Phosphoribosylformylglycinamidine cyclo-ligase OS=Staphylococcus aureus (strain NCTC 8325 / PS 47) OX=93061 GN=purM PE=3 SV=1	58114	54066	17781	21327
Q2FZI9	Q2FZI9	tr|Q2FZI9|Q2FZI9_STAA8 Amidophosphoribosyltransferase OS=Staphylococcus aureus (strain NCTC 8325 / PS 47) OX=93061 GN=purF PE=3 SV=1	3374.8	4695	593.11	1191.1
Q2FZJ0	Q2FZJ0	sp|Q2FZJ0|PURL_STAA8 Phosphoribosylformylglycinamidine synthase subunit PurL OS=Staphylococcus aureus (strain NCTC 8325 / PS 47) OX=93061 GN=purL PE=3 SV=1	135250	134020	44107	53748
Q2FZJ1	Q2FZJ1	sp|Q2FZJ1|PURQ_STAA8 Phosphoribosylformylglycinamidine synthase subunit PurQ OS=Staphylococcus aureus (strain NCTC 8325 / PS 47) OX=93061 GN=purQ PE=3 SV=1	48977	44081	13737	17389
Q2FZJ2	Q2FZJ2	tr|Q2FZJ2|Q2FZJ2_STAA8 Phosphoribosylformylglycinamidine synthase subunit PurS OS=Staphylococcus aureus (strain NCTC 8325 / PS 47) OX=93061 GN=purS PE=3 SV=1	58304	52925	9255.2	14921
Q2FZJ3	Q2FZJ3	sp|Q2FZJ3|PUR7_STAA8 Phosphoribosylaminoimidazole-succinocarboxamide synthase OS=Staphylococcus aureus (strain NCTC 8325 / PS 47) OX=93061 GN=purC PE=3 SV=1	57936	56007	24860	27607
Q2FZJ4	Q2FZJ4	tr|Q2FZJ4|Q2FZJ4_STAA8 N5-carboxyaminoimidazole ribonucleotide synthase OS=Staphylococcus aureus (strain NCTC 8325 / PS 47) OX=93061 GN=purK PE=3 SV=1	34175	33018	15695	17088
Q2FZJ5	Q2FZJ5	tr|Q2FZJ5|Q2FZJ5_STAA8 N5-carboxyaminoimidazole ribonucleotide mutase OS=Staphylococcus aureus (strain NCTC 8325 / PS 47) OX=93061 GN=purE PE=3 SV=1	0	0	0	0
Q2FZJ6	Q2FZJ6	sp|Q2FZJ6|FOLD_STAA8 Bifunctional protein FolD OS=Staphylococcus aureus (strain NCTC 8325 / PS 47) OX=93061 GN=folD PE=3 SV=1	113840	95748	97481	90922
Q2FZJ9	Q2FZJ9	sp|Q2FZJ9|QOX2_STAA8 Probable quinol oxidase subunit 2 OS=Staphylococcus aureus (strain NCTC 8325 / PS 47) OX=93061 GN=qoxA PE=3 SV=1	402900	396340	215760	231060
Q2FZK0	Q2FZK0	sp|Q2FZK0|QOX1_STAA8 Probable quinol oxidase subunit 1 OS=Staphylococcus aureus (strain NCTC 8325 / PS 47) OX=93061 GN=qoxB PE=3 SV=1	67942	66151	44335	45537
Q2FZK3	Q2FZK3	sp|Q2FZK3|FMTA_STAA8 Teichoic acid D-alanine hydrolase OS=Staphylococcus aureus (strain NCTC 8325 / PS 47) OX=93061 GN=fmtA PE=2 SV=1	0	0	0	0
Q2FZK7	Q2FZK7	sp|Q2FZK7|ATL_STAA8 Bifunctional autolysin OS=Staphylococcus aureus (strain NCTC 8325 / PS 47) OX=93061 GN=atl PE=1 SV=1	442000	463290	1357500	1096400
Q2FZL1	Q2FZL1	tr|Q2FZL1|Q2FZL1_STAA8 Aminotransferase OS=Staphylococcus aureus (strain NCTC 8325 / PS 47) OX=93061 GN=SAOUHSC_00989 PE=3 SV=1	1099	938.08	1905.2	1966.1
Q2FZL5	Q2FZL5	tr|Q2FZL5|Q2FZL5_STAA8 1,4-dihydroxy-2-naphthoyl-CoA synthase OS=Staphylococcus aureus (strain NCTC 8325 / PS 47) OX=93061 GN=menB PE=3 SV=1	104230	103080	66950	74210
Q2FZL7	Q2FZL7	sp|Q2FZL7|MEND_STAA8 2-succinyl-5-enolpyruvyl-6-hydroxy-3-cyclohexene-1-carboxylate synthase OS=Staphylococcus aureus (strain NCTC 8325 / PS 47) OX=93061 GN=menD PE=1 SV=1	601.14	513.13	794.51	1020.5
Q2FZL8	Q2FZL8	tr|Q2FZL8|Q2FZL8_STAA8 isochorismate synthase OS=Staphylococcus aureus (strain NCTC 8325 / PS 47) OX=93061 GN=SAOUHSC_00982 PE=3 SV=1	1497.1	1431.5	1614.3	1790.8
Q2FZM0	Q2FZM0	tr|Q2FZM0|Q2FZM0_STAA8 1,4-dihydroxy-2-naphthoate octaprenyltransferase OS=Staphylococcus aureus (strain NCTC 8325 / PS 47) OX=93061 GN=menA PE=3 SV=1	1379.8	1487.7	1386.2	1530.2
Q2FZM6	Q2FZM6	tr|Q2FZM6|Q2FZM6_STAA8 Glycosyl transferase, group 1 OS=Staphylococcus aureus (strain NCTC 8325 / PS 47) OX=93061 GN=SAOUHSC_00974 PE=4 SV=1	19923	20545	12652	12802
Q2FZM7	Q2FZM7	tr|Q2FZM7|Q2FZM7_STAA8 Uncharacterized protein OS=Staphylococcus aureus (strain NCTC 8325 / PS 47) OX=93061 GN=SAOUHSC_00973 PE=4 SV=1	35781	37141	20715	20892
Q2FZM8	Q2FZM8	tr|Q2FZM8|Q2FZM8_STAA8 Phage protein OS=Staphylococcus aureus (strain NCTC 8325 / PS 47) OX=93061 GN=SAOUHSC_00972 PE=4 SV=1	6139.6	4693	5221.3	4869.3
Q2FZN7	Q2FZN7	tr|Q2FZN7|Q2FZN7_STAA8 lipoate--protein ligase OS=Staphylococcus aureus (strain NCTC 8325 / PS 47) OX=93061 GN=SAOUHSC_00963 PE=4 SV=1	23420	21979	29345	26370
Q2FZP2	Q2FZP2	sp|Q2FZP2|HTRAL_STAA8 Serine protease HtrA-like OS=Staphylococcus aureus (strain NCTC 8325 / PS 47) OX=93061 GN=SAOUHSC_00958 PE=3 SV=2	3447.3	3208.8	2522	2257.2
Q2FZP4	Q2FZP4	sp|Q2FZP4|RF3_STAA8 Peptide chain release factor 3 OS=Staphylococcus aureus (strain NCTC 8325 / PS 47) OX=93061 GN=prfC PE=3 SV=1	15535	15084	15994	17404
Q2FZP6	Q2FZP6	sp|Q2FZP6|MURE_STAA8 UDP-N-acetylmuramoyl-L-alanyl-D-glutamate--L-lysine ligase OS=Staphylococcus aureus (strain NCTC 8325 / PS 47) OX=93061 GN=murE PE=1 SV=1	1663.7	1907.7	1605.6	1793.4
Q2FZP9	Q2FZP9	sp|Q2FZP9|Y951_STAA8 Putative phosphoesterase SAOUHSC_00951 OS=Staphylococcus aureus (strain NCTC 8325 / PS 47) OX=93061 GN=SAOUHSC_00951 PE=3 SV=1	168040	142930	117920	119610
Q2FZQ2	Q2FZQ2	tr|Q2FZQ2|Q2FZQ2_STAA8 AI-2E family transporter OS=Staphylococcus aureus (strain NCTC 8325 / PS 47) OX=93061 GN=SAOUHSC_00948 PE=3 SV=1	6272.4	7327.2	4989.9	5549.2
Q2FZQ3	Q2FZQ3	sp|Q2FZQ3|FABI_STAA8 Enoyl-[acyl-carrier-protein] reductase [NADPH] FabI OS=Staphylococcus aureus (strain NCTC 8325 / PS 47) OX=93061 GN=fabI PE=1 SV=1	163650	150150	274430	246070
Q2FZQ7	Q2FZQ7	tr|Q2FZQ7|Q2FZQ7_STAA8 Tryptophan--tRNA ligase OS=Staphylococcus aureus (strain NCTC 8325 / PS 47) OX=93061 GN=trpS PE=3 SV=1	38901	34484	38980	36552
Q2FZR9	Q2FZR9	tr|Q2FZR9|Q2FZR9_STAA8 3-oxoacyl-[acyl-carrier-protein] synthase 2 OS=Staphylococcus aureus (strain NCTC 8325 / PS 47) OX=93061 GN=SAOUHSC_00921 PE=3 SV=1	66484	61112	67125	62052
Q2FZS0	Q2FZS0	sp|Q2FZS0|FABH_STAA8 Beta-ketoacyl-[acyl-carrier-protein] synthase III OS=Staphylococcus aureus (strain NCTC 8325 / PS 47) OX=93061 GN=fabH PE=1 SV=1	18541	13759	23391	19527
Q2FZS2	Q2FZS2	tr|Q2FZS2|Q2FZS2_STAA8 Truncated MHC class II analog protein OS=Staphylococcus aureus (strain NCTC 8325 / PS 47) OX=93061 GN=SAOUHSC_00918 PE=4 SV=1	0	0	0	0
Q2FZS8	Q2FZS8	tr|Q2FZS8|Q2FZS8_STAA8 Chaperone protein ClpB OS=Staphylococcus aureus (strain NCTC 8325 / PS 47) OX=93061 GN=clpB PE=3 SV=1	148750	132950	259250	231330
Q2FZT1	Q2FZT1	tr|Q2FZT1|Q2FZT1_STAA8 Cof-type HAD-IIB family hydrolase OS=Staphylococcus aureus (strain NCTC 8325 / PS 47) OX=93061 GN=SAOUHSC_00909 PE=4 SV=1	5250.6	5431	7296.2	6803.6
Q2FZT4	Q2FZT4	sp|Q2FZT4|Y906_STAA8 Uncharacterized protein SAOUHSC_00906 OS=Staphylococcus aureus (strain NCTC 8325 / PS 47) OX=93061 GN=SAOUHSC_00906 PE=3 SV=1	81825	73379	90894	98422
Q2FZT7	Q2FZT7	tr|Q2FZT7|Q2FZT7_STAA8 Signal peptidase I OS=Staphylococcus aureus (strain NCTC 8325 / PS 47) OX=93061 GN=SAOUHSC_00903 PE=3 SV=1	30816	28641	31816	28818
Q2FZU0	Q2FZU0	sp|Q2FZU0|G6PI_STAA8 Glucose-6-phosphate isomerase OS=Staphylococcus aureus (strain NCTC 8325 / PS 47) OX=93061 GN=pgi PE=3 SV=1	312140	257190	163920	181360
Q2FZU1	Q2FZU1	sp|Q2FZU1|ASSY_STAA8 Argininosuccinate synthase OS=Staphylococcus aureus (strain NCTC 8325 / PS 47) OX=93061 GN=argG PE=3 SV=1	134370	106380	27173	34132
Q2FZU2	Q2FZU2	sp|Q2FZU2|ARLY_STAA8 Argininosuccinate lyase OS=Staphylococcus aureus (strain NCTC 8325 / PS 47) OX=93061 GN=argH PE=3 SV=1	0	0	0	0
Q2FZU3	Q2FZU3	tr|Q2FZU3|Q2FZU3_STAA8 GP-PDE domain-containing protein OS=Staphylococcus aureus (strain NCTC 8325 / PS 47) OX=93061 GN=SAOUHSC_00897 PE=4 SV=1	7533.4	7566	10088	9192.9
Q2FZU5	Q2FZU5	tr|Q2FZU5|Q2FZU5_STAA8 Glutamate dehydrogenase OS=Staphylococcus aureus (strain NCTC 8325 / PS 47) OX=93061 GN=SAOUHSC_00895 PE=3 SV=1	111080	96819	48963	56354
Q2FZU6	Q2FZU6	tr|Q2FZU6|Q2FZU6_STAA8 Ornithine aminotransferase OS=Staphylococcus aureus (strain NCTC 8325 / PS 47) OX=93061 GN=rocD PE=3 SV=1	0	0	0	0
Q2FZU7	Q2FZU7	tr|Q2FZU7|Q2FZU7_STAA8 FMN oxidoreductase, putative OS=Staphylococcus aureus (strain NCTC 8325 / PS 47) OX=93061 GN=SAOUHSC_00893 PE=4 SV=1	0	0	0	0
Q2FZU9	Q2FZU9	sp|Q2FZU9|PPI1_STAA8 Putative peptidyl-prolyl cis-trans isomerase OS=Staphylococcus aureus (strain NCTC 8325 / PS 47) OX=93061 GN=SAOUHSC_00891 PE=3 SV=1	37351	31494	28549	29831
Q2FZV1	Q2FZV1	sp|Q2FZV1|MNHA1_STAA8 Na(+)/H(+) antiporter subunit A1 OS=Staphylococcus aureus (strain NCTC 8325 / PS 47) OX=93061 GN=mnhA1 PE=3 SV=1	859.12	764.07	923.73	811.23
Q2FZV6	Q2FZV6	tr|Q2FZV6|Q2FZV6_STAA8 Probable cytosol aminopeptidase OS=Staphylococcus aureus (strain NCTC 8325 / PS 47) OX=93061 GN=SAOUHSC_00879 PE=3 SV=1	18100	15123	9831.1	9692.7
Q2FZV7	Q2FZV7	sp|Q2FZV7|NDH_STAA8 Type II NADH:quinone oxidoreductase OS=Staphylococcus aureus (strain NCTC 8325 / PS 47) OX=93061 GN=SAOUHSC_00878 PE=1 SV=1	387070	345020	402930	377690
Q2FZW0	Q2FZW0	tr|Q2FZW0|Q2FZW0_STAA8 Type II NADH:quinone oxidoreductase OS=Staphylococcus aureus (strain NCTC 8325 / PS 47) OX=93061 GN=SAOUHSC_00875 PE=3 SV=1	6878.9	5816.9	10228	9043.7
Q2FZW3	Q2FZW3	sp|Q2FZW3|DLTD_STAA8 Protein DltD OS=Staphylococcus aureus (strain NCTC 8325 / PS 47) OX=93061 GN=dltD PE=1 SV=1	57907	62585	57750	55914
Q2FZW4	Q2FZW4	sp|Q2FZW4|DLTC_STAA8 D-alanyl carrier protein OS=Staphylococcus aureus (strain NCTC 8325 / PS 47) OX=93061 GN=dltC PE=3 SV=1	0	0	0	0
Q2FZW6	Q2FZW6	sp|Q2FZW6|DLTA_STAA8 D-alanine--D-alanyl carrier protein ligase OS=Staphylococcus aureus (strain NCTC 8325 / PS 47) OX=93061 GN=dltA PE=3 SV=1	21750	18864	29817	27355
Q2FZW9	Q2FZW9	tr|Q2FZW9|Q2FZW9_STAA8 D-isomer specific 2-hydroxyacid dehydrogenase, NAD binding domain protein OS=Staphylococcus aureus (strain NCTC 8325 / PS 47) OX=93061 GN=SAOUHSC_00866 PE=3 SV=1	4848.6	4559.9	6207.5	6917.9
Q2FZX0	Q2FZX0	sp|Q2FZX0|NAGD_STAA8 Acid sugar phosphatase OS=Staphylococcus aureus (strain NCTC 8325 / PS 47) OX=93061 GN=nagD PE=3 SV=1	20250	14353	12298	13946
Q2FZX1	Q2FZX1	tr|Q2FZX1|Q2FZX1_STAA8 DUF86 domain-containing protein OS=Staphylococcus aureus (strain NCTC 8325 / PS 47) OX=93061 GN=SAOUHSC_00864 PE=3 SV=1	0	0	0	0
Q2FZX2	Q2FZX2	tr|Q2FZX2|Q2FZX2_STAA8 Cytosolic protein OS=Staphylococcus aureus (strain NCTC 8325 / PS 47) OX=93061 GN=SAOUHSC_00863 PE=4 SV=1	1798.4	1426.8	2036.5	1588.8
Q2FZX4	Q2FZX4	sp|Q2FZX4|LIPA_STAA8 Lipoyl synthase OS=Staphylococcus aureus (strain NCTC 8325 / PS 47) OX=93061 GN=lipA PE=3 SV=1	34634	31080	43581	44286
Q2FZY3	Q2FZY3	sp|Q2FZY3|Y851_STAA8 Iron-sulfur cluster assembly SufBD family protein SAOUHSC_00851 OS=Staphylococcus aureus (strain NCTC 8325 / PS 47) OX=93061 GN=SAOUHSC_00851 PE=3 SV=1	169430	158110	111830	117500
Q2FZY4	Q2FZY4	tr|Q2FZY4|Q2FZY4_STAA8 NIF system FeS cluster assembly NifU N-terminal domain-containing protein OS=Staphylococcus aureus (strain NCTC 8325 / PS 47) OX=93061 GN=SAOUHSC_00850 PE=3 SV=1	2590.1	2352.9	2717.4	2541.3
Q2FZY5	Q2FZY5	tr|Q2FZY5|Q2FZY5_STAA8 Probable cysteine desulfurase OS=Staphylococcus aureus (strain NCTC 8325 / PS 47) OX=93061 GN=SAOUHSC_00849 PE=3 SV=1	14918	13471	12527	13229
Q2FZY6	Q2FZY6	tr|Q2FZY6|Q2FZY6_STAA8 SUF system FeS cluster assembly SufBD N-terminal domain-containing protein OS=Staphylococcus aureus (strain NCTC 8325 / PS 47) OX=93061 GN=SAOUHSC_00848 PE=3 SV=1	60998	54566	63399	59682
Q2FZY7	Q2FZY7	tr|Q2FZY7|Q2FZY7_STAA8 ABC transporter, ATP-binding protein, putative OS=Staphylococcus aureus (strain NCTC 8325 / PS 47) OX=93061 GN=SAOUHSC_00847 PE=3 SV=1	144360	122140	166040	158970
Q2FZY9	Q2FZY9	sp|Q2FZY9|Y845_STAA8 UPF0337 protein SAOUHSC_00845 OS=Staphylococcus aureus (strain NCTC 8325 / PS 47) OX=93061 GN=SAOUHSC_00845 PE=3 SV=1	994310	854220	349230	470580
Q2FZZ8	Q2FZZ8	sp|Q2FZZ8|GCSH_STAA8 Glycine cleavage system H protein OS=Staphylococcus aureus (strain NCTC 8325 / PS 47) OX=93061 GN=gcvH PE=3 SV=1	56013	50087	42079	46327
Q2FZZ9	Q2FZZ9	tr|Q2FZZ9|Q2FZZ9_STAA8 Arsenate reductase OS=Staphylococcus aureus (strain NCTC 8325 / PS 47) OX=93061 GN=SAOUHSC_00835 PE=3 SV=1	8014	8114.7	8066.5	8449.5
Q2G000	Q2G000	tr|Q2G000|Q2G000_STAA8 Thioredoxin, putative OS=Staphylococcus aureus (strain NCTC 8325 / PS 47) OX=93061 GN=SAOUHSC_00834 PE=1 SV=1	11270	10242	8543.3	8333.4
Q2G001	Q2G001	tr|Q2G001|Q2G001_STAA8 Nitroreductase domain-containing protein OS=Staphylococcus aureus (strain NCTC 8325 / PS 47) OX=93061 GN=SAOUHSC_00833 PE=3 SV=1	2108.6	2827.6	3086.7	2803.6
Q2G009	Q2G009	tr|Q2G009|Q2G009_STAA8 Cold shock protein CspA OS=Staphylococcus aureus (strain NCTC 8325 / PS 47) OX=93061 GN=SAOUHSC_00819 PE=4 SV=1	44151	41336	19441	24648
Q2G010	Q2G010	tr|Q2G010|Q2G010_STAA8 Thermonuclease OS=Staphylococcus aureus (strain NCTC 8325 / PS 47) OX=93061 GN=SAOUHSC_00818 PE=4 SV=1	0	0	0	0
Q2G015	Q2G015	sp|Q2G015|CLFA_STAA8 Clumping factor A OS=Staphylococcus aureus (strain NCTC 8325 / PS 47) OX=93061 GN=clfA PE=1 SV=1	12990	10732	10010	10562
Q2G023	Q2G023	sp|Q2G023|SSRP_STAA8 SsrA-binding protein OS=Staphylococcus aureus (strain NCTC 8325 / PS 47) OX=93061 GN=smpB PE=3 SV=1	7752.6	6996.7	12635	11823
Q2G025	Q2G025	tr|Q2G025|Q2G025_STAA8 Carboxylesterase, putative OS=Staphylococcus aureus (strain NCTC 8325 / PS 47) OX=93061 GN=SAOUHSC_00802 PE=4 SV=1	2744.3	2568.4	3325.8	3838.4
Q2G028	Q2G028	sp|Q2G028|ENO_STAA8 Enolase OS=Staphylococcus aureus (strain NCTC 8325 / PS 47) OX=93061 GN=eno PE=1 SV=1	324170	298600	194100	214670
Q2G029	Q2G029	tr|Q2G029|Q2G029_STAA8 2,3-bisphosphoglycerate-independent phosphoglycerate mutase OS=Staphylococcus aureus (strain NCTC 8325 / PS 47) OX=93061 GN=gpmI PE=1 SV=1	16492	13980	10856	11966
Q2G030	Q2G030	sp|Q2G030|TPIS_STAA8 Triosephosphate isomerase OS=Staphylococcus aureus (strain NCTC 8325 / PS 47) OX=93061 GN=tpiA PE=3 SV=1	101080	84652	70927	69901
Q2G031	Q2G031	sp|Q2G031|PGK_STAA8 Phosphoglycerate kinase OS=Staphylococcus aureus (strain NCTC 8325 / PS 47) OX=93061 GN=pgk PE=3 SV=1	169970	139660	170950	159060
Q2G032	Q2G032	tr|Q2G032|Q2G032_STAA8 Glyceraldehyde-3-phosphate dehydrogenase OS=Staphylococcus aureus (strain NCTC 8325 / PS 47) OX=93061 GN=SAOUHSC_00795 PE=3 SV=1	277620	239020	286840	246990
Q2G035	Q2G035	sp|Q2G035|Y792_STAA8 Epimerase family protein SAOUHSC_00792 OS=Staphylococcus aureus (strain NCTC 8325 / PS 47) OX=93061 GN=SAOUHSC_00792 PE=3 SV=1	12832	13109	8897.2	9625
Q2G036	Q2G036	sp|Q2G036|CLPP_STAA8 ATP-dependent Clp protease proteolytic subunit OS=Staphylococcus aureus (strain NCTC 8325 / PS 47) OX=93061 GN=clpP PE=1 SV=1	206140	169560	276710	271400
Q2G038	Q2G038	tr|Q2G038|Q2G038_STAA8 Gluconeogenesis factor OS=Staphylococcus aureus (strain NCTC 8325 / PS 47) OX=93061 GN=SAOUHSC_00788 PE=3 SV=1	1338	1519.8	1125.3	1341.3
Q2G041	Q2G041	tr|Q2G041|Q2G041_STAA8 Thioredoxin reductase OS=Staphylococcus aureus (strain NCTC 8325 / PS 47) OX=93061 GN=SAOUHSC_00785 PE=3 SV=1	179960	153720	160500	169050
Q2G042	Q2G042	tr|Q2G042|Q2G042_STAA8 Tetratricopeptide repeat protein OS=Staphylococcus aureus (strain NCTC 8325 / PS 47) OX=93061 GN=SAOUHSC_00784 PE=4 SV=1	2573.6	3176.7	2521.8	2063.3
Q2G045	Q2G045	sp|Q2G045|HPRK_STAA8 HPr kinase/phosphorylase OS=Staphylococcus aureus (strain NCTC 8325 / PS 47) OX=93061 GN=hprK PE=3 SV=1	7957.7	7262.7	6381.2	7179.4
Q2G046	Q2G046	tr|Q2G046|Q2G046_STAA8 UvrABC system protein A OS=Staphylococcus aureus (strain NCTC 8325 / PS 47) OX=93061 GN=uvrA PE=3 SV=1	10433	10234	7952.2	8450.5
Q2G047	Q2G047	tr|Q2G047|Q2G047_STAA8 UvrABC system protein B OS=Staphylococcus aureus (strain NCTC 8325 / PS 47) OX=93061 GN=SAOUHSC_00779 PE=3 SV=1	24489	24537	21898	21641
Q2G050	Q2G050	tr|Q2G050|Q2G050_STAA8 Excinuclease ABC, B subunit OS=Staphylococcus aureus (strain NCTC 8325 / PS 47) OX=93061 GN=SAOUHSC_00776 PE=4 SV=1	6167.5	4924.2	5331.7	5825.4
Q2G052	Q2G052	tr|Q2G052|Q2G052_STAA8 Peptide chain release factor 2 OS=Staphylococcus aureus (strain NCTC 8325 / PS 47) OX=93061 GN=prfB PE=3 SV=1	0	0	0	0
Q2G055	Q2G055	sp|Q2G055|HPF_STAA8 Ribosome hibernation promotion factor OS=Staphylococcus aureus (strain NCTC 8325 / PS 47) OX=93061 GN=hpf PE=1 SV=1	193940	159340	147970	141650
Q2G058	Q2G058	tr|Q2G058|Q2G058_STAA8 DegV family protein OS=Staphylococcus aureus (strain NCTC 8325 / PS 47) OX=93061 GN=SAOUHSC_00764 PE=4 SV=1	6799	5545.3	5243.1	6059.3
Q2G059	Q2G059	tr|Q2G059|Q2G059_STAA8 YigZ family protein OS=Staphylococcus aureus (strain NCTC 8325 / PS 47) OX=93061 GN=SAOUHSC_00763 PE=3 SV=1	28662	31459	30567	30508
Q2G064	Q2G064	sp|Q2G064|PEPT_STAA8 Peptidase T OS=Staphylococcus aureus (strain NCTC 8325 / PS 47) OX=93061 GN=pepT PE=3 SV=1	0	0	0	0
Q2G065	Q2G065	tr|Q2G065|Q2G065_STAA8 Glycerate kinase OS=Staphylococcus aureus (strain NCTC 8325 / PS 47) OX=93061 GN=SAOUHSC_00756 PE=3 SV=1	16060	16891	13073	12583
Q2G069	Q2G069	sp|Q2G069|MURB_STAA8 UDP-N-acetylenolpyruvoylglucosamine reductase OS=Staphylococcus aureus (strain NCTC 8325 / PS 47) OX=93061 GN=murB PE=3 SV=1	42639	37098	50885	45615
Q2G071	Q2G071	tr|Q2G071|Q2G071_STAA8 Fe/B12 periplasmic-binding domain-containing protein OS=Staphylococcus aureus (strain NCTC 8325 / PS 47) OX=93061 GN=SAOUHSC_00749 PE=3 SV=1	10763	10971	9358.6	9303.3
Q2G077	Q2G077	tr|Q2G077|Q2G077_STAA8 ribonucleoside-diphosphate reductase OS=Staphylococcus aureus (strain NCTC 8325 / PS 47) OX=93061 GN=SAOUHSC_00743 PE=3 SV=1	43531	38909	43963	43946
Q2G078	Q2G078	tr|Q2G078|Q2G078_STAA8 Ribonucleoside-diphosphate reductase OS=Staphylococcus aureus (strain NCTC 8325 / PS 47) OX=93061 GN=SAOUHSC_00742 PE=3 SV=1	82950	78097	81467	84580
Q2G081	Q2G081	sp|Q2G081|QUEF_STAA8 NADPH-dependent 7-cyano-7-deazaguanine reductase OS=Staphylococcus aureus (strain NCTC 8325 / PS 47) OX=93061 GN=queF PE=3 SV=1	0	0	0	0
Q2G084	Q2G084	sp|Q2G084|Y736_STAA8 Putative lipid kinase SAOUHSC_00736 OS=Staphylococcus aureus (strain NCTC 8325 / PS 47) OX=93061 GN=SAOUHSC_00736 PE=3 SV=1	0	0	0	0
Q2G088	Q2G088	tr|Q2G088|Q2G088_STAA8 Amino acid ABC transporter, permease protein, putative OS=Staphylococcus aureus (strain NCTC 8325 / PS 47) OX=93061 GN=SAOUHSC_00732 PE=3 SV=1	10541	11599	10795	10386
Q2G089	Q2G089	tr|Q2G089|Q2G089_STAA8 ABC transporter domain protein OS=Staphylococcus aureus (strain NCTC 8325 / PS 47) OX=93061 GN=SAOUHSC_00731 PE=3 SV=1	4979.1	5921.2	6350.9	6220.7
Q2G091	Q2G091	tr|Q2G091|Q2G091_STAA8 ABC transporter, ATP-binding protein OS=Staphylococcus aureus (strain NCTC 8325 / PS 47) OX=93061 GN=SAOUHSC_00729 PE=4 SV=1	4166.9	4949.9	5778.2	4415.6
Q2G093	Q2G093	sp|Q2G093|LTAS_STAA8 Lipoteichoic acid synthase OS=Staphylococcus aureus (strain NCTC 8325 / PS 47) OX=93061 GN=ltaS PE=1 SV=1	2118.1	3000.4	6761.9	5661
Q2G094	Q2G094	tr|Q2G094|Q2G094_STAA8 Carboxyltransferase domain-containing protein OS=Staphylococcus aureus (strain NCTC 8325 / PS 47) OX=93061 GN=SAOUHSC_00727 PE=4 SV=1	0	0	0	0
Q2G0A0	Q2G0A0	tr|Q2G0A0|Q2G0A0_STAA8 Cys-tRNA(Pro)/Cys-tRNA(Cys) deacylase OS=Staphylococcus aureus (strain NCTC 8325 / PS 47) OX=93061 GN=SAOUHSC_00705 PE=3 SV=1	2853	2744.3	2623.3	2497.7
Q2G0A6	Q2G0A6	tr|Q2G0A6|Q2G0A6_STAA8 Deoxyribodipyrimidine photolyase, putative OS=Staphylococcus aureus (strain NCTC 8325 / PS 47) OX=93061 GN=SAOUHSC_00699 PE=3 SV=1	8195.5	7718.2	5009.5	5438.6
Q2G0B0	Q2G0B0	tr|Q2G0B0|Q2G0B0_STAA8 CobW C-terminal domain-containing protein OS=Staphylococcus aureus (strain NCTC 8325 / PS 47) OX=93061 GN=SAOUHSC_00695 PE=3 SV=1	1577.7	1260.2	1245.2	1134.4
Q2G0B1	Q2G0B1	sp|Q2G0B1|MGRA_STAA8 HTH-type transcriptional regulator MgrA OS=Staphylococcus aureus (strain NCTC 8325 / PS 47) OX=93061 GN=mgrA PE=1 SV=3	145000	130690	157240	160050
Q2G0B4	Q2G0B4	sp|Q2G0B4|UPPP_STAA8 Undecaprenyl-diphosphatase OS=Staphylococcus aureus (strain NCTC 8325 / PS 47) OX=93061 GN=uppP PE=3 SV=1	2647.4	2134.3	1859.9	1918
Q2G0B5	Q2G0B5	tr|Q2G0B5|Q2G0B5_STAA8 Uncharacterized protein OS=Staphylococcus aureus (strain NCTC 8325 / PS 47) OX=93061 GN=SAOUHSC_00690 PE=4 SV=1	30792	29825	35177	30785
Q2G0B7	Q2G0B7	tr|Q2G0B7|Q2G0B7_STAA8 Cytokinin riboside 5-monophosphate phosphoribohydrolase OS=Staphylococcus aureus (strain NCTC 8325 / PS 47) OX=93061 GN=SAOUHSC_00688 PE=3 SV=1	17872	16969	20947	19611
Q2G0B9	Q2G0B9	tr|Q2G0B9|Q2G0B9_STAA8 Uncharacterized protein OS=Staphylococcus aureus (strain NCTC 8325 / PS 47) OX=93061 GN=SAOUHSC_00686 PE=4 SV=1	5755.2	4999.5	3618.7	4025.8
Q2G0C6	Q2G0C6	tr|Q2G0C6|Q2G0C6_STAA8 HTH lysR-type domain-containing protein OS=Staphylococcus aureus (strain NCTC 8325 / PS 47) OX=93061 GN=SAOUHSC_00679 PE=3 SV=1	3765.2	4453.8	4090.4	4065.5
Q2G0C7	Q2G0C7	tr|Q2G0C7|Q2G0C7_STAA8 DUF402 domain-containing protein OS=Staphylococcus aureus (strain NCTC 8325 / PS 47) OX=93061 GN=SAOUHSC_00678 PE=4 SV=1	0	0	0	0
Q2G0D0	Q2G0D0	sp|Q2G0D0|Y675_STAA8 Probable transcriptional regulatory protein SAOUHSC_00675 OS=Staphylococcus aureus (strain NCTC 8325 / PS 47) OX=93061 GN=SAOUHSC_00675 PE=3 SV=1	2573.6	2380.8	2229.9	2430.1
Q2G0D6	Q2G0D6	tr|Q2G0D6|Q2G0D6_STAA8 DUF47 domain-containing protein OS=Staphylococcus aureus (strain NCTC 8325 / PS 47) OX=93061 GN=SAOUHSC_00669 PE=3 SV=1	82047	79045	100470	94155
Q2G0E0	Q2G0E0	sp|Q2G0E0|GRAR_STAA8 Response regulator protein GraR OS=Staphylococcus aureus (strain NCTC 8325 / PS 47) OX=93061 GN=graR PE=1 SV=1	2038.5	1780.1	2477.1	2912.4
Q2G0E7	Q2G0E7	tr|Q2G0E7|Q2G0E7_STAA8 Uncharacterized protein OS=Staphylococcus aureus (strain NCTC 8325 / PS 47) OX=93061 GN=SAOUHSC_00659 PE=4 SV=1	0	0	0	0
Q2G0E8	Q2G0E8	tr|Q2G0E8|Q2G0E8_STAA8 phosphoenolpyruvate--glycerone phosphotransferase OS=Staphylococcus aureus (strain NCTC 8325 / PS 47) OX=93061 GN=SAOUHSC_00658 PE=4 SV=1	3485.8	3035.6	2848.2	3167.9
Q2G0E9	Q2G0E9	tr|Q2G0E9|Q2G0E9_STAA8 DhaL domain-containing protein OS=Staphylococcus aureus (strain NCTC 8325 / PS 47) OX=93061 GN=SAOUHSC_00656 PE=4 SV=1	17479	15313	22289	19189
Q2G0F0	Q2G0F0	tr|Q2G0F0|Q2G0F0_STAA8 AB hydrolase-1 domain-containing protein OS=Staphylococcus aureus (strain NCTC 8325 / PS 47) OX=93061 GN=SAOUHSC_00619 PE=4 SV=1	0	0	0	0
Q2G0F1	Q2G0F1	tr|Q2G0F1|Q2G0F1_STAA8 Uncharacterized protein OS=Staphylococcus aureus (strain NCTC 8325 / PS 47) OX=93061 GN=SAOUHSC_00618 PE=4 SV=1	1731.7	1619.1	2143.6	1740.9
Q2G0F2	Q2G0F2	tr|Q2G0F2|Q2G0F2_STAA8 Uncharacterized protein OS=Staphylococcus aureus (strain NCTC 8325 / PS 47) OX=93061 GN=SAOUHSC_00617 PE=4 SV=1	94572	100580	148000	128570
Q2G0F3	Q2G0F3	tr|Q2G0F3|Q2G0F3_STAA8 AB hydrolase-1 domain-containing protein OS=Staphylococcus aureus (strain NCTC 8325 / PS 47) OX=93061 GN=SAOUHSC_00616 PE=4 SV=1	4956.6	4733.1	5634.6	5820.1
Q2G0F4	Q2G0F4	tr|Q2G0F4|Q2G0F4_STAA8 Haloacid dehalogenase-like hydrolase, putative OS=Staphylococcus aureus (strain NCTC 8325 / PS 47) OX=93061 GN=SAOUHSC_00615 PE=4 SV=1	0	0	0	0
Q2G0F6	Q2G0F6	tr|Q2G0F6|Q2G0F6_STAA8 Iron compound ABC transporter, substrate-binding protein, putative OS=Staphylococcus aureus (strain NCTC 8325 / PS 47) OX=93061 GN=SAOUHSC_00613 PE=3 SV=1	1218.6	985.94	1110.4	1193.9
Q2G0F8	Q2G0F8	sp|Q2G0F8|SYR_STAA8 Arginine--tRNA ligase OS=Staphylococcus aureus (strain NCTC 8325 / PS 47) OX=93061 GN=argS PE=3 SV=1	21130	20113	12282	13768
Q2G0G1	Q2G0G1	sp|Q2G0G1|ADH_STAA8 Alcohol dehydrogenase OS=Staphylococcus aureus (strain NCTC 8325 / PS 47) OX=93061 GN=adh PE=3 SV=1	908880	780900	223100	333230
Q2G0G3	Q2G0G3	tr|Q2G0G3|Q2G0G3_STAA8 HD domain-containing protein OS=Staphylococcus aureus (strain NCTC 8325 / PS 47) OX=93061 GN=SAOUHSC_00606 PE=4 SV=1	5354.5	4649.6	6855.9	6190
Q2G0G4	Q2G0G4	tr|Q2G0G4|Q2G0G4_STAA8 N-acetyltransferase domain-containing protein OS=Staphylococcus aureus (strain NCTC 8325 / PS 47) OX=93061 GN=SAOUHSC_00605 PE=4 SV=1	7062.8	6739.7	12350	11828
Q2G0G5	Q2G0G5	tr|Q2G0G5|Q2G0G5_STAA8 FMN-dependent NADPH-azoreductase OS=Staphylococcus aureus (strain NCTC 8325 / PS 47) OX=93061 GN=SAOUHSC_00604 PE=4 SV=1	7164.3	7417.6	11204	10406
Q2G0G6	Q2G0G6	tr|Q2G0G6|Q2G0G6_STAA8 NADP-dependent oxidoreductase domain-containing protein OS=Staphylococcus aureus (strain NCTC 8325 / PS 47) OX=93061 GN=SAOUHSC_00603 PE=4 SV=1	6676.4	5987.9	7804.4	7943.6
Q2G0I6	Q2G0I6	tr|Q2G0I6|Q2G0I6_STAA8 phosphomevalonate kinase OS=Staphylococcus aureus (strain NCTC 8325 / PS 47) OX=93061 GN=SAOUHSC_00579 PE=4 SV=1	0	0	0	0
Q2G0I8	Q2G0I8	tr|Q2G0I8|Q2G0I8_STAA8 mevalonate kinase OS=Staphylococcus aureus (strain NCTC 8325 / PS 47) OX=93061 GN=SAOUHSC_00577 PE=3 SV=1	8074.8	8344.6	10641	9450.1
Q2G0J0	Q2G0J0	tr|Q2G0J0|Q2G0J0_STAA8 Phosphate acetyltransferase OS=Staphylococcus aureus (strain NCTC 8325 / PS 47) OX=93061 GN=SAOUHSC_00574 PE=3 SV=1	78247	67235	48932	50849
Q2G0J1	Q2G0J1	sp|Q2G0J1|CHDC_STAA8 Coproheme decarboxylase OS=Staphylococcus aureus (strain NCTC 8325 / PS 47) OX=93061 GN=chdC PE=1 SV=1	29435	28423	20348	22114
Q2G0J7	Q2G0J7	sp|Q2G0J7|UNG_STAA8 Uracil-DNA glycosylase OS=Staphylococcus aureus (strain NCTC 8325 / PS 47) OX=93061 GN=ung PE=3 SV=1	2392.6	2491.3	1955.2	2179
Q2G0J8	Q2G0J8	tr|Q2G0J8|Q2G0J8_STAA8 pyridoxal kinase OS=Staphylococcus aureus (strain NCTC 8325 / PS 47) OX=93061 GN=SAOUHSC_00562 PE=3 SV=1	33403	27413	49255	46427
Q2G0K4	Q2G0K4	tr|Q2G0K4|Q2G0K4_STAA8 Putative proline/betaine transporter OS=Staphylococcus aureus (strain NCTC 8325 / PS 47) OX=93061 GN=SAOUHSC_00556 PE=3 SV=1	0	0	0	0
Q2G0K6	Q2G0K6	tr|Q2G0K6|Q2G0K6_STAA8 SIS domain protein OS=Staphylococcus aureus (strain NCTC 8325 / PS 47) OX=93061 GN=SAOUHSC_00554 PE=3 SV=1	8711.5	8514.1	8543	7737.6
Q2G0K7	Q2G0K7	sp|Q2G0K7|HPS_STAA8 3-hexulose-6-phosphate synthase OS=Staphylococcus aureus (strain NCTC 8325 / PS 47) OX=93061 GN=SAOUHSC_00553 PE=3 SV=1	59016	56645	47738	54479
Q2G0K8	Q2G0K8	sp|Q2G0K8|NAGB_STAA8 Glucosamine-6-phosphate deaminase OS=Staphylococcus aureus (strain NCTC 8325 / PS 47) OX=93061 GN=nagB PE=3 SV=1	13500	13435	12975	12305
Q2G0L1	Q2G0L1	sp|Q2G0L1|GCH4_STAA8 GTP cyclohydrolase FolE2 OS=Staphylococcus aureus (strain NCTC 8325 / PS 47) OX=93061 GN=folE2 PE=3 SV=1	34822	31774	32477	31952
Q2G0L2	Q2G0L2	tr|Q2G0L2|Q2G0L2_STAA8 Glycosyl transferase family 1 domain-containing protein OS=Staphylococcus aureus (strain NCTC 8325 / PS 47) OX=93061 GN=SAOUHSC_00548 PE=1 SV=1	4611.5	4128.3	3274.5	3572.4
Q2G0L3	Q2G0L3	tr|Q2G0L3|Q2G0L3_STAA8 Glycosyl transferase family 1 domain-containing protein OS=Staphylococcus aureus (strain NCTC 8325 / PS 47) OX=93061 GN=SAOUHSC_00547 PE=4 SV=1	0	0	0	0
Q2G0L7	Q2G0L7	sp|Q2G0L7|AZO1_STAA8 FMN-dependent NADPH-azoreductase OS=Staphylococcus aureus (strain NCTC 8325 / PS 47) OX=93061 GN=azo1 PE=3 SV=1	8084.2	10643	7402.7	8606.3
Q2G0L8	Q2G0L8	tr|Q2G0L8|Q2G0L8_STAA8 Cof-type HAD-IIB family hydrolase OS=Staphylococcus aureus (strain NCTC 8325 / PS 47) OX=93061 GN=SAOUHSC_00542 PE=4 SV=1	30173	27933	23312	23579
Q2G0M0	Q2G0M0	tr|Q2G0M0|Q2G0M0_STAA8 Deoxynucleoside kinase domain-containing protein OS=Staphylococcus aureus (strain NCTC 8325 / PS 47) OX=93061 GN=SAOUHSC_00540 PE=3 SV=1	0	0	0	0
Q2G0M1	Q2G0M1	tr|Q2G0M1|Q2G0M1_STAA8 Deoxynucleoside kinase domain-containing protein OS=Staphylococcus aureus (strain NCTC 8325 / PS 47) OX=93061 GN=SAOUHSC_00539 PE=3 SV=1	1540.4	1254.1	1300.6	1049.3
Q2G0M2	Q2G0M2	tr|Q2G0M2|Q2G0M2_STAA8 Haloacid dehalogenase-like hydrolase, putative OS=Staphylococcus aureus (strain NCTC 8325 / PS 47) OX=93061 GN=SAOUHSC_00538 PE=4 SV=1	740.68	932.1	1088.6	1150.2
Q2G0M4	Q2G0M4	tr|Q2G0M4|Q2G0M4_STAA8 Branched-chain-amino-acid aminotransferase OS=Staphylococcus aureus (strain NCTC 8325 / PS 47) OX=93061 GN=SAOUHSC_00536 PE=3 SV=1	51275	46280	46040	43451
Q2G0M5	Q2G0M5	sp|Q2G0M5|Y535_STAA8 Uncharacterized epimerase/dehydratase SAOUHSC_00535 OS=Staphylococcus aureus (strain NCTC 8325 / PS 47) OX=93061 GN=SAOUHSC_00535 PE=3 SV=1	48345	47853	47157	47154
Q2G0M6	Q2G0M6	sp|Q2G0M6|ARAB_STAA8 Ribulokinase OS=Staphylococcus aureus (strain NCTC 8325 / PS 47) OX=93061 GN=araB PE=3 SV=1	2770.9	2819.8	1942.3	1731.9
Q2G0M7	Q2G0M7	sp|Q2G0M7|HCHA_STAA8 Protein/nucleic acid deglycase HchA OS=Staphylococcus aureus (strain NCTC 8325 / PS 47) OX=93061 GN=hchA PE=1 SV=1	102770	90099	52610	57647
Q2G0M8	Q2G0M8	tr|Q2G0M8|Q2G0M8_STAA8 Putative pyridoxal phosphate-dependent acyltransferase OS=Staphylococcus aureus (strain NCTC 8325 / PS 47) OX=93061 GN=SAOUHSC_00532 PE=3 SV=1	230920	201070	181090	185140
Q2G0N0	Q2G0N0	sp|Q2G0N0|EFTU_STAA8 Elongation factor Tu OS=Staphylococcus aureus (strain NCTC 8325 / PS 47) OX=93061 GN=tuf PE=3 SV=1	685120	635880	1195400	1078700
Q2G0N1	Q2G0N1	sp|Q2G0N1|EFG_STAA8 Elongation factor G OS=Staphylococcus aureus (strain NCTC 8325 / PS 47) OX=93061 GN=fusA PE=1 SV=3	505620	482450	660650	654640
Q2G0N5	Q2G0N5	sp|Q2G0N5|RPOC_STAA8 DNA-directed RNA polymerase subunit beta OS=Staphylococcus aureus (strain NCTC 8325 / PS 47) OX=93061 GN=rpoC PE=3 SV=2	464340	426250	404090	400410
Q2G0N7	Q2G0N7	tr|Q2G0N7|Q2G0N7_STAA8 Methyltransferase small domain-containing protein OS=Staphylococcus aureus (strain NCTC 8325 / PS 47) OX=93061 GN=SAOUHSC_00523 PE=4 SV=1	4417.2	4018	5515.3	5140.5
Q2G0N9	Q2G0N9	sp|Q2G0N9|RL10_STAA8 Large ribosomal subunit protein uL10 OS=Staphylococcus aureus (strain NCTC 8325 / PS 47) OX=93061 GN=rplJ PE=3 SV=1	144470	121950	155900	159170
Q2G0P0	Q2G0P0	sp|Q2G0P0|RL1_STAA8 Large ribosomal subunit protein uL1 OS=Staphylococcus aureus (strain NCTC 8325 / PS 47) OX=93061 GN=rplA PE=3 SV=1	261090	213020	515870	425240
Q2G0P2	Q2G0P2	sp|Q2G0P2|NUSG_STAA8 Transcription termination/antitermination protein NusG OS=Staphylococcus aureus (strain NCTC 8325 / PS 47) OX=93061 GN=nusG PE=3 SV=1	63940	58591	68175	67941
Q2G0P5	Q2G0P5	sp|Q2G0P5|CLPC_STAA8 ATP-dependent Clp protease ATP-binding subunit ClpC OS=Staphylococcus aureus (strain NCTC 8325 / PS 47) OX=93061 GN=clpC PE=1 SV=1	248350	201190	265550	270950
Q2G0P6	Q2G0P6	sp|Q2G0P6|MCSB_STAA8 Protein-arginine kinase OS=Staphylococcus aureus (strain NCTC 8325 / PS 47) OX=93061 GN=mcsB PE=1 SV=1	3702.7	3215.3	3637.4	3959.2
Q2G0P8	Q2G0P8	sp|Q2G0P8|CTSR_STAA8 Transcriptional regulator CtsR OS=Staphylococcus aureus (strain NCTC 8325 / PS 47) OX=93061 GN=ctsR PE=1 SV=1	5077.1	5803.8	5405.1	5816.4
Q2G0Q0	Q2G0Q0	sp|Q2G0Q0|PDXT_STAA8 Pyridoxal 5-phosphate synthase subunit PdxT OS=Staphylococcus aureus (strain NCTC 8325 / PS 47) OX=93061 GN=pdxT PE=3 SV=1	36283	34534	38847	36711
Q2G0Q1	Q2G0Q1	sp|Q2G0Q1|PDXS_STAA8 Pyridoxal 5-phosphate synthase subunit PdxS OS=Staphylococcus aureus (strain NCTC 8325 / PS 47) OX=93061 GN=pdxS PE=3 SV=1	97261	90497	82336	79697
Q2G0Q3	Q2G0Q3	sp|Q2G0Q3|SYK_STAA8 Lysine--tRNA ligase OS=Staphylococcus aureus (strain NCTC 8325 / PS 47) OX=93061 GN=lysS PE=3 SV=1	174470	175500	155370	156250
Q2G0Q5	Q2G0Q5	tr|Q2G0Q5|Q2G0Q5_STAA8 2-amino-4-hydroxy-6-hydroxymethyldihydropteridine diphosphokinase OS=Staphylococcus aureus (strain NCTC 8325 / PS 47) OX=93061 GN=SAOUHSC_00491 PE=1 SV=1	0	0	0	0
Q2G0Q6	Q2G0Q6	tr|Q2G0Q6|Q2G0Q6_STAA8 7,8-dihydroneopterin aldolase OS=Staphylococcus aureus (strain NCTC 8325 / PS 47) OX=93061 GN=SAOUHSC_00490 PE=3 SV=1	1147.2	1015	1041.3	1021.7
Q2G0Q7	Q2G0Q7	tr|Q2G0Q7|Q2G0Q7_STAA8 Dihydropteroate synthase OS=Staphylococcus aureus (strain NCTC 8325 / PS 47) OX=93061 GN=SAOUHSC_00489 PE=3 SV=1	6410.5	6672.4	7702.2	7405.7
Q2G0Q8	Q2G0Q8	tr|Q2G0Q8|Q2G0Q8_STAA8 Cysteine synthase OS=Staphylococcus aureus (strain NCTC 8325 / PS 47) OX=93061 GN=SAOUHSC_00488 PE=3 SV=1	195690	174680	134450	136130
Q2G0Q9	Q2G0Q9	sp|Q2G0Q9|HSLO_STAA8 33 kDa chaperonin OS=Staphylococcus aureus (strain NCTC 8325 / PS 47) OX=93061 GN=hslO PE=3 SV=1	1331.8	1110.5	1567.6	1491.7
Q2G0R0	Q2G0R0	tr|Q2G0R0|Q2G0R0_STAA8 ATP-dependent zinc metalloprotease FtsH OS=Staphylococcus aureus (strain NCTC 8325 / PS 47) OX=93061 GN=ftsH PE=3 SV=1	134350	142370	175930	168650
Q2G0R1	Q2G0R1	tr|Q2G0R1|Q2G0R1_STAA8 Hypoxanthine phosphoribosyltransferase OS=Staphylococcus aureus (strain NCTC 8325 / PS 47) OX=93061 GN=SAOUHSC_00485 PE=3 SV=1	26511	25746	32836	32227
Q2G0R3	Q2G0R3	tr|Q2G0R3|Q2G0R3_STAA8 Small ribosomal subunit protein bS1 OS=Staphylococcus aureus (strain NCTC 8325 / PS 47) OX=93061 GN=SAOUHSC_00483 PE=4 SV=1	32148	27454	23003	23914
Q2G0R5	Q2G0R5	tr|Q2G0R5|Q2G0R5_STAA8 RNA-binding S4 domain-containing protein OS=Staphylococcus aureus (strain NCTC 8325 / PS 47) OX=93061 GN=SAOUHSC_00481 PE=4 SV=1	4555.4	3585.1	6116	14004
Q2G0R6	Q2G0R6	tr|Q2G0R6|Q2G0R6_STAA8 Nucleotide pyrophosphohydrolase OS=Staphylococcus aureus (strain NCTC 8325 / PS 47) OX=93061 GN=SAOUHSC_00480 PE=4 SV=1	5320.8	6170.5	6123.3	5901.2
Q2G0R8	Q2G0R8	sp|Q2G0R8|MFD_STAA8 Transcription-repair-coupling factor OS=Staphylococcus aureus (strain NCTC 8325 / PS 47) OX=93061 GN=mfd PE=3 SV=1	13520	14577	13426	14645
Q2G0R9	Q2G0R9	sp|Q2G0R9|PTH_STAA8 Peptidyl-tRNA hydrolase OS=Staphylococcus aureus (strain NCTC 8325 / PS 47) OX=93061 GN=pth PE=1 SV=1	11138	10564	17377	16062
Q2G0S0	Q2G0S0	tr|Q2G0S0|Q2G0S0_STAA8 Large ribosomal subunit protein bL25 OS=Staphylococcus aureus (strain NCTC 8325 / PS 47) OX=93061 GN=rplY PE=1 SV=1	74070	67023	75477	75468
Q2G0S2	Q2G0S2	tr|Q2G0S2|Q2G0S2_STAA8 Ribose-phosphate pyrophosphokinase OS=Staphylococcus aureus (strain NCTC 8325 / PS 47) OX=93061 GN=prs PE=3 SV=1	91509	87040	105330	92895
Q2G0S3	Q2G0S3	sp|Q2G0S3|GLMU_STAA8 Bifunctional protein GlmU OS=Staphylococcus aureus (strain NCTC 8325 / PS 47) OX=93061 GN=glmU PE=3 SV=1	2386.2	2557.5	2740	2208.8
Q2G0S5	Q2G0S5	sp|Q2G0S5|SP5G_STAA8 Putative septation protein SpoVG OS=Staphylococcus aureus (strain NCTC 8325 / PS 47) OX=93061 GN=spoVG PE=3 SV=1	74686	68535	48748	55218
Q2G0S6	Q2G0S6	tr|Q2G0S6|Q2G0S6_STAA8 RidA family protein OS=Staphylococcus aureus (strain NCTC 8325 / PS 47) OX=93061 GN=SAOUHSC_00468 PE=3 SV=1	4961.4	4777.9	6069.5	5387.8
Q2G0S7	Q2G0S7	tr|Q2G0S7|Q2G0S7_STAA8 Pur operon repressor OS=Staphylococcus aureus (strain NCTC 8325 / PS 47) OX=93061 GN=SAOUHSC_00467 PE=3 SV=1	21428	25251	21803	23776
Q2G0S8	Q2G0S8	sp|Q2G0S8|ISPE_STAA8 Putative 4-diphosphocytidyl-2-C-methyl-D-erythritol kinase OS=Staphylococcus aureus (strain NCTC 8325 / PS 47) OX=93061 GN=SAOUHSC_00466 PE=3 SV=1	0	0	0	0
Q2G0T0	Q2G0T0	sp|Q2G0T0|RSMA_STAA8 Ribosomal RNA small subunit methyltransferase A OS=Staphylococcus aureus (strain NCTC 8325 / PS 47) OX=93061 GN=rsmA PE=3 SV=1	4585.7	4423.9	4440.5	4360.3
Q2G0T4	Q2G0T4	sp|Q2G0T4|Y444_STAA8 Nucleoid-associated protein SAOUHSC_00444 OS=Staphylococcus aureus (strain NCTC 8325 / PS 47) OX=93061 GN=SAOUHSC_00444 PE=3 SV=1	20464	17524	15369	13983
Q2G0T5	Q2G0T5	tr|Q2G0T5|Q2G0T5_STAA8 DNA polymerase III subunit gamma/tau OS=Staphylococcus aureus (strain NCTC 8325 / PS 47) OX=93061 GN=dnaX PE=3 SV=1	4304.3	4103.3	7121.2	6400.4
Q2G0U0	Q2G0U0	tr|Q2G0U0|Q2G0U0_STAA8 Uncharacterized protein OS=Staphylococcus aureus (strain NCTC 8325 / PS 47) OX=93061 GN=SAOUHSC_00437 PE=4 SV=1	16106	16479	25221	24899
Q2G0U9	Q2G0U9	sp|Q2G0U9|SLE1_STAA8 N-acetylmuramoyl-L-alanine amidase sle1 OS=Staphylococcus aureus (strain NCTC 8325 / PS 47) OX=93061 GN=sle1 PE=1 SV=1	9949.6	9699	23217	20675
Q2G0V0	Q2G0V0	tr|Q2G0V0|Q2G0V0_STAA8 Lipoprotein OS=Staphylococcus aureus (strain NCTC 8325 / PS 47) OX=93061 GN=SAOUHSC_00426 PE=3 SV=1	0	0	0	0
Q2G0V3	Q2G0V3	tr|Q2G0V3|Q2G0V3_STAA8 Trans-sulfuration enzyme family protein, putative OS=Staphylococcus aureus (strain NCTC 8325 / PS 47) OX=93061 GN=SAOUHSC_00422 PE=3 SV=1	6921.6	6496.2	8266.2	7052.5
Q2G0W0	Q2G0W0	tr|Q2G0W0|Q2G0W0_STAA8 Na+-translocating membrane potential-generating system MpsC domain-containing protein OS=Staphylococcus aureus (strain NCTC 8325 / PS 47) OX=93061 GN=SAOUHSC_00414 PE=4 SV=1	0	0	0	0
Q2G0W9;Q2G0X1;Q2G1Q1;Q2G1P9;Q2G1P8;Q2G1Q0;Q2G0X0	Q2G0W9	sp|Q2G0W9|Y405_STAA8 Uncharacterized lipoprotein SAOUHSC_00405 OS=Staphylococcus aureus (strain NCTC 8325 / PS 47) OX=93061 GN=SAOUHSC_00405 PE=3 SV=2	14024	10834	12455	11416
Q2G0Y0	Q2G0Y0	tr|Q2G0Y0|Q2G0Y0_STAA8 NAD(P)-binding domain-containing protein OS=Staphylococcus aureus (strain NCTC 8325 / PS 47) OX=93061 GN=SAOUHSC_00382 PE=4 SV=1	0	0	0	0
Q2G0Y6	Q2G0Y6	sp|Q2G0Y6|GUAA_STAA8 GMP synthase [glutamine-hydrolyzing] OS=Staphylococcus aureus (strain NCTC 8325 / PS 47) OX=93061 GN=guaA PE=3 SV=1	20933	20741	22650	22280
Q2G0Y7	Q2G0Y7	sp|Q2G0Y7|IMDH_STAA8 Inosine-5-monophosphate dehydrogenase OS=Staphylococcus aureus (strain NCTC 8325 / PS 47) OX=93061 GN=guaB PE=3 SV=1	240500	214050	304290	275670
Q2G0Y9	Q2G0Y9	sp|Q2G0Y9|XPT_STAA8 Xanthine phosphoribosyltransferase OS=Staphylococcus aureus (strain NCTC 8325 / PS 47) OX=93061 GN=xpt PE=3 SV=1	0	0	0	0
Q2G0Z0	Q2G0Z0	tr|Q2G0Z0|Q2G0Z0_STAA8 General stress protein 17M-like domain-containing protein OS=Staphylococcus aureus (strain NCTC 8325 / PS 47) OX=93061 GN=SAOUHSC_00371 PE=3 SV=1	80681	72197	36567	42770
Q2G0Z1	Q2G0Z1	tr|Q2G0Z1|Q2G0Z1_STAA8 Uncharacterized protein OS=Staphylococcus aureus (strain NCTC 8325 / PS 47) OX=93061 GN=SAOUHSC_00370 PE=4 SV=1	6803.5	6232	7714.2	7437.9
Q2G0Z2	Q2G0Z2	tr|Q2G0Z2|Q2G0Z2_STAA8 DNA-binding protein OS=Staphylococcus aureus (strain NCTC 8325 / PS 47) OX=93061 GN=SAOUHSC_00369 PE=4 SV=1	57901	53343	52317	56572
Q2G0Z4	Q2G0Z4	tr|Q2G0Z4|Q2G0Z4_STAA8 L-cystine uptake protein TcyP OS=Staphylococcus aureus (strain NCTC 8325 / PS 47) OX=93061 GN=SAOUHSC_00367 PE=3 SV=1	4849.8	5828.2	2867.2	2991
Q2G0Z9	Q2G0Z9	tr|Q2G0Z9|Q2G0Z9_STAA8 NDxxF motif lipoprotein OS=Staphylococcus aureus (strain NCTC 8325 / PS 47) OX=93061 GN=SAOUHSC_00362 PE=4 SV=1	17564	15493	21033	20132
Q2G104	Q2G104	tr|Q2G104|Q2G104_STAA8 HTH cro/C1-type domain-containing protein OS=Staphylococcus aureus (strain NCTC 8325 / PS 47) OX=93061 GN=SAOUHSC_00357 PE=4 SV=1	2667.5	2454.5	3011	3019.8
Q2G105	Q2G105	tr|Q2G105|Q2G105_STAA8 PepSY domain-containing protein OS=Staphylococcus aureus (strain NCTC 8325 / PS 47) OX=93061 GN=SAOUHSC_00356 PE=4 SV=1	185010	133600	113350	117310
Q2G111	Q2G111	sp|Q2G111|RS18_STAA8 Small ribosomal subunit protein bS18 OS=Staphylococcus aureus (strain NCTC 8325 / PS 47) OX=93061 GN=rpsR PE=1 SV=1	152640	138210	242730	235640
Q2G112	Q2G112	tr|Q2G112|Q2G112_STAA8 Single-stranded DNA-binding protein OS=Staphylococcus aureus (strain NCTC 8325 / PS 47) OX=93061 GN=SAOUHSC_00349 PE=3 SV=1	16217	16342	23775	19937
Q2G113	Q2G113	sp|Q2G113|RS6_STAA8 Small ribosomal subunit protein bS6 OS=Staphylococcus aureus (strain NCTC 8325 / PS 47) OX=93061 GN=rpsF PE=1 SV=1	225270	187240	149830	170170
Q2G115	Q2G115	tr|Q2G115|Q2G115_STAA8 Ribosome-binding ATPase YchF OS=Staphylococcus aureus (strain NCTC 8325 / PS 47) OX=93061 GN=ychF PE=3 SV=1	54668	53640	79611	73795
Q2G116	Q2G116	tr|Q2G116|Q2G116_STAA8 Cytosolic protein OS=Staphylococcus aureus (strain NCTC 8325 / PS 47) OX=93061 GN=SAOUHSC_00345 PE=4 SV=1	0	0	0	0
Q2G117	Q2G117	tr|Q2G117|Q2G117_STAA8 Mechanosensitive ion channel family protein OS=Staphylococcus aureus (strain NCTC 8325 / PS 47) OX=93061 GN=SAOUHSC_00344 PE=3 SV=1	14799	14505	15251	15390
Q2G118	Q2G118	tr|Q2G118|Q2G118_STAA8 Chromosome partioning protein, ParB family, putative OS=Staphylococcus aureus (strain NCTC 8325 / PS 47) OX=93061 GN=SAOUHSC_00342 PE=3 SV=1	0	0	0	0
Q2G124	Q2G124	sp|Q2G124|THLA_STAA8 Probable acetyl-CoA acyltransferase OS=Staphylococcus aureus (strain NCTC 8325 / PS 47) OX=93061 GN=SAOUHSC_00336 PE=3 SV=1	30677	25834	19998	21857
Q2G138	Q2G138	tr|Q2G138|Q2G138_STAA8 Glycerol-3-phosphate transporter OS=Staphylococcus aureus (strain NCTC 8325 / PS 47) OX=93061 GN=SAOUHSC_00317 PE=4 SV=1	8102.2	8219.9	5743.4	6705.1
Q2G144	Q2G144	tr|Q2G144|Q2G144_STAA8 PTS EIIB type-2 domain-containing protein OS=Staphylococcus aureus (strain NCTC 8325 / PS 47) OX=93061 GN=SAOUHSC_00311 PE=4 SV=1	0	0	0	0
Q2G146	Q2G146	tr|Q2G146|Q2G146_STAA8 3-beta hydroxysteroid dehydrogenase/isomerase domain-containing protein OS=Staphylococcus aureus (strain NCTC 8325 / PS 47) OX=93061 GN=SAOUHSC_00309 PE=4 SV=1	13066	11831	13698	12421
Q2G155	Q2G155	sp|Q2G155|LIP2_STAA8 Lipase 2 OS=Staphylococcus aureus (strain NCTC 8325 / PS 47) OX=93061 GN=lip2 PE=1 SV=1	41084	44765	34244	35958
Q2G159	Q2G159	tr|Q2G159|Q2G159_STAA8 ROK family protein OS=Staphylococcus aureus (strain NCTC 8325 / PS 47) OX=93061 GN=SAOUHSC_00296 PE=1 SV=1	1592.7	1583.4	2210.4	2142.2
Q2G160	Q2G160	sp|Q2G160|NANA_STAA8 N-acetylneuraminate lyase OS=Staphylococcus aureus (strain NCTC 8325 / PS 47) OX=93061 GN=nanA PE=1 SV=1	6025	5724.1	4309.6	3922.1
Q2G167	Q2G167	tr|Q2G167|Q2G167_STAA8 Putative hemin import ATP-binding protein HrtA OS=Staphylococcus aureus (strain NCTC 8325 / PS 47) OX=93061 GN=SAOUHSC_00287 PE=3 SV=1	0	0	0	0
Q2G170	Q2G170	tr|Q2G170|Q2G170_STAA8 5-nucleotidase, lipoprotein e(P4) family OS=Staphylococcus aureus (strain NCTC 8325 / PS 47) OX=93061 GN=SAOUHSC_00284 PE=4 SV=1	885370	1035000	550940	577970
Q2G188	Q2G188	sp|Q2G188|ESAA_STAA8 Type VII secretion system accessory factor EsaA OS=Staphylococcus aureus (strain NCTC 8325 / PS 47) OX=93061 GN=esaA PE=1 SV=1	0	0	0	0
Q2G189	Q2G189	sp|Q2G189|ESXA_STAA8 Type VII secretion system extracellular protein A OS=Staphylococcus aureus (strain NCTC 8325 / PS 47) OX=93061 GN=esxA PE=1 SV=1	67082	58842	16412	19541
Q2G193	Q2G193	tr|Q2G193|Q2G193_STAA8 Uncharacterized protein OS=Staphylococcus aureus (strain NCTC 8325 / PS 47) OX=93061 GN=SAOUHSC_00253 PE=4 SV=1	37545	38638	33259	32069
Q2G1A6	Q2G1A6	tr|Q2G1A6|Q2G1A6_STAA8 Ribokinase OS=Staphylococcus aureus (strain NCTC 8325 / PS 47) OX=93061 GN=rbsK PE=3 SV=1	23221	19975	26663	24459
Q2G1B7	Q2G1B7	tr|Q2G1B7|Q2G1B7_STAA8 Glycosyltransferase family 2 protein OS=Staphylococcus aureus (strain NCTC 8325 / PS 47) OX=93061 GN=SAOUHSC_00228 PE=3 SV=1	50365	49162	57569	50499
Q2G1B8	Q2G1B8	sp|Q2G1B8|TARL_STAA8 Teichoic acid ribitol-phosphate polymerase TarL OS=Staphylococcus aureus (strain NCTC 8325 / PS 47) OX=93061 GN=tarL PE=1 SV=1	44581	47983	40497	41444
Q2G1B9;Q2G1C4	Q2G1B9	sp|Q2G1B9|TARJ1_STAA8 Ribulose-5-phosphate reductase 1 OS=Staphylococcus aureus (strain NCTC 8325 / PS 47) OX=93061 GN=tarJ PE=1 SV=1	27413	25320	31191	30379
Q2G1C0;Q2G2C4	Q2G1C0	sp|Q2G1C0|TARI1_STAA8 Ribitol-5-phosphate cytidylyltransferase 1 OS=Staphylococcus aureus (strain NCTC 8325 / PS 47) OX=93061 GN=tarI PE=1 SV=1	130730	128280	109510	115850
Q2G1C1	Q2G1C1	sp|Q2G1C1|TARF_STAA8 Teichoic acid glycerol-phosphate transferase OS=Staphylococcus aureus (strain NCTC 8325 / PS 47) OX=93061 GN=tarF PE=1 SV=1	0	0	0	0
Q2G1C2	Q2G1C2	sp|Q2G1C2|TARK_STAA8 Teichoic acid ribitol-phosphate polymerase TarK OS=Staphylococcus aureus (strain NCTC 8325 / PS 47) OX=93061 GN=tarK PE=1 SV=1	32313	32801	17990	20386
Q2G1C8	Q2G1C8	tr|Q2G1C8|Q2G1C8_STAA8 Glutaryl-CoA dehydrogenase OS=Staphylococcus aureus (strain NCTC 8325 / PS 47) OX=93061 GN=SAOUHSC_00197 PE=3 SV=1	2233.5	2218.5	4463.1	3426.4
Q2G1D7	Q2G1D7	sp|Q2G1D7|PFLA_STAA8 Pyruvate formate-lyase-activating enzyme OS=Staphylococcus aureus (strain NCTC 8325 / PS 47) OX=93061 GN=pflA PE=3 SV=1	17323	15726	13072	13082
Q2G1D8	Q2G1D8	sp|Q2G1D8|PFLB_STAA8 Formate acetyltransferase OS=Staphylococcus aureus (strain NCTC 8325 / PS 47) OX=93061 GN=pflB PE=3 SV=1	2128100	2096500	624730	812810
Q2G1E3	Q2G1E3	tr|Q2G1E3|Q2G1E3_STAA8 Isoprenylcysteine carboxyl methyltransferase family protein OS=Staphylococcus aureus (strain NCTC 8325 / PS 47) OX=93061 GN=SAOUHSC_00182 PE=4 SV=1	11611	11353	11688	11767
Q2G1E4	Q2G1E4	tr|Q2G1E4|Q2G1E4_STAA8 Xylose isomerase-like TIM barrel domain-containing protein OS=Staphylococcus aureus (strain NCTC 8325 / PS 47) OX=93061 GN=SAOUHSC_00181 PE=4 SV=1	0	0	0	0
Q2G1E5	Q2G1E5	tr|Q2G1E5|Q2G1E5_STAA8 Gfo/Idh/MocA family oxidoreductase OS=Staphylococcus aureus (strain NCTC 8325 / PS 47) OX=93061 GN=SAOUHSC_00180 PE=4 SV=1	20254	18518	19208	18337
Q2G1E6	Q2G1E6	tr|Q2G1E6|Q2G1E6_STAA8 Gfo/Idh/MocA family oxidoreductase OS=Staphylococcus aureus (strain NCTC 8325 / PS 47) OX=93061 GN=SAOUHSC_00179 PE=4 SV=1	58617	49564	31951	35623
Q2G1E7	Q2G1E7	tr|Q2G1E7|Q2G1E7_STAA8 Maltose ABC transporter, permease protein OS=Staphylococcus aureus (strain NCTC 8325 / PS 47) OX=93061 GN=SAOUHSC_00178 PE=3 SV=1	7327.9	7014.9	3141.2	3303.8
Q2G1E8	Q2G1E8	tr|Q2G1E8|Q2G1E8_STAA8 Maltose/maltodextrin transport system permease protein OS=Staphylococcus aureus (strain NCTC 8325 / PS 47) OX=93061 GN=SAOUHSC_00177 PE=3 SV=1	9808.7	10763	4406	5122.3
Q2G1E9	Q2G1E9	tr|Q2G1E9|Q2G1E9_STAA8 Maltodextrin-binding protein OS=Staphylococcus aureus (strain NCTC 8325 / PS 47) OX=93061 GN=SAOUHSC_00176 PE=1 SV=1	30491	31527	13664	14808
Q2G1F0	Q2G1F0	tr|Q2G1F0|Q2G1F0_STAA8 Multiple sugar-binding transport ATP-binding protein, putative OS=Staphylococcus aureus (strain NCTC 8325 / PS 47) OX=93061 GN=SAOUHSC_00175 PE=4 SV=1	53315	54215	25885	26242
Q2G1G4	Q2G1G4	tr|Q2G1G4|Q2G1G4_STAA8 MurR/RpiR family transcriptional regulator OS=Staphylococcus aureus (strain NCTC 8325 / PS 47) OX=93061 GN=SAOUHSC_00160 PE=4 SV=1	4398.2	4568.3	480.23	1169.6
Q2G1G5	Q2G1G5	sp|Q2G1G5|PTXBC_STAA8 PTS system MurNAc-GlcNAc-specific EIIBC component OS=Staphylococcus aureus (strain NCTC 8325 / PS 47) OX=93061 GN=SAOUHSC_00158 PE=3 SV=1	47570	48727	11912	17185
Q2G1G8	Q2G1G8	sp|Q2G1G8|PTG3C_STAA8 PTS system glucose-specific EIICBA component OS=Staphylococcus aureus (strain NCTC 8325 / PS 47) OX=93061 GN=ptsG PE=3 SV=2	38283	37688	48614	44861
Q2G1H0	Q2G1H0	tr|Q2G1H0|Q2G1H0_STAA8 Indolepyruvate decarboxylase, putative OS=Staphylococcus aureus (strain NCTC 8325 / PS 47) OX=93061 GN=SAOUHSC_00153 PE=3 SV=1	38213	41295	31229	31550
Q2G1H1	Q2G1H1	tr|Q2G1H1|Q2G1H1_STAA8 Isochorismatase-like domain-containing protein OS=Staphylococcus aureus (strain NCTC 8325 / PS 47) OX=93061 GN=SAOUHSC_00152 PE=3 SV=1	0	0	0	0
Q2G1I7	Q2G1I7	tr|Q2G1I7|Q2G1I7_STAA8 DUF4242 domain-containing protein OS=Staphylococcus aureus (strain NCTC 8325 / PS 47) OX=93061 GN=SAOUHSC_00135 PE=4 SV=1	3599	3142.1	3944.7	3586.8
Q2G1J0	Q2G1J0	sp|Q2G1J0|ALDA_STAA8 Putative aldehyde dehydrogenase AldA OS=Staphylococcus aureus (strain NCTC 8325 / PS 47) OX=93061 GN=aldA PE=3 SV=1	91233	82541	163520	143000
Q2G1J3	Q2G1J3	tr|Q2G1J3|Q2G1J3_STAA8 UDP-N-acetylglucosamine 2-epimerase (non-hydrolyzing) OS=Staphylococcus aureus (strain NCTC 8325 / PS 47) OX=93061 GN=SAOUHSC_00129 PE=3 SV=1	916.03	806.85	1350.4	1151.1
Q2G1J4	Q2G1J4	tr|Q2G1J4|Q2G1J4_STAA8 Cap5O protein/UDP-N-acetyl-D-mannosaminuronic acid dehydrogenase OS=Staphylococcus aureus (strain NCTC 8325 / PS 47) OX=93061 GN=SAOUHSC_00128 PE=3 SV=1	3447.2	2867.6	3788	3303.4
Q2G1J6	Q2G1J6	tr|Q2G1J6|Q2G1J6_STAA8 Capsular polysaccharide biosynthesis protein Cap8M OS=Staphylococcus aureus (strain NCTC 8325 / PS 47) OX=93061 GN=SAOUHSC_00126 PE=3 SV=1	8631.9	7844.7	9302.5	10212
Q2G1J7	Q2G1J7	tr|Q2G1J7|Q2G1J7_STAA8 Cap5L protein/glycosyltransferase, putative OS=Staphylococcus aureus (strain NCTC 8325 / PS 47) OX=93061 GN=SAOUHSC_00125 PE=4 SV=1	10222	10926	13222	12445
Q2G1K2	Q2G1K2	tr|Q2G1K2|Q2G1K2_STAA8 UDP-N-acetylglucosamine 2-epimerase OS=Staphylococcus aureus (strain NCTC 8325 / PS 47) OX=93061 GN=SAOUHSC_00120 PE=3 SV=1	21556	19132	24510	24542
Q2G1K3	Q2G1K3	tr|Q2G1K3|Q2G1K3_STAA8 Capsular polysaccharide synthesis enzyme Cap8F OS=Staphylococcus aureus (strain NCTC 8325 / PS 47) OX=93061 GN=SAOUHSC_00119 PE=4 SV=1	7025	5532.4	7178.1	7127.9
Q2G1K4	Q2G1K4	tr|Q2G1K4|Q2G1K4_STAA8 UDP-glucose 4-epimerase OS=Staphylococcus aureus (strain NCTC 8325 / PS 47) OX=93061 GN=SAOUHSC_00118 PE=3 SV=1	7581.8	7244	12369	10459
Q2G1K7	Q2G1K7	tr|Q2G1K7|Q2G1K7_STAA8 non-specific protein-tyrosine kinase OS=Staphylococcus aureus (strain NCTC 8325 / PS 47) OX=93061 GN=SAOUHSC_00115 PE=3 SV=1	3686.5	4199.3	4133.1	4410.7
Q2G1K9	Q2G1K9	tr|Q2G1K9|Q2G1K9_STAA8 Aldehyde-alcohol dehydrogenase OS=Staphylococcus aureus (strain NCTC 8325 / PS 47) OX=93061 GN=SAOUHSC_00113 PE=3 SV=1	319350	277620	184910	223310
Q2G1M1	Q2G1M1	tr|Q2G1M1|Q2G1M1_STAA8 Diacetyl reductase [(S)-acetoin forming] OS=Staphylococcus aureus (strain NCTC 8325 / PS 47) OX=93061 GN=SAOUHSC_00086 PE=3 SV=1	36997	31477	20039	22799
Q2G1N4	Q2G1N4	tr|Q2G1N4|Q2G1N4_STAA8 Periplasmic binding protein, putative OS=Staphylococcus aureus (strain NCTC 8325 / PS 47) OX=93061 GN=SAOUHSC_00074 PE=3 SV=1	4238.2	4074.2	4897.5	5385.1
Q2G1N7	Q2G1N7	sp|Q2G1N7|SARS_STAA8 HTH-type transcriptional regulator SarS OS=Staphylococcus aureus (strain NCTC 8325 / PS 47) OX=93061 GN=sarS PE=1 SV=1	11398	10830	6353.5	7017
Q2G1N9	Q2G1N9	tr|Q2G1N9|Q2G1N9_STAA8 L-lactate permease OS=Staphylococcus aureus (strain NCTC 8325 / PS 47) OX=93061 GN=SAOUHSC_00067 PE=3 SV=1	3781.1	3925	4331.1	3743.6
Q2G1P3	Q2G1P3	tr|Q2G1P3|Q2G1P3_STAA8 Oleate hydratase OS=Staphylococcus aureus (strain NCTC 8325 / PS 47) OX=93061 GN=SAOUHSC_00061 PE=4 SV=1	22472	17621	19228	22974
Q2G1P4	Q2G1P4	tr|Q2G1P4|Q2G1P4_STAA8 PhoU domain-containing protein OS=Staphylococcus aureus (strain NCTC 8325 / PS 47) OX=93061 GN=SAOUHSC_00060 PE=4 SV=1	0	0	0	0
Q2G1Q7	Q2G1Q7	tr|Q2G1Q7|Q2G1Q7_STAA8 DUF4865 family protein OS=Staphylococcus aureus (strain NCTC 8325 / PS 47) OX=93061 GN=SAOUHSC_00045 PE=4 SV=1	14418	13647	14728	13097
Q2G1R9	Q2G1R9	tr|Q2G1R9|Q2G1R9_STAA8 Methionine--tRNA ligase OS=Staphylococcus aureus (strain NCTC 8325 / PS 47) OX=93061 GN=metG PE=3 SV=1	26054	24184	20804	24561
Q2G1S2	Q2G1S2	tr|Q2G1S2|Q2G1S2_STAA8 TatD family deoxyribonuclease OS=Staphylococcus aureus (strain NCTC 8325 / PS 47) OX=93061 GN=SAOUHSC_00462 PE=4 SV=1	5083.8	5174.7	5134.1	4578
Q2G1S3	Q2G1S3	tr|Q2G1S3|Q2G1S3_STAA8 Adenylosuccinate synthetase OS=Staphylococcus aureus (strain NCTC 8325 / PS 47) OX=93061 GN=purA PE=3 SV=1	101010	99034	53949	63728
Q2G1S4	Q2G1S4	tr|Q2G1S4|Q2G1S4_STAA8 Replicative DNA helicase OS=Staphylococcus aureus (strain NCTC 8325 / PS 47) OX=93061 GN=SAOUHSC_00018 PE=3 SV=1	8037.4	8120.3	11167	10556
Q2G1T2	Q2G1T2	tr|Q2G1T2|Q2G1T2_STAA8 Uncharacterized protein OS=Staphylococcus aureus (strain NCTC 8325 / PS 47) OX=93061 GN=SAOUHSC_00826 PE=4 SV=1	0	0	0	0
Q2G1T3	Q2G1T3	sp|Q2G1T3|OHRL_STAA8 Organic hydroperoxide resistance protein-like OS=Staphylococcus aureus (strain NCTC 8325 / PS 47) OX=93061 GN=SAOUHSC_00831 PE=3 SV=1	15210	11444	14612	13497
Q2G1T6	Q2G1T6	sp|Q2G1T6|GTAB_STAA8 UTP--glucose-1-phosphate uridylyltransferase OS=Staphylococcus aureus (strain NCTC 8325 / PS 47) OX=93061 GN=gtaB PE=1 SV=2	11754	11323	13390	11867
Q2G1T9	Q2G1T9	sp|Q2G1T9|RPOZ_STAA8 DNA-directed RNA polymerase subunit omega OS=Staphylococcus aureus (strain NCTC 8325 / PS 47) OX=93061 GN=rpoZ PE=3 SV=1	35907	30821	29185	29986
Q2G1U0	Q2G1U0	sp|Q2G1U0|KGUA_STAA8 Guanylate kinase OS=Staphylococcus aureus (strain NCTC 8325 / PS 47) OX=93061 GN=gmk PE=3 SV=1	9129.6	8138	9689.8	9031
Q2G1U2	Q2G1U2	tr|Q2G1U2|Q2G1U2_STAA8 PhnB-like domain-containing protein OS=Staphylococcus aureus (strain NCTC 8325 / PS 47) OX=93061 GN=SAOUHSC_01174 PE=4 SV=1	0	0	0	0
Q2G1U3	Q2G1U3	tr|Q2G1U3|Q2G1U3_STAA8 Oligoendopeptidase F OS=Staphylococcus aureus (strain NCTC 8325 / PS 47) OX=93061 GN=SAOUHSC_00937 PE=3 SV=1	96720	81343	71170	76962
Q2G1U6	Q2G1U6	sp|Q2G1U6|SPX_STAA8 Global transcriptional regulator Spx OS=Staphylococcus aureus (strain NCTC 8325 / PS 47) OX=93061 GN=spx PE=3 SV=1	7314.5	7380	6103.1	6625.6
Q2G1U8	Q2G1U8	tr|Q2G1U8|Q2G1U8_STAA8 ZinT domain-containing protein OS=Staphylococcus aureus (strain NCTC 8325 / PS 47) OX=93061 GN=SAOUHSC_02690 PE=3 SV=1	0	0	0	0
Q2G1V0	Q2G1V0	tr|Q2G1V0|Q2G1V0_STAA8 Formate/nitrite transporter, putative OS=Staphylococcus aureus (strain NCTC 8325 / PS 47) OX=93061 GN=SAOUHSC_02687 PE=4 SV=1	0	0	0	0
Q2G1V4	Q2G1V4	tr|Q2G1V4|Q2G1V4_STAA8 ABC transporter, ATP-binding protein, putative OS=Staphylococcus aureus (strain NCTC 8325 / PS 47) OX=93061 GN=SAOUHSC_00333 PE=4 SV=1	12423	13228	7807.2	7864.2
Q2G1V6	Q2G1V6	tr|Q2G1V6|Q2G1V6_STAA8 ABC-2 transporter permease OS=Staphylococcus aureus (strain NCTC 8325 / PS 47) OX=93061 GN=SAOUHSC_00334 PE=4 SV=1	0	0	0	0
Q2G1V8	Q2G1V8	tr|Q2G1V8|Q2G1V8_STAA8 DUF4870 domain-containing protein OS=Staphylococcus aureus (strain NCTC 8325 / PS 47) OX=93061 GN=SAOUHSC_02575 PE=4 SV=1	0	0	0	0
Q2G1W0	Q2G1W0	tr|Q2G1W0|Q2G1W0_STAA8 Opine dehydrogenase domain-containing protein OS=Staphylococcus aureus (strain NCTC 8325 / PS 47) OX=93061 GN=SAOUHSC_02574 PE=4 SV=1	39900	38239	43046	40279
Q2G1W1	Q2G1W1	tr|Q2G1W1|Q2G1W1_STAA8 Secretory antigen SsaA, putative OS=Staphylococcus aureus (strain NCTC 8325 / PS 47) OX=93061 GN=SAOUHSC_02576 PE=4 SV=1	636.57	842.99	2299.9	2555
Q2G1W2	Q2G1W2	sp|Q2G1W2|PCKA_STAA8 Phosphoenolpyruvate carboxykinase (ATP) OS=Staphylococcus aureus (strain NCTC 8325 / PS 47) OX=93061 GN=pckA PE=3 SV=1	159130	141770	151190	155980
Q2G1W4	Q2G1W4	sp|Q2G1W4|METK_STAA8 S-adenosylmethionine synthase OS=Staphylococcus aureus (strain NCTC 8325 / PS 47) OX=93061 GN=metK PE=3 SV=1	23241	20189	36509	33938
Q2G1W5	Q2G1W5	tr|Q2G1W5|Q2G1W5_STAA8 NERD domain-containing protein OS=Staphylococcus aureus (strain NCTC 8325 / PS 47) OX=93061 GN=SAOUHSC_01908 PE=4 SV=1	27589	30006	30593	32579
Q2G1X1	Q2G1X1	tr|Q2G1X1|Q2G1X1_STAA8 Phage protein OS=Staphylococcus aureus (strain NCTC 8325 / PS 47) OX=93061 GN=SAOUHSC_01120 PE=4 SV=1	2409.9	1968.5	2257.6	2347.6
Q2G1X3	Q2G1X3	tr|Q2G1X3|Q2G1X3_STAA8 DUF4044 domain-containing protein OS=Staphylococcus aureus (strain NCTC 8325 / PS 47) OX=93061 GN=SAOUHSC_01119 PE=4 SV=1	0	0	0	0
Q2G1Y0	Q2G1Y0	sp|Q2G1Y0|DNLJ_STAA8 DNA ligase OS=Staphylococcus aureus (strain NCTC 8325 / PS 47) OX=93061 GN=ligA PE=3 SV=1	3033.6	2882	4980.2	4560.2
Q2G1Y1	Q2G1Y1	tr|Q2G1Y1|Q2G1Y1_STAA8 His repressor OS=Staphylococcus aureus (strain NCTC 8325 / PS 47) OX=93061 GN=SAOUHSC_02125 PE=4 SV=1	3154.6	3135.1	3201.9	3143
Q2G1Y5	Q2G1Y5	sp|Q2G1Y5|LDH2_STAA8 L-lactate dehydrogenase 2 OS=Staphylococcus aureus (strain NCTC 8325 / PS 47) OX=93061 GN=ldh2 PE=3 SV=1	487520	451000	161560	206400
Q2G1Y6	Q2G1Y6	tr|Q2G1Y6|Q2G1Y6_STAA8 Large ribosomal subunit assembly factor BipA OS=Staphylococcus aureus (strain NCTC 8325 / PS 47) OX=93061 GN=bipA PE=3 SV=1	117290	105080	187290	179440
Q2G1Y7	Q2G1Y7	tr|Q2G1Y7|Q2G1Y7_STAA8 Uncharacterized protein OS=Staphylococcus aureus (strain NCTC 8325 / PS 47) OX=93061 GN=SAOUHSC_01061 PE=4 SV=1	14804	13319	15613	15346
Q2G1Z0	Q2G1Z0	tr|Q2G1Z0|Q2G1Z0_STAA8 DhaK domain-containing protein OS=Staphylococcus aureus (strain NCTC 8325 / PS 47) OX=93061 GN=SAOUHSC_00655 PE=4 SV=1	33116	27806	22362	24193
Q2G1Z4	Q2G1Z4	sp|Q2G1Z4|SYP_STAA8 Proline--tRNA ligase OS=Staphylococcus aureus (strain NCTC 8325 / PS 47) OX=93061 GN=proS PE=3 SV=1	38918	37359	80636	72335
Q2G1Z5	Q2G1Z5	tr|Q2G1Z5|Q2G1Z5_STAA8 Zinc metalloprotease OS=Staphylococcus aureus (strain NCTC 8325 / PS 47) OX=93061 GN=SAOUHSC_01239 PE=3 SV=1	30129	31471	21830	22853
Q2G1Z6	Q2G1Z6	tr|Q2G1Z6|Q2G1Z6_STAA8 Phosphatidate cytidylyltransferase OS=Staphylococcus aureus (strain NCTC 8325 / PS 47) OX=93061 GN=SAOUHSC_01238 PE=3 SV=1	2920.2	2645.4	2858.9	3033.7
Q2G1Z7	Q2G1Z7	tr|Q2G1Z7|Q2G1Z7_STAA8 Isoprenyl transferase OS=Staphylococcus aureus (strain NCTC 8325 / PS 47) OX=93061 GN=SAOUHSC_01237 PE=3 SV=1	2848.9	3102.1	3265.3	2974.7
Q2G1Z8	Q2G1Z8	sp|Q2G1Z8|DPO3_STAA8 DNA polymerase III PolC-type OS=Staphylococcus aureus (strain NCTC 8325 / PS 47) OX=93061 GN=polC PE=3 SV=1	0	0	0	0
Q2G1Z9	Q2G1Z9	sp|Q2G1Z9|NADK_STAA8 NAD kinase OS=Staphylococcus aureus (strain NCTC 8325 / PS 47) OX=93061 GN=nadK PE=3 SV=1	13841	14690	11873	12263
Q2G200	Q2G200	sp|Q2G200|Y941_STAA8 UPF0738 protein SAOUHSC_00941 OS=Staphylococcus aureus (strain NCTC 8325 / PS 47) OX=93061 GN=SAOUHSC_00941 PE=3 SV=1	3012.9	4352.3	4067.8	5698
Q2G201	Q2G201	tr|Q2G201|Q2G201_STAA8 CYTH domain-containing protein OS=Staphylococcus aureus (strain NCTC 8325 / PS 47) OX=93061 GN=SAOUHSC_00940 PE=4 SV=1	10764	11120	12265	12066
Q2G204	Q2G204	tr|Q2G204|Q2G204_STAA8 GTP pyrophosphokinase, putative OS=Staphylococcus aureus (strain NCTC 8325 / PS 47) OX=93061 GN=SAOUHSC_00942 PE=4 SV=1	0	0	0	0
Q2G217	Q2G217	tr|Q2G217|Q2G217_STAA8 Inosine/uridine-preferring nucleoside hydrolase domain-containing protein OS=Staphylococcus aureus (strain NCTC 8325 / PS 47) OX=93061 GN=SAOUHSC_00211 PE=4 SV=1	0	0	0	0
Q2G218	Q2G218	sp|Q2G218|LDH1_STAA8 L-lactate dehydrogenase 1 OS=Staphylococcus aureus (strain NCTC 8325 / PS 47) OX=93061 GN=ldh1 PE=3 SV=2	174740	151410	71045	84670
Q2G220	Q2G220	tr|Q2G220|Q2G220_STAA8 Isochorismatase-like domain-containing protein OS=Staphylococcus aureus (strain NCTC 8325 / PS 47) OX=93061 GN=SAOUHSC_02980 PE=3 SV=1	5327.1	6010.6	3188.2	3994.6
Q2G223	Q2G223	tr|Q2G223|Q2G223_STAA8 Mannose-6-phosphate isomerase OS=Staphylococcus aureus (strain NCTC 8325 / PS 47) OX=93061 GN=SAOUHSC_02976 PE=3 SV=1	0	0	0	0
Q2G224	Q2G224	tr|Q2G224|Q2G224_STAA8 Deoxyribose-phosphate aldolase OS=Staphylococcus aureus (strain NCTC 8325 / PS 47) OX=93061 GN=deoC PE=3 SV=1	0	0	0	0
Q2G227	Q2G227	sp|Q2G227|DEOB_STAA8 Phosphopentomutase OS=Staphylococcus aureus (strain NCTC 8325 / PS 47) OX=93061 GN=deoB PE=3 SV=1	77325	62181	44982	50144
Q2G229	Q2G229	tr|Q2G229|Q2G229_STAA8 Protein from nitrogen regulatory protein P-II (GLNB) family OS=Staphylococcus aureus (strain NCTC 8325 / PS 47) OX=93061 GN=SAOUHSC_00452 PE=1 SV=1	0	0	0	0
Q2G230	Q2G230	sp|Q2G230|KTHY_STAA8 Thymidylate kinase OS=Staphylococcus aureus (strain NCTC 8325 / PS 47) OX=93061 GN=tmk PE=3 SV=1	3032.7	2354.3	3157.6	3471.1
Q2G234	Q2G234	tr|Q2G234|Q2G234_STAA8 Nitric oxide synthase oxygenase OS=Staphylococcus aureus (strain NCTC 8325 / PS 47) OX=93061 GN=SAOUHSC_02134 PE=3 SV=1	3783.9	4126.9	2701.3	3801.1
Q2G235	Q2G235	tr|Q2G235|Q2G235_STAA8 Nicotinate phosphoribosyltransferase OS=Staphylococcus aureus (strain NCTC 8325 / PS 47) OX=93061 GN=SAOUHSC_02133 PE=3 SV=1	11449	9922.2	9503.4	9013.4
Q2G236	Q2G236	sp|Q2G236|NADE_STAA8 NH(3)-dependent NAD(+) synthetase OS=Staphylococcus aureus (strain NCTC 8325 / PS 47) OX=93061 GN=nadE PE=1 SV=1	43451	37256	58785	56540
Q2G238	Q2G238	tr|Q2G238|Q2G238_STAA8 Tagatose-6-phosphate kinase OS=Staphylococcus aureus (strain NCTC 8325 / PS 47) OX=93061 GN=SAOUHSC_00707 PE=3 SV=1	2925.3	2675.1	3657.5	3292.9
Q2G239	Q2G239	tr|Q2G239|Q2G239_STAA8 Fructose specific permease, putative OS=Staphylococcus aureus (strain NCTC 8325 / PS 47) OX=93061 GN=SAOUHSC_00708 PE=4 SV=1	33534	26599	41063	37044
Q2G241	Q2G241	sp|Q2G241|SYE_STAA8 Glutamate--tRNA ligase OS=Staphylococcus aureus (strain NCTC 8325 / PS 47) OX=93061 GN=gltX PE=3 SV=1	59052	55057	42369	46827
Q2G242	Q2G242	tr|Q2G242|Q2G242_STAA8 TRAM domain-containing protein OS=Staphylococcus aureus (strain NCTC 8325 / PS 47) OX=93061 GN=SAOUHSC_00508 PE=4 SV=1	0	0	0	0
Q2G243	Q2G243	tr|Q2G243|Q2G243_STAA8 DNA repair protein RadA OS=Staphylococcus aureus (strain NCTC 8325 / PS 47) OX=93061 GN=radA PE=3 SV=1	6915.5	6261.3	6780.4	6545.1
Q2G245	Q2G245	tr|Q2G245|Q2G245_STAA8 Maebl OS=Staphylococcus aureus (strain NCTC 8325 / PS 47) OX=93061 GN=SAOUHSC_01854 PE=4 SV=1	72939	66305	58715	57786
Q2G247	Q2G247	sp|Q2G247|Y1855_STAA8 UPF0478 protein SAOUHSC_01855 OS=Staphylococcus aureus (strain NCTC 8325 / PS 47) OX=93061 GN=SAOUHSC_01855 PE=3 SV=1	203520	202930	200510	185010
Q2G248	Q2G248	tr|Q2G248|Q2G248_STAA8 Chorismate mutase domain-containing protein OS=Staphylococcus aureus (strain NCTC 8325 / PS 47) OX=93061 GN=SAOUHSC_01852 PE=4 SV=1	39013	32975	24235	25311
Q2G252	Q2G252	sp|Q2G252|RLMH_STAA8 Ribosomal RNA large subunit methyltransferase H OS=Staphylococcus aureus (strain NCTC 8325 / PS 47) OX=93061 GN=rlmH PE=3 SV=1	6066.9	6811.5	4643.5	4513.5
Q2G255	Q2G255	tr|Q2G255|Q2G255_STAA8 N-acetyl-alpha-D-glucosaminyl L-malate synthase BshA OS=Staphylococcus aureus (strain NCTC 8325 / PS 47) OX=93061 GN=SAOUHSC_01475 PE=4 SV=1	1430.4	1183.5	1436.1	1260.7
Q2G257	Q2G257	tr|Q2G257|Q2G257_STAA8 Zinc metallopeptidase OS=Staphylococcus aureus (strain NCTC 8325 / PS 47) OX=93061 GN=SAOUHSC_01477 PE=4 SV=1	0	0	0	0
Q2G258	Q2G258	tr|Q2G258|Q2G258_STAA8 Bifunctional ligase/repressor BirA OS=Staphylococcus aureus (strain NCTC 8325 / PS 47) OX=93061 GN=birA PE=1 SV=1	1663.6	1953.9	1884.3	1619.9
Q2G261	Q2G261	sp|Q2G261|SODM2_STAA8 Superoxide dismutase [Mn/Fe] 2 OS=Staphylococcus aureus (strain NCTC 8325 / PS 47) OX=93061 GN=sodM PE=1 SV=1	62768	54725	46271	50716
Q2G263	Q2G263	tr|Q2G263|Q2G263_STAA8 Transcriptional regulator, GntR family, putative OS=Staphylococcus aureus (strain NCTC 8325 / PS 47) OX=93061 GN=SAOUHSC_00096 PE=4 SV=1	1081.5	809.05	875.56	818.82
Q2G268	Q2G268	tr|Q2G268|Q2G268_STAA8 Coenzyme A biosynthesis bifunctional protein CoaBC OS=Staphylococcus aureus (strain NCTC 8325 / PS 47) OX=93061 GN=coaBC PE=3 SV=1	23692	23733	30136	28681
Q2G270	Q2G270	tr|Q2G270|Q2G270_STAA8 YokE-like PH domain-containing protein OS=Staphylococcus aureus (strain NCTC 8325 / PS 47) OX=93061 GN=SAOUHSC_02568 PE=4 SV=1	7261	6772.4	6459.1	6824.8
Q2G274	Q2G274	tr|Q2G274|Q2G274_STAA8 DNA gyrase subunit B OS=Staphylococcus aureus (strain NCTC 8325 / PS 47) OX=93061 GN=gyrB PE=3 SV=1	70232	69410	65493	60938
Q2G276	Q2G276	tr|Q2G276|Q2G276_STAA8 Uncharacterized protein OS=Staphylococcus aureus (strain NCTC 8325 / PS 47) OX=93061 GN=SAOUHSC_00003 PE=4 SV=1	5373.5	4387.7	3336.8	3676
Q2G277	Q2G277	tr|Q2G277|Q2G277_STAA8 HD domain-containing protein OS=Staphylococcus aureus (strain NCTC 8325 / PS 47) OX=93061 GN=SAOUHSC_00774 PE=4 SV=1	5566.7	4404.2	4062.1	4161.6
Q2G280	Q2G280	tr|Q2G280|Q2G280_STAA8 thioredoxin-dependent peroxiredoxin OS=Staphylococcus aureus (strain NCTC 8325 / PS 47) OX=93061 GN=SAOUHSC_01999 PE=3 SV=1	24124	22685	22126	20562
Q2G281	Q2G281	tr|Q2G281|Q2G281_STAA8 Hydroxyacid dehydrogenase OS=Staphylococcus aureus (strain NCTC 8325 / PS 47) OX=93061 GN=SAOUHSC_01998 PE=3 SV=1	0	0	0	0
Q2G282	Q2G282	sp|Q2G282|PERR_STAA8 Peroxide-responsive repressor PerR OS=Staphylococcus aureus (strain NCTC 8325 / PS 47) OX=93061 GN=perR PE=1 SV=1	715.27	523.76	350.47	451.63
Q2G283	Q2G283	sp|Q2G283|GSA2_STAA8 Glutamate-1-semialdehyde 2,1-aminomutase 2 OS=Staphylococcus aureus (strain NCTC 8325 / PS 47) OX=93061 GN=hemL2 PE=3 SV=2	20104	18660	24832	22852
Q2G292	Q2G292	tr|Q2G292|Q2G292_STAA8 Acetoin utilization protein AcuC OS=Staphylococcus aureus (strain NCTC 8325 / PS 47) OX=93061 GN=SAOUHSC_01849 PE=3 SV=1	0	0	0	0
Q2G293	Q2G293	tr|Q2G293|Q2G293_STAA8 N-acetyltransferase domain-containing protein OS=Staphylococcus aureus (strain NCTC 8325 / PS 47) OX=93061 GN=SAOUHSC_01847 PE=4 SV=1	11559	12238	13466	12762
Q2G294	Q2G294	tr|Q2G294|Q2G294_STAA8 Putative long chain fatty acid-CoA ligase VraA OS=Staphylococcus aureus (strain NCTC 8325 / PS 47) OX=93061 GN=SAOUHSC_01846 PE=4 SV=1	8756.7	7349.1	13694	12289
Q2G295	Q2G295	tr|Q2G295|Q2G295_STAA8 Catabolite control protein A OS=Staphylococcus aureus (strain NCTC 8325 / PS 47) OX=93061 GN=SAOUHSC_01850 PE=4 SV=1	132900	112010	106240	103570
Q2G296	Q2G296	sp|Q2G296|FTHS_STAA8 Formate--tetrahydrofolate ligase OS=Staphylococcus aureus (strain NCTC 8325 / PS 47) OX=93061 GN=fhs PE=3 SV=1	205560	187110	96125	108060
Q2G297	Q2G297	sp|Q2G297|AP4AH_STAA8 Bis(5-nucleosyl)-tetraphosphatase, symmetrical OS=Staphylococcus aureus (strain NCTC 8325 / PS 47) OX=93061 GN=yqeK PE=1 SV=1	5980.1	5307.8	7552.6	8387
Q2G298	Q2G298	tr|Q2G298|Q2G298_STAA8 Ribosomal silencing factor RsfS OS=Staphylococcus aureus (strain NCTC 8325 / PS 47) OX=93061 GN=rsfS PE=1 SV=1	10273	9578.7	11141	10806
Q2G2A1	Q2G2A1	tr|Q2G2A1|Q2G2A1_STAA8 CMP/dCMP-type deaminase domain-containing protein OS=Staphylococcus aureus (strain NCTC 8325 / PS 47) OX=93061 GN=SAOUHSC_01692 PE=3 SV=1	0	0	0	0
Q2G2A2	Q2G2A2	sp|Q2G2A2|Y1044_STAA8 UPF0223 protein SAOUHSC_01044 OS=Staphylococcus aureus (strain NCTC 8325 / PS 47) OX=93061 GN=SAOUHSC_01044 PE=3 SV=1	3843.7	3242.5	3274.3	2963.3
Q2G2A3	Q2G2A3	tr|Q2G2A3|Q2G2A3_STAA8 Dihydrolipoyl dehydrogenase OS=Staphylococcus aureus (strain NCTC 8325 / PS 47) OX=93061 GN=SAOUHSC_01043 PE=3 SV=1	287010	244570	185640	191580
Q2G2A4	Q2G2A4	tr|Q2G2A4|Q2G2A4_STAA8 Dihydrolipoamide acetyltransferase component of pyruvate dehydrogenase complex OS=Staphylococcus aureus (strain NCTC 8325 / PS 47) OX=93061 GN=SAOUHSC_01042 PE=3 SV=1	259600	223220	310640	286710
Q2G2A5	Q2G2A5	tr|Q2G2A5|Q2G2A5_STAA8 Pyruvate dehydrogenase E1 component subunit beta OS=Staphylococcus aureus (strain NCTC 8325 / PS 47) OX=93061 GN=SAOUHSC_01041 PE=4 SV=1	213340	199390	226010	217640
Q2G2A7	Q2G2A7	sp|Q2G2A7|POTA_STAA8 Spermidine/putrescine import ATP-binding protein PotA OS=Staphylococcus aureus (strain NCTC 8325 / PS 47) OX=93061 GN=potA PE=3 SV=1	3474.3	2791.5	3080.3	2835.6
Q2G2C1	Q2G2C1	tr|Q2G2C1|Q2G2C1_STAA8 Pyruvate carboxylase OS=Staphylococcus aureus (strain NCTC 8325 / PS 47) OX=93061 GN=SAOUHSC_01064 PE=4 SV=1	29521	24217	24889	23995
Q2G2C3	Q2G2C3	sp|Q2G2C3|Y1062_STAA8 UPF0358 protein SAOUHSC_01062 OS=Staphylococcus aureus (strain NCTC 8325 / PS 47) OX=93061 GN=SAOUHSC_01062 PE=3 SV=1	0	0	0	0
Q2G2D0	Q2G2D0	sp|Q2G2D0|IF2_STAA8 Translation initiation factor IF-2 OS=Staphylococcus aureus (strain NCTC 8325 / PS 47) OX=93061 GN=infB PE=3 SV=1	326950	281700	454610	416820
Q2G2D1	Q2G2D1	tr|Q2G2D1|Q2G2D1_STAA8 YlxR domain-containing protein OS=Staphylococcus aureus (strain NCTC 8325 / PS 47) OX=93061 GN=SAOUHSC_01244 PE=4 SV=1	7515.2	6461	6178.4	6101.9
Q2G2D2	Q2G2D2	tr|Q2G2D2|Q2G2D2_STAA8 Transcription termination/antitermination protein NusA OS=Staphylococcus aureus (strain NCTC 8325 / PS 47) OX=93061 GN=nusA PE=3 SV=1	134860	123010	135730	133440
Q2G2D7	Q2G2D7	tr|Q2G2D7|Q2G2D7_STAA8 Enoyl reductase (ER) domain-containing protein OS=Staphylococcus aureus (strain NCTC 8325 / PS 47) OX=93061 GN=SAOUHSC_02447 PE=4 SV=1	16731	14662	22267	20909
Q2G2D8	Q2G2D8	tr|Q2G2D8|Q2G2D8_STAA8 ABC transporter, substrate-binding protein, putative OS=Staphylococcus aureus (strain NCTC 8325 / PS 47) OX=93061 GN=SAOUHSC_00634 PE=3 SV=1	398820	437120	99774	139830
Q2G2E0	Q2G2E0	tr|Q2G2E0|Q2G2E0_STAA8 Cation/H+ exchanger domain-containing protein OS=Staphylococcus aureus (strain NCTC 8325 / PS 47) OX=93061 GN=SAOUHSC_00633 PE=4 SV=1	4811.7	4826	5064.1	4870.7
Q2G2E5	Q2G2E5	tr|Q2G2E5|Q2G2E5_STAA8 ABC transporter ATP-binding protein OS=Staphylococcus aureus (strain NCTC 8325 / PS 47) OX=93061 GN=SAOUHSC_00647 PE=4 SV=1	79740	89645	56552	60433
Q2G2F0	Q2G2F0	tr|Q2G2F0|Q2G2F0_STAA8 HIT domain-containing protein OS=Staphylococcus aureus (strain NCTC 8325 / PS 47) OX=93061 GN=SAOUHSC_01968 PE=4 SV=1	55727	49347	49813	49086
Q2G2F1	Q2G2F1	tr|Q2G2F1|Q2G2F1_STAA8 ABC transporter, ATP-binding protein, putative OS=Staphylococcus aureus (strain NCTC 8325 / PS 47) OX=93061 GN=SAOUHSC_01967 PE=4 SV=1	7630	7168.3	11965	11132
Q2G2F2	Q2G2F2	tr|Q2G2F2|Q2G2F2_STAA8 Multidrug ABC transporter ATP-binding protein OS=Staphylococcus aureus (strain NCTC 8325 / PS 47) OX=93061 GN=SAOUHSC_01966 PE=4 SV=1	5256.5	5171.2	6099.6	5267.3
Q2G2F3	Q2G2F3	sp|Q2G2F3|TRAP_STAA8 Signal transduction protein TRAP OS=Staphylococcus aureus (strain NCTC 8325 / PS 47) OX=93061 GN=traP PE=1 SV=1	55389	49050	44275	44746
Q2G2F4	Q2G2F4	sp|Q2G2F4|ATP6_STAA8 ATP synthase subunit a OS=Staphylococcus aureus (strain NCTC 8325 / PS 47) OX=93061 GN=atpB PE=3 SV=1	19825	20143	12404	12827
Q2G2F5	Q2G2F5	tr|Q2G2F5|Q2G2F5_STAA8 UDP-N-acetylglucosamine 2-epimerase (non-hydrolyzing) OS=Staphylococcus aureus (strain NCTC 8325 / PS 47) OX=93061 GN=SAOUHSC_02352 PE=3 SV=1	0	0	0	0
Q2G2F8	Q2G2F8	sp|Q2G2F8|ATPF_STAA8 ATP synthase subunit b OS=Staphylococcus aureus (strain NCTC 8325 / PS 47) OX=93061 GN=atpF PE=3 SV=1	88874	93813	55180	57950
Q2G2G0	Q2G2G0	tr|Q2G2G0|Q2G2G0_STAA8 DM13 domain-containing protein OS=Staphylococcus aureus (strain NCTC 8325 / PS 47) OX=93061 GN=SAOUHSC_00717 PE=4 SV=1	528370	593850	76447	131490
Q2G2G1	Q2G2G1	tr|Q2G2G1|Q2G2G1_STAA8 DoxX family protein OS=Staphylococcus aureus (strain NCTC 8325 / PS 47) OX=93061 GN=SAOUHSC_00716 PE=4 SV=1	28210	31878	4623.1	7476.3
Q2G2G2	Q2G2G2	sp|Q2G2G2|SAER_STAA8 Response regulator SaeR OS=Staphylococcus aureus (strain NCTC 8325 / PS 47) OX=93061 GN=saeR PE=1 SV=1	11923	11833	10994	9697.6
Q2G2G4	Q2G2G4	tr|Q2G2G4|Q2G2G4_STAA8 Inositol monophosphatase family protein, putative OS=Staphylococcus aureus (strain NCTC 8325 / PS 47) OX=93061 GN=SAOUHSC_01055 PE=4 SV=1	8020	8517.7	7337.8	6709.4
Q2G2G5	Q2G2G5	tr|Q2G2G5|Q2G2G5_STAA8 DUF4064 domain-containing protein OS=Staphylococcus aureus (strain NCTC 8325 / PS 47) OX=93061 GN=SAOUHSC_01051 PE=4 SV=1	2416.8	2183	3401.7	2287
Q2G2G6	Q2G2G6	tr|Q2G2G6|Q2G2G6_STAA8 DUF4064 domain-containing protein OS=Staphylococcus aureus (strain NCTC 8325 / PS 47) OX=93061 GN=SAOUHSC_01050 PE=4 SV=1	1596	1902.2	2648.3	2696.1
Q2G2G7	Q2G2G7	sp|Q2G2G7|Y1054_STAA8 UPF0637 protein SAOUHSC_01054 OS=Staphylococcus aureus (strain NCTC 8325 / PS 47) OX=93061 GN=SAOUHSC_01054 PE=3 SV=1	43055	43553	50055	47159
Q2G2H1	Q2G2H1	tr|Q2G2H1|Q2G2H1_STAA8 Cytosolic protein OS=Staphylococcus aureus (strain NCTC 8325 / PS 47) OX=93061 GN=SAOUHSC_02014 PE=4 SV=1	11951	10483	9597.1	9364.8
Q2G2H3	Q2G2H3	tr|Q2G2H3|Q2G2H3_STAA8 ABC transporter domain-containing protein OS=Staphylococcus aureus (strain NCTC 8325 / PS 47) OX=93061 GN=SAOUHSC_02009 PE=3 SV=1	5803.4	7229.4	5050.6	5993.2
Q2G2H4	Q2G2H4	tr|Q2G2H4|Q2G2H4_STAA8 Beta sliding clamp OS=Staphylococcus aureus (strain NCTC 8325 / PS 47) OX=93061 GN=SAOUHSC_00002 PE=3 SV=1	139810	120000	129870	121210
Q2G2H5	Q2G2H5	sp|Q2G2H5|DNAA_STAA8 Chromosomal replication initiator protein DnaA OS=Staphylococcus aureus (strain NCTC 8325 / PS 47) OX=93061 GN=dnaA PE=3 SV=1	59629	57050	61186	58641
Q2G2H8	Q2G2H8	sp|Q2G2H8|MNHE1_STAA8 Na(+)/H(+) antiporter subunit E1 OS=Staphylococcus aureus (strain NCTC 8325 / PS 47) OX=93061 GN=mnhE1 PE=3 SV=1	5044.8	5251.6	5662.8	4991
Q2G2J2	Q2G2J2	sp|Q2G2J2|SSAA2_STAA8 Staphylococcal secretory antigen ssaA2 OS=Staphylococcus aureus (strain NCTC 8325 / PS 47) OX=93061 GN=ssaA2 PE=1 SV=1	20534	27721	62163	54905
Q2G2J7	Q2G2J7	tr|Q2G2J7|Q2G2J7_STAA8 Phage protein OS=Staphylococcus aureus (strain NCTC 8325 / PS 47) OX=93061 GN=SAOUHSC_01414 PE=4 SV=1	0	0	0	0
Q2G2J8	Q2G2J8	sp|Q2G2J8|Y1413_STAA8 Uncharacterized protein SAOUHSC_01413 OS=Staphylococcus aureus (strain NCTC 8325 / PS 47) OX=93061 GN=SAOUHSC_01413 PE=3 SV=1	10957	9853.3	25027	22880
Q2G2J9	Q2G2J9	tr|Q2G2J9|Q2G2J9_STAA8 VWFA domain-containing protein OS=Staphylococcus aureus (strain NCTC 8325 / PS 47) OX=93061 GN=SAOUHSC_01412 PE=4 SV=1	1243.7	1140.2	2649.1	2205.6
Q2G2L1	Q2G2L1	sp|Q2G2L1|TAGH_STAA8 Teichoic acids export ATP-binding protein TagH OS=Staphylococcus aureus (strain NCTC 8325 / PS 47) OX=93061 GN=tagH PE=3 SV=1	15446	14549	11633	12368
Q2G2L2	Q2G2L2	tr|Q2G2L2|Q2G2L2_STAA8 ABC transporter domain-containing protein OS=Staphylococcus aureus (strain NCTC 8325 / PS 47) OX=93061 GN=SAOUHSC_00637 PE=4 SV=1	4946.7	4899.1	3492.7	3117.1
Q2G2L3	Q2G2L3	sp|Q2G2L3|TARA_STAA8 N-acetylglucosaminyldiphosphoundecaprenol N-acetyl-beta-D-mannosaminyltransferase OS=Staphylococcus aureus (strain NCTC 8325 / PS 47) OX=93061 GN=tarA PE=1 SV=1	0	0	0	0
Q2G2L7	Q2G2L7	tr|Q2G2L7|Q2G2L7_STAA8 RelA/SpoT domain-containing protein OS=Staphylococcus aureus (strain NCTC 8325 / PS 47) OX=93061 GN=SAOUHSC_02811 PE=4 SV=1	2691.6	2810.5	2410.2	2713.8
Q2G2L8	Q2G2L8	tr|Q2G2L8|Q2G2L8_STAA8 HTH merR-type domain-containing protein OS=Staphylococcus aureus (strain NCTC 8325 / PS 47) OX=93061 GN=SAOUHSC_02810 PE=4 SV=1	82968	67896	18976	31150
Q2G2M0	Q2G2M0	tr|Q2G2M0|Q2G2M0_STAA8 Tautomerase OS=Staphylococcus aureus (strain NCTC 8325 / PS 47) OX=93061 GN=SAOUHSC_01362 PE=3 SV=1	0	0	0	0
Q2G2M2	Q2G2M2	sp|Q2G2M2|MPRF_STAA8 Phosphatidylglycerol lysyltransferase OS=Staphylococcus aureus (strain NCTC 8325 / PS 47) OX=93061 GN=mprF PE=1 SV=1	5731.2	6099	7047.1	6638.5
Q2G2M3	Q2G2M3	tr|Q2G2M3|Q2G2M3_STAA8 Putative TrmH family tRNA/rRNA methyltransferase OS=Staphylococcus aureus (strain NCTC 8325 / PS 47) OX=93061 GN=SAOUHSC_00513 PE=4 SV=1	0	0	0	0
Q2G2M4	Q2G2M4	sp|Q2G2M4|MRNC_STAA8 Mini-ribonuclease 3 OS=Staphylococcus aureus (strain NCTC 8325 / PS 47) OX=93061 GN=mrnC PE=3 SV=1	16627	14542	10389	11099
Q2G2M6	Q2G2M6	sp|Q2G2M6|SYC_STAA8 Cysteine--tRNA ligase OS=Staphylococcus aureus (strain NCTC 8325 / PS 47) OX=93061 GN=cysS PE=3 SV=1	33015	31564	24594	24502
Q2G2M7	Q2G2M7	tr|Q2G2M7|Q2G2M7_STAA8 Serine acetyltransferase OS=Staphylococcus aureus (strain NCTC 8325 / PS 47) OX=93061 GN=SAOUHSC_00510 PE=3 SV=1	9409.9	9352.9	4927.2	5450.1
Q2G2M8	Q2G2M8	sp|Q2G2M8|NTDP_STAA8 Nucleoside triphosphate/diphosphate phosphatase OS=Staphylococcus aureus (strain NCTC 8325 / PS 47) OX=93061 GN=SAOUHSC_02004 PE=1 SV=1	754.57	710.43	750.12	875.37
Q2G2N1	Q2G2N1	tr|Q2G2N1|Q2G2N1_STAA8 Aromatic acid exporter family protein OS=Staphylococcus aureus (strain NCTC 8325 / PS 47) OX=93061 GN=SAOUHSC_02001 PE=3 SV=1	1414.3	1750.5	1909	1254.8
Q2G2N2	Q2G2N2	tr|Q2G2N2|Q2G2N2_STAA8 AI-2E family transporter OS=Staphylococcus aureus (strain NCTC 8325 / PS 47) OX=93061 GN=SAOUHSC_01358 PE=3 SV=1	9239	9140.8	7215.6	6795.7
Q2G2N5	Q2G2N5	tr|Q2G2N5|Q2G2N5_STAA8 Sodium:alanine symporter family protein, putative OS=Staphylococcus aureus (strain NCTC 8325 / PS 47) OX=93061 GN=SAOUHSC_01354 PE=3 SV=1	3310.5	2783.8	3658.6	2695.2
Q2G2P2	Q2G2P2	tr|Q2G2P2|Q2G2P2_STAA8 nitric oxide dioxygenase OS=Staphylococcus aureus (strain NCTC 8325 / PS 47) OX=93061 GN=SAOUHSC_00204 PE=3 SV=1	37302	31131	21105	21735
Q2G2Q0	Q2G2Q0	sp|Q2G2Q0|GYRA_STAA8 DNA gyrase subunit A OS=Staphylococcus aureus (strain NCTC 8325 / PS 47) OX=93061 GN=gyrA PE=1 SV=1	58063	55881	52832	43133
Q2G2Q2	Q2G2Q2	tr|Q2G2Q2|Q2G2Q2_STAA8 Riboflavin biosynthesis protein OS=Staphylococcus aureus (strain NCTC 8325 / PS 47) OX=93061 GN=SAOUHSC_01249 PE=3 SV=1	20075	18333	35483	33844
Q2G2Q3	Q2G2Q3	sp|Q2G2Q3|TRUB_STAA8 tRNA pseudouridine synthase B OS=Staphylococcus aureus (strain NCTC 8325 / PS 47) OX=93061 GN=truB PE=3 SV=1	30592	28062	26626	26415
Q2G2Q4	Q2G2Q4	sp|Q2G2Q4|RBFA_STAA8 Ribosome-binding factor A OS=Staphylococcus aureus (strain NCTC 8325 / PS 47) OX=93061 GN=rbfA PE=1 SV=1	7181.7	6062.4	7540.8	8628.2
Q2G2R8	Q2G2R8	sp|Q2G2R8|SSPP_STAA8 Staphopain A OS=Staphylococcus aureus (strain NCTC 8325 / PS 47) OX=93061 GN=sspP PE=1 SV=1	0	0	0	0
Q2G2R9	Q2G2R9	sp|Q2G2R9|Y2131_STAA8 UPF0316 protein SAOUHSC_02131 OS=Staphylococcus aureus (strain NCTC 8325 / PS 47) OX=93061 GN=SAOUHSC_02131 PE=3 SV=1	6695.8	6877.3	7610	7574
Q2G2S0	Q2G2S0	sp|Q2G2S0|PUR8_STAA8 Adenylosuccinate lyase OS=Staphylococcus aureus (strain NCTC 8325 / PS 47) OX=93061 GN=purB PE=3 SV=1	83485	78260	47555	51337
Q2G2S6	Q2G2S6	sp|Q2G2S6|PRSA_STAA8 Foldase protein PrsA OS=Staphylococcus aureus (strain NCTC 8325 / PS 47) OX=93061 GN=prsA PE=3 SV=1	985100	1024900	526530	557320
Q2G2S7	Q2G2S7	tr|Q2G2S7|Q2G2S7_STAA8 Calcineurin-like phosphoesterase domain-containing protein OS=Staphylococcus aureus (strain NCTC 8325 / PS 47) OX=93061 GN=SAOUHSC_01975 PE=4 SV=1	11437	10858	10877	10955
Q2G2S8	Q2G2S8	tr|Q2G2S8|Q2G2S8_STAA8 Uncharacterized protein YhaN AAA domain-containing protein OS=Staphylococcus aureus (strain NCTC 8325 / PS 47) OX=93061 GN=SAOUHSC_01974 PE=4 SV=1	61602	63253	71592	67725
Q2G2T0	Q2G2T0	tr|Q2G2T0|Q2G2T0_STAA8 YtxH domain-containing protein OS=Staphylococcus aureus (strain NCTC 8325 / PS 47) OX=93061 GN=SAOUHSC_01969 PE=4 SV=1	18844	16047	15472	15297
Q2G2T1	Q2G2T1	tr|Q2G2T1|Q2G2T1_STAA8 HD domain-containing protein OS=Staphylococcus aureus (strain NCTC 8325 / PS 47) OX=93061 GN=SAOUHSC_01973 PE=4 SV=1	9914.4	7850.8	10929	9855.6
Q2G2T3	Q2G2T3	sp|Q2G2T3|RL9_STAA8 Large ribosomal subunit protein bL9 OS=Staphylococcus aureus (strain NCTC 8325 / PS 47) OX=93061 GN=rplI PE=3 SV=1	92805	73638	68767	71185
Q2G2T6	Q2G2T6	tr|Q2G2T6|Q2G2T6_STAA8 Cyclic-di-AMP phosphodiesterase OS=Staphylococcus aureus (strain NCTC 8325 / PS 47) OX=93061 GN=SAOUHSC_00015 PE=3 SV=1	7838.5	7130.3	7902.2	6744
Q2G2T8	Q2G2T8	tr|Q2G2T8|Q2G2T8_STAA8 NADP-dependent oxidoreductase domain-containing protein OS=Staphylococcus aureus (strain NCTC 8325 / PS 47) OX=93061 GN=SAOUHSC_00712 PE=4 SV=1	40067	36241	38584	38399
Q2G2U0	Q2G2U0	tr|Q2G2U0|Q2G2U0_STAA8 N-acetylglucosamine-6-phosphate deacetylase OS=Staphylococcus aureus (strain NCTC 8325 / PS 47) OX=93061 GN=SAOUHSC_00710 PE=3 SV=1	5674.6	4544.6	4610	4480.4
Q2G2U1	Q2G2U1	sp|Q2G2U1|SAES_STAA8 Histidine protein kinase SaeS OS=Staphylococcus aureus (strain NCTC 8325 / PS 47) OX=93061 GN=saeS PE=1 SV=1	1935.4	1983.8	3261.4	3165.3
Q2G2U2	Q2G2U2	tr|Q2G2U2|Q2G2U2_STAA8 Regulatory protein YycH-like domain-containing protein OS=Staphylococcus aureus (strain NCTC 8325 / PS 47) OX=93061 GN=SAOUHSC_00023 PE=4 SV=1	0	0	0	0
Q2G2U6	Q2G2U6	sp|Q2G2U6|WALR_STAA8 Transcriptional regulatory protein WalR OS=Staphylococcus aureus (strain NCTC 8325 / PS 47) OX=93061 GN=walR PE=1 SV=1	14919	13752	12009	12468
Q2G2U9	Q2G2U9	sp|Q2G2U9|SARA_STAA8 Transcriptional regulator SarA OS=Staphylococcus aureus (strain NCTC 8325 / PS 47) OX=93061 GN=sarA PE=1 SV=3	183890	168770	138570	156680
Q2G2V5	Q2G2V5	tr|Q2G2V5|Q2G2V5_STAA8 Nudix hydrolase domain-containing protein OS=Staphylococcus aureus (strain NCTC 8325 / PS 47) OX=93061 GN=SAOUHSC_01913 PE=3 SV=1	6518.3	5207.6	5587.7	5086.3
Q2G2V9	Q2G2V9	tr|Q2G2V9|Q2G2V9_STAA8 Metal-dependent hydrolase OS=Staphylococcus aureus (strain NCTC 8325 / PS 47) OX=93061 GN=SAOUHSC_02006 PE=4 SV=1	0	0	0	0
Q2G2W2	Q2G2W2	tr|Q2G2W2|Q2G2W2_STAA8 Uncharacterized protein OS=Staphylococcus aureus (strain NCTC 8325 / PS 47) OX=93061 GN=SAOUHSC_02628 PE=4 SV=1	5194.1	5871.7	2829.9	3340.4
Q2G2W3	Q2G2W3	tr|Q2G2W3|Q2G2W3_STAA8 Alpha/beta hydrolase fold-3 domain-containing protein OS=Staphylococcus aureus (strain NCTC 8325 / PS 47) OX=93061 GN=SAOUHSC_02627 PE=4 SV=1	8820.5	8267.3	9915.8	10612
Q2G2W6	Q2G2W6	tr|Q2G2W6|Q2G2W6_STAA8 Uncharacterized protein OS=Staphylococcus aureus (strain NCTC 8325 / PS 47) OX=93061 GN=SAOUHSC_02626 PE=4 SV=1	1724.3	1885.1	2160.1	1860.3
Q2G2W9	Q2G2W9	tr|Q2G2W9|Q2G2W9_STAA8 PSP1 C-terminal domain-containing protein OS=Staphylococcus aureus (strain NCTC 8325 / PS 47) OX=93061 GN=SAOUHSC_00455 PE=4 SV=1	988	1242.2	967.29	822.83
Q2G2X2	Q2G2X2	sp|Q2G2X2|TARD_STAA8 Glycerol-3-phosphate cytidylyltransferase OS=Staphylococcus aureus (strain NCTC 8325 / PS 47) OX=93061 GN=tarD PE=1 SV=1	1990.9	1872.2	2585.8	2591.6
Q2G2X5	Q2G2X5	tr|Q2G2X5|Q2G2X5_STAA8 Transport permease protein OS=Staphylococcus aureus (strain NCTC 8325 / PS 47) OX=93061 GN=SAOUHSC_00642 PE=3 SV=1	9919.2	9896.1	9598.9	9293.2
Q2G2Y3	Q2G2Y3	tr|Q2G2Y3|Q2G2Y3_STAA8 DUF4352 domain-containing protein OS=Staphylococcus aureus (strain NCTC 8325 / PS 47) OX=93061 GN=SAOUHSC_01919 PE=4 SV=1	2170.5	2221.6	1478.6	1520.4
Q53700	Q53700	sp|Q53700|NPD_STAA8 NAD-dependent protein deacetylase OS=Staphylococcus aureus (strain NCTC 8325 / PS 47) OX=93061 GN=cobB PE=3 SV=1	0	0	0	0
Q53727	Q53727	sp|Q53727|PCRA_STAA8 ATP-dependent DNA helicase PcrA OS=Staphylococcus aureus (strain NCTC 8325 / PS 47) OX=93061 GN=pcrA PE=1 SV=3	9169.5	8904.6	9759.7	9938.1
Q7BHL7	Q7BHL7	sp|Q7BHL7|MSRR_STAA8 Regulatory protein MsrR OS=Staphylococcus aureus (strain NCTC 8325 / PS 47) OX=93061 GN=msrR PE=2 SV=1	16441	16223	23899	20195
Q7X2S2	Q7X2S2	sp|Q7X2S2|ARCC2_STAA8 Carbamate kinase 2 OS=Staphylococcus aureus (strain NCTC 8325 / PS 47) OX=93061 GN=arcC2 PE=3 SV=1	197660	160140	118950	122620
Q93Q23	Q93Q23	sp|Q93Q23|MGT_STAA8 Monofunctional glycosyltransferase OS=Staphylococcus aureus (strain NCTC 8325 / PS 47) OX=93061 GN=mgt PE=1 SV=2	3368	3516.3	2781	2743.2
Q93T05	Q93T05	sp|Q93T05|MUTL_STAA8 DNA mismatch repair protein MutL OS=Staphylococcus aureus (strain NCTC 8325 / PS 47) OX=93061 GN=mutL PE=3 SV=2	5536	5983	7801.1	7183.2
Q9F0R1	Q9F0R1	sp|Q9F0R1|SARR_STAA8 HTH-type transcriptional regulator SarR OS=Staphylococcus aureus (strain NCTC 8325 / PS 47) OX=93061 GN=sarR PE=1 SV=3	94603	91798	52115	58260
Q9F1K0	Q9F1K0	sp|Q9F1K0|DPO3A_STAA8 DNA polymerase III subunit alpha OS=Staphylococcus aureus (strain NCTC 8325 / PS 47) OX=93061 GN=dnaE PE=3 SV=1	0	0	0	0
Q9KJN3	Q9KJN3	sp|Q9KJN3|ARLS_STAA8 Signal transduction histidine-protein kinase ArlS OS=Staphylococcus aureus (strain NCTC 8325 / PS 47) OX=93061 GN=arlS PE=1 SV=1	0	0	0	0
Q9RFJ6	Q9RFJ6	sp|Q9RFJ6|ROT_STAA8 HTH-type transcriptional regulator rot OS=Staphylococcus aureus (strain NCTC 8325 / PS 47) OX=93061 GN=rot PE=3 SV=2	25636	21711	31061	27137
Q9ZAH5	Q9ZAH5	sp|Q9ZAH5|ALR1_STAA8 Alanine racemase 1 OS=Staphylococcus aureus (strain NCTC 8325 / PS 47) OX=93061 GN=alr1 PE=3 SV=1	7409.3	8352.4	8887.7	8104.5
